# Supplementary material for: Apocarotenoid signaling regulates meristem activity and shapes shoot and root lateral organ formation in Arabidopsis
Source: Plant Physiol. 2025 Sep 24;199(2):kiaf414. doi: 10.1093/plphys/kiaf414 (PMC12508801; doi:10.1093/plphys/kiaf414)
Supplement: kiaf414_Supplementary_Data [file kiaf414_supplementary_data.zip]

Archive with 4 entries (4 files):
- Supplementary_Table_S7.xlsx
- Supplementary Data.pdf
- Supplementary Table S1 DEGs_FULL.xlsx
- Supplementary Table S2 and 3.xlsx
