# Supplementary material for: Apocarotenoid signaling regulates meristem activity and shapes shoot and root lateral organ formation in Arabidopsis
Source: Plant Physiol. 2025 Sep 24;199(2):kiaf414. doi: 10.1093/plphys/kiaf414 (PMC12508801; doi:10.1093/plphys/kiaf414)
Supplement: kiaf414_Supplementary_Data [file kiaf414_supplementary_data.zip › Supplementary_Table_S7.xlsx]

## Sheet: Table S7
	Supplementary Table S7. Accession numbers of the major genes/proteins mentioned in the paper
	Symbol	Access
	ACC1	AT3G61510
	WUS	AT2G17950
	WOX5	AT3G11260
	CLV3	AT2G27250
	PDS3	AT4G14210
	ZDS	AT3G04870
	ZISO	AT1G10830
	CRTISO	AT1G06820
	CCD4	AT4G19170
	RPOTp	AT2G24120
	Pol1A	AT1G50840
	POL1B	AT3G20540
	TOC132	AT2G16640
	PIN1	AT1G73590
	SCR	AT3G54220
	DXS1	AT4G15560
	PSY	AT5G17230
	ZIC1	AT1G10830
	ARF5	AT1G19850
	MP	AT1G19850
	HEMA1	AT1G58290
	rbcl	ATCG00490
	RpoA	ATCG00740
	Ycf2	ATCG00860
	ACT7	AT5G09810
	PSY	AT5G17230
