# Supplementary material for: Apocarotenoid signaling regulates meristem activity and shapes shoot and root lateral organ formation in Arabidopsis
Source: Plant Physiol. 2025 Sep 24;199(2):kiaf414. doi: 10.1093/plphys/kiaf414 (PMC12508801; doi:10.1093/plphys/kiaf414)
Supplement: kiaf414_Supplementary_Data [file kiaf414_supplementary_data.zip › Supplementary Table S1 DEGs_FULL.xlsx]

## Sheet: clb5_cotvspds3cot
Table S1 Differentially expressed genes for clb5 vs pds3 in cotyledon stage (1.0)
Up regulated genes							Down regulated genes
ID	logFC	logCPM	PValue	FDR			ID	logFC	logCPM	PValue	FDR
AT4G12170	12.8853	4.63083	0	0			AT3G44430	-12.6139	4.69346	0	0
AT5G20750	12.7904	4.53272	0	0			AT4G04692	-12.4809	4.56446	0	0
AT4G19240	12.1087	3.83511	0	0			AT5G26270	-12.0178	4.11455	0	0
AT1G24388	12.0537	3.77993	0	0			AT5G56380	-11.4463	3.55811	1.54113e-274	1.61303e-272
AT1G24370	10.5357	3.99238	0	0			AT1G52100	-11.2244	7.28204	0	0
AT1G54040	9.78963	8.1695	0	0			AT3G46385	-10.7826	2.91146	4.70617e-176	2.66519e-174
AT2G12905	8.08399	3.70749	0	0			AT3G47680	-10.7346	2.86466	2.06378e-170	1.12112e-168
AT1G52990	7.45451	3.91464	0	0			AT3G43955	-10.7285	5.64717	0	0
AT5G15360	7.22708	3.40498	0	0			AT3G28945	-10.6645	2.79649	4.17569e-160	2.10268e-158
AT4G24420	6.77713	4.9821	0	0			AT5G43040	-10.644	2.77651	3.34767e-157	1.66063e-155
AT4G14210	6.71577	4.83758	0	0			AT2G06950	-10.6152	5.53793	0	0
AT5G24240	6.56531	5.35195	0	0			AT2G15292	-10.611	4.7455	0	0
AT3G29410	6.48948	4.05845	0	0			AT2G10410	-10.4598	5.388	0	0
AT5G44417	5.12581	5.14882	0	0			AT1G47520	-10.303	2.44502	6.19373e-123	2.21897e-121
AT3G48770	4.73352	4.4959	0	0			AT2G14285	-10.1794	2.32502	1.04033e-111	3.27001e-110
AT4G16920	4.11061	3.85503	0	0			AT2G11225	-10.1696	5.10771	0	0
AT4G00970	3.84515	4.16968	0	0			AT2G04378	-10.0565	4.20753	0	0
AT5G53240	3.28489	4.54693	0	0			AT4G01593	-10.0278	2.17834	4.19351e-105	1.22741e-103
AT5G47980	2.97062	6.0855	0	0			AT3G61010	-9.97223	4.12559	0	0
AT1G66800	2.9495	5.10589	0	0			AT3G60930	-9.95591	2.10882	4.40633e-100	1.22004e-98
AT3G16410	2.89223	6.86379	0	0			AT4G38932	-9.85946	4.80768	0	0
AT5G35940	2.85762	5.36744	0	0			AT5G23830	-9.84521	4.00203	0	0
AT5G53230	2.75646	5.59765	0	0			AT1G58590	-9.80415	1.96224	4.33161e-89	1.03457e-87
AT4G05380	2.69996	4.90341	0	0			AT3G44570	-9.79297	1.95143	9.31239e-88	2.18246e-86
AT1G73600	2.68337	6.17981	0	0			AT3G16750	-9.78908	1.94772	1.66289e-84	3.6773e-83
AT5G48110	2.56425	5.43322	0	0			AT5G28919	-9.78871	3.94721	0	0
AT5G37130	2.52166	7.87235	0	0			AT5G66052	-9.7169	6.75038	0	0
AT4G23670	2.38295	7.89773	0	0			AT3G47965	-9.65515	1.81871	4.57741e-82	9.75554e-81
AT1G27540	2.37818	5.90496	0	0			AT5G42825	-9.57773	4.5346	0	0
AT5G48000	2.28338	5.46964	0	0			AT1G06247	-9.53464	1.70289	3.1972e-75	6.06407e-74
AT4G23680	2.2367	7.3809	0	0			AT5G27890	-9.50282	1.67234	6.68584e-73	1.22396e-71
AT1G48750	2.20754	5.54028	0	0			AT5G43030	-9.49366	1.66356	8.59941e-71	1.53082e-69
AT1G52070	2.0027	6.96286	0	0			AT5G60260	-9.43732	1.60948	8.0824e-69	1.39169e-67
AT2G01520	3.07027	4.33886	9.4194e-307	1.16959e-304			AT2G11140	-9.37398	1.54843	1.05787e-60	1.56189e-59
AT3G45080	5.2524	3.37552	1.98548e-294	2.3626e-292			AT3G42806	-9.29557	4.76356	0	0
AT5G66380	2.02381	5.15799	1.2329e-283	1.3395e-281			AT4G22520	-9.29068	1.46933	1.16471e-63	1.81905e-62
AT3G02515	9.05316	3.26407	8.60933e-274	8.91757e-272			AT1G20390	-9.28185	4.24776	0	0
AT4G16215	7.0375	3.05349	5.37846e-265	5.45791e-263			AT1G58561	-9.2435	3.41642	1.89178e-246	1.7348e-244
AT1G21520	2.1679	5.05704	6.38396e-265	6.44554e-263			AT4G16957	-9.20875	1.39122	2.6029e-59	3.77609e-58
AT5G39770	9.58297	3.02997	1.63641e-255	1.55779e-253			AT2G15128	-9.18603	1.36958	8.14682e-58	1.14451e-56
AT2G07678	11.3654	3.08619	2.26356e-249	2.11452e-247			AT2G23330	-9.17373	1.35851	1.02468e-54	1.35568e-53
AT5G04950	2.57887	4.14073	2.5454e-229	2.14705e-227			AT4G09420	-9.09297	1.27995	2.29163e-49	2.73342e-48
AT3G22840	2.09	4.68478	1.78821e-228	1.4895e-226			AT5G42460	-9.09155	1.27978	3.36757e-55	4.48508e-54
AT1G27570	11.0986	2.81802	5.19044e-226	4.23519e-224			AT4G07455	-9.02318	1.21469	3.88246e-51	4.83277e-50
AT4G23600	6.06583	2.87043	9.18631e-217	7.17357e-215			AT1G34844	-8.97074	1.1653	6.55887e-51	8.09872e-50
AT5G27345	9.45044	2.89573	1.88323e-211	1.42605e-209			AT4G05631	-8.89533	5.03761	0	0
AT5G24160	2.51444	4.1749	4.45917e-210	3.3639e-208			AT1G58150	-8.86759	1.06792	2.4174e-47	2.76466e-46
AT5G43370	3.37813	3.57043	5.79181e-206	4.24118e-204			AT3G47675	-8.80181	1.00606	1.4492e-45	1.58832e-44
AT2G16005	3.84363	3.13337	6.04793e-196	4.0846e-194			AT5G28350	-8.80098	4.94455	0	0
AT5G09530	2.63364	3.83783	2.549e-192	1.6491e-190			AT1G67365	-8.77915	0.98486	2.60696e-44	2.74872e-43
AT3G09450	5.17498	2.93029	3.76878e-187	2.33256e-185			AT5G36930	-8.66418	3.64729	6.57598e-288	7.34416e-286
AT5G57670	3.16374	3.50315	2.12843e-182	1.27014e-180			AT1G15885	-8.66115	0.874028	8.21805e-41	7.95194e-40
AT5G18840	3.28493	3.31843	8.28858e-181	4.87344e-179			AT4G22513	-8.59154	3.57656	1.62419e-263	1.61538e-261
AT1G50290	2.51134	3.81401	1.42814e-179	8.29938e-178			AT2G13665	-8.49989	2.69308	9.63515e-151	4.46906e-149
AT1G62190	5.67142	2.67512	1.22609e-176	7.00307e-175			AT3G28160	-8.43889	2.63385	7.05112e-141	2.95511e-139
AT3G01260	3.12363	3.35585	2.64573e-176	1.50258e-174			AT2G11300	-8.42956	0.658633	5.12908e-35	4.16811e-34
AT1G10110	3.62205	3.05981	3.3305e-173	1.8546e-171			AT5G38005	-8.37048	0.604021	2.06849e-33	1.60214e-32
AT1G70080	6.57667	2.41785	2.90444e-169	1.56926e-167			AT3G11370	-8.37012	0.603948	1.84295e-32	1.38662e-31
AT2G24110	2.98312	3.30622	2.16644e-167	1.158e-165			AT4G08110	-8.35242	3.34393	4.28345e-237	3.83993e-235
AT5G23570	2.35483	3.93013	3.58841e-165	1.88283e-163			AT4G10690	-8.33887	2.53672	1.91993e-129	7.36684e-128
AT4G21326	2.13702	4.1376	5.08735e-165	2.65538e-163			AT1G07457	-8.29889	0.537641	8.84222e-32	6.49393e-31
AT5G42800	2.80403	3.57599	6.09452e-161	3.09227e-159			AT4G05315	-8.28752	0.527756	2.51489e-31	1.82288e-30
AT4G30110	2.58634	3.58403	1.24777e-160	6.29901e-159			AT2G09795	-8.2743	4.14282	0	0
AT5G61740	2.8105	3.38147	8.9289e-160	4.47362e-158			AT3G43740	-8.2539	3.75252	2.39028e-278	2.56904e-276
AT4G14220	5.73611	2.33626	4.38874e-152	2.06436e-150			AT2G25450	-8.24404	6.27529	0	0
AT4G01390	5.49814	2.3195	9.4633e-152	4.43047e-150			AT3G60150	-8.2336	0.47805	3.57801e-31	2.58317e-30
AT2G23540	2.1196	4.12459	6.71199e-149	3.07047e-147			AT4G04330	-8.19995	0.447298	2.05811e-30	1.44803e-29
AT5G56510	4.31043	2.66602	8.2992e-148	3.74513e-146			AT5G28442	-8.13014	0.383695	5.64471e-29	3.79051e-28
AT1G44130	3.62789	2.81799	2.39194e-145	1.04404e-143			AT2G11215	-8.11863	0.37293	8.87415e-28	5.70061e-27
AT1G69480	3.90443	2.69226	2.94953e-144	1.27078e-142			unknown_gene_143	-8.08411	3.95815	0	0
AT5G48090	3.31418	2.87016	1.24669e-142	5.30266e-141			AT4G03500	-7.91303	0.186958	2.13392e-24	1.20302e-23
AT5G17220	2.5703	3.50361	1.13769e-140	4.75809e-139			AT2G13970	-7.91244	0.186819	1.62196e-24	9.19845e-24
AT2G02850	2.35718	3.55966	2.13783e-136	8.58179e-135			AT2G14878	-7.87485	5.85034	0	0
AT4G19239	10.3924	2.11799	3.93841e-132	1.52879e-130			AT5G45095	-7.87067	0.149173	6.42764e-24	3.55353e-23
AT1G44510	8.63175	2.08742	1.1833e-130	4.56669e-129			AT4G22517	-7.84167	2.84752	9.09166e-163	4.66029e-161
AT1G52000	2.49988	3.32424	1.94103e-129	7.43355e-128			AT5G25980	-7.84023	3.35084	1.94749e-226	1.59558e-224
AT3G26170	2.29655	3.52884	2.28122e-129	8.71965e-128			unknown_gene_19	-7.82749	0.110473	3.16203e-23	1.70337e-22
AT5G45990	2.88556	3.17163	7.41462e-129	2.82873e-127			AT1G31258	-7.78273	0.0706296	1.67029e-22	8.71821e-22
AT4G03470	4.85235	2.20059	1.11422e-126	4.14023e-125			AT1G51430	-7.78189	1.99787	1.01008e-83	2.20202e-82
AT4G15165	2.84102	3.03795	3.64312e-124	1.31461e-122			AT3G43690	-7.77382	1.99061	1.07942e-90	2.62833e-89
AT1G49860	2.66979	3.07195	2.95621e-120	1.01893e-118			AT3G00590	-7.76758	0.0571229	3.60517e-22	1.86086e-21
AT5G37640	8.4466	1.90667	5.59374e-120	1.91809e-118			AT2G04715	-7.76742	0.0570743	1.9658e-21	9.86901e-21
AT4G29760	4.56532	2.12607	1.51376e-119	5.15529e-118			AT5G28622	-7.67302	-0.0267642	1.3366e-20	6.49017e-20
AT5G63560	2.35186	3.31295	2.0855e-119	7.09036e-118			AT3G46370	-7.6728	-0.0268146	8.35477e-21	4.09163e-20
AT5G36870	2.19753	3.70526	2.86564e-119	9.70966e-118			AT1G51870	-7.63977	-0.055922	4.04149e-20	1.92137e-19
AT2G23000	2.26434	3.70029	4.76799e-117	1.58071e-115			AT4G39930	-7.62309	-0.0706749	1.45529e-19	6.73286e-19
AT4G29770	6.19502	1.84334	5.17482e-114	1.67395e-112			AT2G12490	-7.59655	3.11486	1.71255e-164	8.84642e-163
AT5G35965	7.31901	2.04542	1.85246e-112	5.8969e-111			AT1G09995	-7.59499	1.81877	7.21968e-79	1.46082e-77
AT1G45191	2.09717	3.53231	2.59795e-112	8.24376e-111			AT3G61020	-7.54861	1.77429	8.86724e-77	1.73279e-75
AT5G03570	2.14019	3.49109	4.87814e-112	1.54302e-110			AT4G32210	-7.51786	-0.162687	9.62961e-20	4.4936e-19
AT2G00440	6.22831	2.08609	2.17829e-111	6.82542e-110			AT2G13975	-7.50004	1.7284	4.81181e-65	7.73255e-64
AT2G46950	2.90055	2.78254	1.72595e-109	5.33284e-108			AT4G07825	-7.46881	3.65368	2.20802e-253	2.0821e-251
AT5G21150	2.81047	2.81183	2.80535e-108	8.58833e-107			AT5G00580	-7.44357	-0.227361	1.90476e-18	8.38722e-18
AT5G64510	2.07955	3.48208	2.78994e-106	8.28731e-105			AT2G11290	-7.4434	-0.227399	1.33555e-18	5.91864e-18
AT2G13750	10.0606	1.79436	3.70918e-104	1.07308e-102			unknown_gene_20	-7.44335	-0.22742	1.42958e-18	6.32135e-18
AT4G38080	2.57851	3.11953	2.79876e-103	8.01576e-102			AT5G17890	-7.35967	4.93708	0	0
AT1G11080	3.48844	2.34541	1.23387e-102	3.50871e-101			AT1G30160	-7.35915	2.88361	1.19612e-161	6.09991e-160
AT3G53980	2.6429	3.31336	1.8949e-102	5.37318e-101			AT3G59250	-7.35192	1.58621	1.49169e-66	2.45638e-65
AT1G27580	7.54577	1.7776	5.3568e-102	1.51254e-100			AT3G28170	-7.34448	-0.312653	2.17048e-17	9.106e-17
AT4G12550	2.17491	3.64974	1.54927e-101	4.34994e-100			AT5G43403	-7.33971	2.36084	1.13055e-105	3.33344e-104
AT3G24500	2.49698	2.95947	3.16462e-101	8.84811e-100			AT3G47350	-7.26249	6.84738	0	0
AT5G51480	4.74866	1.87844	2.57914e-100	7.17102e-99			AT1G12220	-7.25793	3.15591	1.3876e-195	9.30856e-194
AT5G37690	2.24598	3.29712	2.95058e-100	8.19236e-99			AT5G27893	-7.23822	-0.403299	5.34027e-16	2.07739e-15
AT1G23935	2.73272	2.89061	6.48547e-100	1.79076e-98			AT2G11270	-7.23808	2.76649	6.60473e-142	2.79735e-140
AT1G12340	6.95498	1.69084	1.65993e-99	4.57076e-98			AT5G14830	-7.13715	2.16595	2.73773e-97	7.26826e-96
AT1G31400	8.20647	1.67327	1.90308e-99	5.23307e-98			AT2G28990	-6.92906	1.96578	8.40882e-87	1.94112e-85
AT4G22235	2.10833	3.3229	3.36345e-99	9.18563e-98			AT2G27402	-6.92451	3.57489	7.3586e-256	7.03856e-254
AT5G26300	2.84042	2.6478	5.78243e-99	1.57703e-97			AT1G31900	-6.90174	2.81075	6.45003e-147	2.86539e-145
AT3G20935	2.83568	2.72846	8.64724e-98	2.31725e-96			AT5G03200	-6.88306	2.79269	8.45576e-155	4.07323e-153
AT5G54030	2.75014	2.78659	8.08674e-96	2.11877e-94			AT4G22505	-6.85316	1.11408	6.87565e-45	7.38588e-44
AT2G18370	2.12757	3.34375	3.5529e-94	9.11759e-93			AT1G31580	-6.85232	2.76269	1.64929e-130	6.35279e-129
AT2G37360	2.22891	3.07091	5.48991e-93	1.37875e-91			AT3G30720	-6.80448	1.06798	3.09223e-45	3.35778e-44
AT3G44070	8.0593	1.53119	6.5008e-92	1.60838e-90			AT5G27100	-6.79625	1.83851	1.9097e-78	3.84073e-77
AT1G16550	2.04412	3.24361	8.20124e-91	1.9994e-89			AT3G13240	-6.79017	1.05446	7.85919e-43	8.00372e-42
AT5G33355	4.63994	1.69477	1.69828e-89	4.08547e-88			AT4G01910	-6.70487	3.70226	9.03791e-275	9.50931e-273
AT3G44540	2.20604	3.01451	2.49117e-88	5.90058e-87			AT5G44980	-6.69772	1.74533	6.14171e-67	1.01891e-65
AT4G17710	2.79036	2.51742	1.76072e-86	4.0458e-85			AT3G26480	-6.50298	0.786885	7.40147e-36	6.17798e-35
AT3G44550	2.71269	2.61233	2.69757e-85	6.07288e-84			AT5G28145	-6.43525	1.49462	5.14089e-60	7.52354e-59
AT3G26460	4.32253	1.83881	7.97633e-85	1.77764e-83			AT3G46340	-6.42141	0.711445	3.23246e-34	2.56124e-33
AT4G11540	7.94651	1.42269	9.73682e-85	2.16758e-83			AT4G34881	-6.3344	0.631728	9.80578e-33	7.43654e-32
AT5G07610	2.29639	2.91899	2.12054e-84	4.68418e-83			AT4G22485	-6.33401	0.63156	9.98067e-32	7.3166e-31
AT2G01610	2.0258	3.38603	3.72871e-84	8.2003e-83			AT3G29776	-6.28394	0.585377	1.26782e-31	9.2635e-31
AT1G63390	4.66659	1.72078	9.90156e-84	2.16094e-82			AT5G25970	-6.23852	1.30863	4.0809e-52	5.17647e-51
AT4G14020	2.32162	2.94846	3.18563e-82	6.80383e-81			AT4G23220	-6.16868	1.73723	6.74888e-61	1.00459e-59
AT4G09215	2.92916	2.43555	1.70662e-79	3.50278e-78			AT5G00510	-6.11839	1.19631	8.60553e-45	9.2243e-44
AT5G45440	2.66365	2.48706	1.53812e-77	3.04141e-76			AT2G34840	-6.09326	1.17178	1.22523e-44	1.30912e-43
AT1G49450	2.2757	2.90207	2.47247e-77	4.87928e-76			AT3G52680	-6.07744	2.30832	3.41596e-106	1.01168e-104
AT2G41470	4.90517	1.43265	3.84228e-77	7.56014e-76			AT1G49832	-6.05033	0.372967	2.51563e-27	1.59145e-26
AT4G23160	3.33261	1.95331	4.80764e-76	9.25911e-75			AT4G07507	-5.87682	2.11565	7.42216e-86	1.68994e-84
AT5G54560	2.6206	2.42313	1.30728e-75	2.50084e-74			AT4G39180	-5.78973	0.88933	1.73821e-37	1.52943e-36
AT1G30940	4.49552	1.47471	2.93058e-75	5.56894e-74			AT3G05727	-5.73756	2.42976	1.59452e-109	4.93437e-108
AT5G49305	3.33184	1.98288	3.01411e-75	5.72223e-74			AT5G33370	-5.70517	0.811206	3.1718e-36	2.68108e-35
AT5G46730	2.99173	2.15696	2.78042e-74	5.20444e-73			AT4G03292	-5.63969	1.23872	1.98034e-45	2.16333e-44
AT2G07769	9.4749	1.22811	2.90623e-73	5.34976e-72			AT4G07820	-5.63219	2.81126	1.55575e-138	6.34713e-137
AT4G10265	3.2669	1.95706	2.46336e-72	4.47682e-71			AT3G01835	-5.62798	2.80701	2.16888e-125	7.95562e-124
AT1G61810	2.68296	2.36643	8.51106e-72	1.53283e-70			AT1G75040	-5.58342	-0.0413222	9.09916e-19	4.0612e-18
AT1G24430	2.66168	2.47303	2.53624e-71	4.54318e-70			AT1G70820	-5.56694	-0.0558843	1.34469e-18	5.95517e-18
AT4G22880	2.48851	2.47096	1.73693e-70	3.06739e-69			AT5G56747	-5.53385	2.02917	2.28876e-78	4.59384e-77
AT2G05095	9.5025	1.25287	5.99155e-70	1.04976e-68			AT2G42170	-5.52969	2.02578	1.02085e-82	2.19676e-81
AT1G21525	3.1565	1.94938	1.5914e-67	2.68244e-66			AT4G39925	-5.5153	-0.100599	5.45878e-18	2.35288e-17
AT1G48700	5.13331	1.22139	2.65371e-67	4.4468e-66			AT4G05180	-5.49383	4.14713	0	0
AT1G69720	4.05315	1.5977	4.13008e-67	6.89185e-66			AT1G22630	-5.48876	1.98739	1.19728e-74	2.2474e-73
AT1G28590	5.23896	1.32209	6.60475e-67	1.09391e-65			AT5G48412	-5.4725	5.37073	0	0
AT1G68850	2.13777	2.70636	4.52206e-65	7.27277e-64			AT4G00250	-5.46171	-0.146925	2.72678e-17	1.13945e-16
AT5G27010	5.20506	1.11315	4.92962e-65	7.91551e-64			AT5G17880	-5.43089	3.17346	5.2513e-184	3.16201e-182
AT3G28210	2.26192	2.8027	2.79631e-64	4.43306e-63			AT2G42485	-5.40636	1.02034	6.4573e-39	5.92963e-38
AT3G44770	4.41207	1.30526	9.20547e-64	1.43996e-62			AT3G46845	-5.37204	4.40643	0	0
AT3G30813	9.27733	1.03929	5.87529e-63	9.09783e-62			AT1G35115	-5.36781	-0.227359	5.83129e-16	2.26488e-15
AT1G43040	2.64579	2.16833	9.04715e-63	1.39554e-61			AT2G04490	-5.35215	0.970743	9.52738e-38	8.44995e-37
AT1G02770	2.52582	2.2399	1.10003e-62	1.6929e-61			AT1G68190	-5.33302	1.83879	7.07863e-71	1.2646e-69
AT5G43660	3.26176	1.72848	2.11582e-62	3.24366e-61			AT3G27990	-5.32364	2.97531	2.5972e-148	1.17467e-146
AT2G04090	2.1205	2.70224	2.21719e-62	3.39647e-61			AT4G16870	-5.28336	2.60717	1.94723e-114	6.33991e-113
AT1G60110	2.19007	2.78217	7.58527e-62	1.1453e-60			AT2G06995	-5.21074	0.362032	1.18096e-25	6.9724e-25
AT4G04402	9.23152	0.99657	1.46318e-61	2.19764e-60			AT1G24020	-5.1531	5.88702	0	0
AT5G58390	2.65609	2.13983	2.7276e-61	4.08139e-60			AT3G32040	-5.14798	0.306006	3.49086e-24	1.94932e-23
AT1G49960	2.20052	2.50004	1.04268e-60	1.5406e-59			AT3G61198	-5.14124	7.44114	0	0
AT5G49420	6.68839	0.960238	1.93651e-60	2.85282e-59			AT5G24140	-5.14082	2.80142	4.5313e-136	1.81533e-134
AT3G30835	9.26443	1.03149	8.92702e-59	1.27745e-57			AT5G55896	-5.13943	5.74967	0	0
AT5G36240	7.51151	1.01053	1.52577e-58	2.17403e-57			AT4G01920	-5.1113	2.44291	2.60603e-102	7.37919e-101
AT4G34320	2.10501	2.565	3.09582e-58	4.38926e-57			AT1G49032	-5.0828	4.45626	0	0
AT1G48660	2.24718	2.59147	4.59181e-56	6.21917e-55			AT2G34430	-5.04046	1.32577	2.21368e-46	2.47089e-45
AT4G15370	3.74967	1.38886	5.97767e-56	8.07975e-55			AT3G60965	-5.00714	3.41878	3.50513e-201	2.43302e-199
AT1G42110	9.08772	0.861099	6.25675e-56	8.44556e-55			AT5G20630	-4.97226	5.8314	0	0
AT4G14090	2.20973	2.33067	7.97789e-56	1.07398e-54			AT3G60960	-4.91865	3.69071	4.13176e-229	3.45598e-227
AT5G63590	2.19882	2.35922	4.51131e-54	5.92936e-53			AT1G30835	-4.91483	1.82699	5.77686e-67	9.59179e-66
AT1G47625	6.55627	0.837291	5.9232e-54	7.75955e-53			AT1G45163	-4.91007	1.98061	1.8387e-75	3.50739e-74
AT5G26170	3.03634	1.60626	1.57032e-53	2.03846e-52			AT5G03495	-4.84995	2.42248	3.8119e-93	9.60955e-92
AT4G03050	5.29017	0.763176	4.24163e-52	5.37694e-51			AT4G34930	-4.8462	1.76236	5.94018e-66	9.70181e-65
AT3G00770	2.61185	2.06896	5.27094e-52	6.6733e-51			AT5G56370	-4.8222	0.48829	2.41674e-26	1.46492e-25
AT1G61840	2.52062	2.0686	5.34421e-52	6.7575e-51			AT3G52526	-4.80144	0.00173455	1.759e-18	7.75738e-18
AT1G69880	2.66484	1.84363	2.08025e-51	2.60403e-50			AT2G17430	-4.78554	1.32576	4.3271e-46	4.79507e-45
AT5G10230	3.72627	1.24506	7.93685e-51	9.7821e-50			AT4G22490	-4.77185	3.68096	2.08417e-205	1.50959e-203
AT2G35380	2.19616	2.22987	8.78993e-51	1.08268e-49			AT3G62550	-4.74392	0.416193	1.44694e-20	7.01572e-20
AT4G00234	9.03593	0.813135	1.08214e-50	1.33045e-49			AT5G45220	-4.73565	0.762195	2.08977e-31	1.51805e-30
AT2G25370	8.94838	0.729714	1.58064e-50	1.935e-49			AT3G29120	-4.73019	0.40547	1.11234e-23	6.09059e-23
AT2G02250	4.40074	0.974454	2.61276e-50	3.18098e-49			AT3G28890	-4.69558	1.77891	9.44673e-61	1.39992e-59
AT3G30817	8.91976	0.70349	3.73231e-50	4.53296e-49			AT1G10160	-4.65209	3.19386	8.39376e-154	4.00476e-152
AT5G55490	2.96684	1.73602	3.75817e-50	4.5616e-49			AT1G53640	-4.62848	-0.146813	3.64106e-16	1.42894e-15
AT5G53380	3.43351	1.33322	9.57961e-50	1.1495e-48			AT1G29930	-4.62067	7.68608	0	0
AT4G15280	4.4977	0.937061	1.07016e-49	1.28259e-48			AT3G16140	-4.57869	4.52518	0	0
AT4G32230	8.95739	0.738179	1.13732e-49	1.36227e-48			AT3G46490	-4.55871	0.881928	6.58418e-32	4.86237e-31
AT5G38900	2.87119	1.71081	1.86422e-49	2.22626e-48			AT3G54050	-4.53077	3.96183	1.32755e-267	1.35403e-265
AT1G55440	2.90379	1.65246	2.87206e-49	3.41962e-48			AT1G52905	-4.52766	1.0883	1.29025e-37	1.13928e-36
AT1G27820	4.65122	0.937207	3.69705e-49	4.39142e-48			AT3G45290	-4.48914	0.819348	5.09885e-32	3.78223e-31
AT3G31023	6.37246	0.66754	1.37221e-48	1.6042e-47			AT3G46780	-4.48883	3.45275	3.58824e-195	2.39908e-193
AT5G54060	2.44915	2.06243	4.13517e-48	4.78669e-47			AT3G23550	-4.48338	1.04809	5.31763e-36	4.45722e-35
AT5G27927	8.87132	0.658621	4.23626e-48	4.90087e-47			AT3G03855	-4.48037	3.13415	1.40638e-153	6.69402e-152
AT5G53990	2.08058	2.53342	9.39663e-47	1.05711e-45			AT2G14080	-4.40186	4.70612	0	0
AT2G32160	3.05033	1.54894	9.60186e-47	1.07959e-45			AT4G18250	-4.39887	0.971073	8.38801e-34	6.55787e-33
AT1G42705	8.8125	0.603614	1.89246e-46	2.11353e-45			AT4G01130	-4.38839	3.50826	3.54363e-188	2.20688e-186
AT3G22860	4.17652	0.99591	4.2041e-46	4.66135e-45			AT3G52780	-4.37022	1.32025	5.10846e-44	5.35237e-43
AT5G43360	5.81499	0.621702	8.81849e-46	9.73443e-45			AT3G19800	-4.36202	2.74892	1.5098e-113	4.86029e-112
AT5G45210	2.19549	2.37648	9.99074e-46	1.09981e-44			AT2G01090	-4.35672	2.32593	7.14477e-84	1.561e-82
AT5G00480	5.79556	0.603258	2.20313e-45	2.40146e-44			AT1G74930	-4.35157	2.15153	4.313e-68	7.35676e-67
AT1G34670	2.69343	1.5675	1.44309e-44	1.53615e-43			AT2G34420	-4.35008	8.8247	0	0
AT2G31900	2.00991	2.34625	2.41511e-44	2.54913e-43			AT1G58410	-4.34786	1.84287	9.31351e-58	1.30474e-56
AT5G46260	3.00271	1.36614	3.35605e-44	3.53109e-43			AT1G17240	-4.32481	0.3947	1.22808e-22	6.45388e-22
AT3G61090	2.26191	2.15717	4.68306e-44	4.91697e-43			AT2G13360	-4.31138	7.27032	0	0
AT1G34047	6.21782	0.52605	6.74086e-44	7.04425e-43			AT4G12800	-4.30491	6.66894	0	0
AT4G26460	4.5596	0.702739	2.80063e-43	2.88744e-42			AT1G16260	-4.28599	2.26033	9.83158e-81	2.05804e-79
AT1G60095	4.0214	0.86061	4.04807e-43	4.16067e-42			AT5G38350	-4.28105	2.33422	9.03289e-89	2.14972e-87
AT3G60650	2.69458	1.48303	6.90689e-42	6.87971e-41			AT3G01845	-4.26442	3.11525	4.52438e-127	1.69059e-125
AT2G23400	3.75683	0.906678	1.93376e-41	1.90526e-40			AT3G25020	-4.2495	0.835388	1.44861e-30	1.02656e-29
AT3G47790	2.4866	1.63335	5.15328e-41	5.02043e-40			AT5G35935	-4.22282	3.70097	3.90771e-207	2.87203e-205
AT1G67220	2.9454	1.28049	1.40965e-40	1.35352e-39			AT4G20690	-4.18242	-0.0705216	2.59878e-15	9.78752e-15
AT5G11920	2.48894	1.81133	3.01742e-40	2.87381e-39			AT4G01930	-4.17485	0.537745	1.29408e-24	7.35777e-24
AT4G01520	8.60424	0.412555	1.09571e-39	1.03177e-38			AT5G21960	-4.17418	0.537885	1.22367e-23	6.69288e-23
AT3G11773	3.73017	0.883747	2.47078e-39	2.30273e-38			AT5G42730	-4.1645	-0.0854966	1.20887e-15	4.61545e-15
AT4G32208	8.53352	0.347062	8.17353e-39	7.48841e-38			AT5G42900	-4.16403	2.22513	9.93161e-78	1.96967e-76
AT5G61730	3.18291	1.12485	4.48846e-38	4.00575e-37			AT4G12330	-4.14111	2.20394	8.63588e-77	1.68923e-75
AT5G15380	3.12056	1.07171	6.22863e-38	5.54146e-37			AT2G40920	-4.12854	3.55494	3.93821e-191	2.51529e-189
AT3G29590	2.73934	1.42602	1.47715e-37	1.30144e-36			AT1G27480	-4.11443	2.633	1.21203e-98	3.28316e-97
AT2G32860	2.34627	1.63751	5.12695e-37	4.45234e-36			AT1G32060	-4.08867	4.08619	4.16009e-277	4.42364e-275
AT1G63870	4.10672	0.593363	6.46961e-37	5.59403e-36			AT1G29920	-4.07693	5.10154	0	0
AT3G26250	8.4705	0.289712	7.27699e-37	6.27045e-36			AT1G59700	-4.07151	1.34274	6.43337e-43	6.57177e-42
AT1G63540	8.47068	0.28983	7.39588e-37	6.37015e-36			AT1G52270	-4.07083	1.58686	7.58329e-48	8.74265e-47
AT3G59130	3.6375	0.804234	3.72887e-36	3.14133e-35			AT2G05765	-4.05898	6.77034	0	0
AT3G24360	2.46932	1.59594	4.20828e-36	3.54073e-35			AT3G61470	-4.05481	6.2021	0	0
AT3G47040	2.54151	1.41964	4.97304e-36	4.17364e-35			AT1G63880	-4.04558	4.15777	1.00802e-292	1.17844e-290
AT5G65158	3.43191	0.859883	1.2051e-35	9.99217e-35			AT4G28750	-4.02173	4.88267	0	0
AT2G14475	8.41908	0.242588	1.31297e-35	1.08686e-34			AT3G26280	-4.01597	2.48386	8.65343e-93	2.16238e-91
AT5G39100	5.10308	0.324143	1.58877e-35	1.31082e-34			AT1G45015	-4.00396	1.28047	3.16152e-38	2.83798e-37
AT5G43105	8.50387	0.313481	3.39592e-35	2.77887e-34			AT3G11010	-3.96431	2.04021	5.77803e-66	9.44469e-65
AT5G27925	6.6662	0.230354	3.58174e-35	2.92853e-34			AT5G36220	-3.96216	0.351231	2.21197e-20	1.06348e-19
AT3G60920	4.44571	0.433796	7.04637e-35	5.69607e-34			AT1G11150	-3.95183	0.0707666	2.24619e-17	9.41573e-17
AT5G03360	3.99639	0.62143	1.0343e-34	8.3072e-34			AT4G11210	-3.89584	3.3958	7.26155e-161	3.67508e-159
AT2G07772	8.3913	0.217974	1.07144e-34	8.59514e-34			AT3G50480	-3.89298	2.37012	8.40174e-80	1.72976e-78
AT4G08780	2.06694	1.77301	1.82125e-34	1.4546e-33			AT1G21500	-3.86945	2.40519	4.69873e-74	8.76234e-73
AT5G50270	5.86165	0.205808	4.00749e-34	3.1653e-33			AT2G29290	-3.83491	2.25794	9.95084e-73	1.81835e-71
AT3G29430	3.93697	0.67665	1.92711e-33	1.49553e-32			AT1G52230	-3.82892	4.27666	1.38564e-289	1.56499e-287
AT1G24390	6.59741	0.16828	4.73706e-33	3.63526e-32			AT1G70760	-3.80822	2.34847	5.05942e-79	1.02892e-77
AT3G43340	8.30736	0.142424	6.78965e-33	5.19051e-32			AT1G25440	-3.79856	1.09521	5.80755e-31	4.17021e-30
AT1G28650	6.56791	0.142644	7.52516e-33	5.73962e-32			AT3G01500	-3.7911	3.26973	3.98685e-139	1.63994e-137
AT2G46440	3.93477	0.676459	8.68343e-33	6.60542e-32			AT1G19150	-3.77195	2.74162	1.05421e-96	2.773e-95
AT5G45150	2.14315	1.6866	1.85642e-32	1.39622e-31			AT3G08940	-3.75024	5.83237	0	0
AT5G32460	8.27851	0.116419	1.90336e-32	1.431e-31			AT1G66040	-3.71196	-0.131038	1.62297e-13	5.57856e-13
AT4G05500	6.53835	0.11648	3.36204e-32	2.50879e-31			AT5G55790	-3.70013	3.66601	7.35539e-182	4.36325e-180
AT3G06585	8.29253	0.12938	3.95668e-32	2.94702e-31			AT1G55670	-3.67268	5.74388	0	0
AT1G66230	2.0497	1.74326	6.11222e-32	4.52051e-31			AT1G08380	-3.66356	4.58495	0	0
AT3G28380	5.26261	0.129315	6.38227e-32	4.71531e-31			AT2G10940	-3.65696	6.98884	0	0
AT5G17100	5.74462	0.103116	7.76177e-32	5.71301e-31			AT4G08410	-3.6522	1.41323	1.38518e-38	1.25926e-37
AT1G35280	6.53829	0.116453	8.72512e-32	6.41029e-31			AT3G51075	-3.64583	1.50031	1.00777e-43	1.04874e-42
AT3G28580	2.84168	0.987761	1.0525e-31	7.7043e-31			AT5G25010	-3.63561	-0.19439	3.66575e-13	1.23724e-12
AT5G39640	8.27994	0.116655	2.09716e-31	1.52286e-30			AT2G14510	-3.63518	0.0708398	1.89217e-15	7.16273e-15
AT4G18330	3.12886	0.803858	4.30615e-31	3.1055e-30			AT5G56910	-3.62582	2.79879	3.88445e-105	1.13862e-103
AT4G33550	2.5491	1.21367	7.52744e-31	5.38009e-30			AT2G45560	-3.62041	3.55159	2.01338e-174	1.12744e-172
AT3G44215	6.57443	0.154866	1.11858e-30	7.94088e-30			AT2G37030	-3.60404	0.632133	3.70032e-23	1.98586e-22
AT5G44220	6.46277	0.0492969	1.6514e-30	1.16695e-29			AT4G20480	-3.59742	5.15751	0	0
AT1G35310	2.90224	1.20755	2.05858e-30	1.44803e-29			AT1G60260	-3.59506	1.62421	3.85278e-45	4.17232e-44
AT5G27607	6.44615	0.0351776	2.7929e-30	1.96043e-29			AT2G20410	-3.59058	7.8528	0	0
AT2G18720	3.81071	0.464525	3.42681e-30	2.39781e-29			AT2G01918	-3.58798	0.447606	3.41e-20	1.62695e-19
AT1G23810	4.64472	0.192907	6.46679e-30	4.48569e-29			AT5G23010	-3.57672	4.6227	0	0
AT2G37870	5.16917	0.0487946	7.44206e-30	5.14612e-29			AT1G73330	-3.55463	5.12493	0	0
AT3G44410	2.88297	0.928623	1.08819e-29	7.49366e-29			AT5G43590	-3.549	1.32079	6.20814e-36	5.19711e-35
AT1G09880	2.49097	1.16949	2.51666e-29	1.71241e-28			AT5G41740	-3.54581	5.97501	0	0
AT2G47200	2.28216	1.30252	3.45974e-29	2.34136e-28			AT5G44574	-3.53814	0.211937	5.76446e-17	2.36578e-16
AT3G27884	2.22935	1.36501	4.99922e-29	3.36383e-28			AT3G52535	-3.53717	2.04384	4.48622e-61	6.69784e-60
AT3G12410	2.00561	1.74354	7.17606e-29	4.80753e-28			AT4G02540	-3.52595	5.77305	0	0
AT1G09225	8.13809	-0.00726375	1.86944e-28	1.23381e-27			AT4G10340	-3.52541	7.86158	0	0
AT4G03005	3.46386	0.485311	2.91747e-28	1.91098e-27			AT4G23560	-3.5228	1.47555	8.93261e-36	7.44049e-35
AT1G58390	6.3668	-0.035697	2.95859e-28	1.93665e-27			AT5G66520	-3.50145	0.694464	2.05338e-23	1.11184e-22
AT3G00220	4.55564	0.116291	5.91988e-28	3.82743e-27			AT5G36910	-3.49619	4.71887	0	0
AT5G32670	8.07382	-0.0655007	6.80823e-28	4.38901e-27			AT5G07190	-3.48409	-0.0555483	1.65802e-13	5.69804e-13
AT4G12280	8.09249	-0.0503599	7.59643e-28	4.88926e-27			AT1G61520	-3.47741	7.70268	0	0
AT1G69630	3.80187	0.335019	8.42329e-28	5.41621e-27			AT1G66540	-3.46191	0.508514	9.85193e-21	4.811e-20
AT5G47000	3.26315	0.573787	9.17504e-28	5.89011e-27			AT1G18730	-3.45931	1.23951	4.58768e-33	3.52198e-32
AT3G43310	8.10884	-0.0357733	1.03833e-27	6.65722e-27			AT1G47565	-3.45133	1.13424	8.05093e-31	5.74807e-30
AT4G13290	2.99117	0.693108	1.17529e-27	7.52089e-27			AT4G39364	-3.4473	4.96789	0	0
AT2G00550	4.34188	0.154967	1.39539e-27	8.90654e-27			AT1G30380	-3.44269	4.47133	9.28237e-297	1.11786e-294
AT2G05700	8.05683	-0.0804751	1.39837e-27	8.92268e-27			AT1G15180	-3.43806	3.70098	1.5378e-172	8.49233e-171
AT3G30805	8.05772	-0.0802789	1.83674e-27	1.16714e-26			AT1G52347	-3.43706	2.79516	1.44002e-84	3.19151e-83
AT3G54520	2.5049	1.04362	3.79297e-27	2.3807e-26			AT4G08093	-3.41905	0.622946	4.89483e-21	2.41671e-20
AT5G17090	4.0604	0.266262	4.68156e-27	2.92466e-26			AT3G27940	-3.3793	0.437257	1.05941e-19	4.93329e-19
AT3G23725	8.03969	-0.0955654	4.74304e-27	2.96214e-26			AT2G42065	-3.37923	0.437482	1.14777e-18	5.10458e-18
AT5G53980	2.59441	1.00161	6.98529e-27	4.33809e-26			AT2G02630	-3.37359	1.71273	1.11301e-46	1.24931e-45
AT5G18340	2.44019	1.06405	7.73611e-27	4.79692e-26			AT1G09805	-3.37353	-0.146604	2.44403e-12	7.87916e-12
AT1G35910	2.04555	1.49717	7.80787e-27	4.83991e-26			AT4G23200	-3.3653	0.576455	1.48495e-20	7.19479e-20
AT1G06103	6.24354	-0.141862	2.63903e-26	1.59918e-25			AT2G04110	-3.36462	1.70417	1.10821e-42	1.12573e-41
AT5G18090	2.53652	0.99458	3.86401e-26	2.32317e-25			AT4G12900	-3.36231	1.99565	2.77226e-49	3.30276e-48
AT1G66020	3.4517	0.379704	4.91766e-26	2.95045e-25			AT4G37925	-3.34156	0.405694	3.81262e-18	1.65547e-17
AT5G35912	5.50147	-0.110721	7.05984e-26	4.21671e-25			AT3G48130	-3.31497	-0.194358	1.35442e-11	4.17329e-11
AT1G48670	2.74423	0.819328	9.31154e-26	5.52857e-25			AT3G49110	-3.30687	1.83613	1.88739e-43	1.95294e-42
AT3G43930	2.4865	1.09809	1.34518e-25	7.92792e-25			AT2G01590	-3.30022	1.19099	2.2411e-30	1.57531e-29
AT1G12805	2.25919	1.30889	1.70627e-25	1.00147e-24			AT1G12900	-3.29483	6.68999	0	0
AT5G45200	2.00874	1.45029	1.89991e-25	1.11414e-24			AT4G03490	-3.29103	2.86787	4.03295e-92	1.00153e-90
AT5G52067	7.94996	-0.17389	2.06527e-25	1.20934e-24			AT1G50732	-3.27833	0.351307	4.85946e-18	2.09772e-17
AT4G01525	2.17513	1.24926	2.2124e-25	1.29511e-24			AT5G51730	-3.25714	2.78123	2.25636e-93	5.70251e-92
AT2G43220	2.05893	1.44514	2.9449e-25	1.71337e-24			AT1G29910	-3.25609	5.93552	0	0
AT3G47720	4.30945	0.129073	3.06883e-25	1.78392e-24			AT2G35075	-3.25418	-0.243737	9.5996e-12	2.98779e-11
AT5G45113	7.94949	-0.173888	3.94193e-25	2.28415e-24			AT4G02815	-3.25188	0.478596	1.3415e-18	5.94237e-18
AT3G53040	4.08907	0.129437	3.99414e-25	2.31306e-24			AT5G45820	-3.23872	1.52508	6.95047e-38	6.17541e-37
AT1G16150	2.25804	1.17536	4.53413e-25	2.61895e-24			AT4G04185	-3.21266	1.56883	8.67384e-33	6.60064e-32
AT3G13900	2.20654	1.13691	1.06498e-24	6.07593e-24			AT5G37440	-3.20117	1.19107	3.44382e-30	2.40887e-29
AT2G06305	6.14943	-0.222722	1.67275e-24	9.48112e-24			AT4G01915	-3.19807	1.26885	1.31699e-29	9.03497e-29
AT2G15555	4.35725	-0.0507168	2.50405e-24	1.40653e-23			AT3G44300	-3.18298	5.12961	0	0
AT1G67148	2.86007	0.702209	2.81986e-24	1.58126e-23			AT3G55500	-3.18203	2.39498	1.34985e-70	2.38804e-69
AT1G66950	3.02123	0.592623	3.06791e-24	1.71602e-23			AT1G08833	-3.17433	0.0977607	1.19649e-13	4.15341e-13
AT1G08327	2.48628	1.23711	3.32356e-24	1.85694e-23			AT2G17740	-3.15879	0.0843932	6.73119e-14	2.37409e-13
AT4G19770	6.12883	-0.239712	3.87252e-24	2.15762e-23			AT1G73300	-3.15845	0.0843073	9.05542e-14	3.17146e-13
AT5G09520	2.68385	0.866918	4.1478e-24	2.30843e-23			AT5G06835	-3.15298	2.09464	3.98866e-51	4.96187e-50
AT4G10260	2.80691	0.718903	6.00543e-24	3.32561e-23			AT3G54890	-3.14508	6.30116	0	0
AT5G27200	2.85801	0.647973	8.08751e-24	4.45638e-23			AT4G10060	-3.14451	3.0315	2.23332e-108	6.84758e-107
AT4G03480	2.18295	1.30785	8.93459e-24	4.91636e-23			AT3G25013	-3.12206	1.03474	2.07142e-26	1.25789e-25
AT5G55590	2.96989	0.484589	3.45067e-23	1.85536e-22			AT5G43725	-3.11842	0.737654	5.09913e-21	2.51696e-20
AT3G03530	2.28646	1.11046	4.48619e-23	2.39411e-22			AT5G46510	-3.10124	3.6966	8.67601e-166	4.57631e-164
AT4G11393	2.71805	0.648025	7.29888e-23	3.87034e-22			AT5G18010	-3.08371	0.811936	5.03763e-22	2.58954e-21
AT4G38092	4.26523	-0.126581	8.4939e-23	4.49092e-22			AT4G29030	-3.08155	2.15546	1.36559e-53	1.77616e-52
AT1G55410	3.93968	0.00690071	1.0034e-22	5.28982e-22			AT1G53480	-3.05656	5.00805	0	0
AT5G35796	7.73213	-0.362191	2.96089e-22	1.53305e-21			AT1G15820	-3.0382	6.67652	0	0
AT2G14490	7.73213	-0.362192	3.95131e-22	2.03637e-21			AT4G25100	-3.01723	8.3396	0	0
AT5G48350	4.05941	-0.0805816	4.52282e-22	2.3273e-21			AT3G16520	-3.01145	4.34647	1.96275e-219	1.56324e-217
AT2G15120	5.98497	-0.362208	5.98974e-22	3.06871e-21			AT5G28280	-2.9842	-0.2436	2.85333e-10	8.12897e-10
AT2G00560	4.05806	-0.0809414	8.06971e-22	4.1101e-21			AT5G27290	-2.98201	1.00001	8.24927e-25	4.73338e-24
AT1G66700	4.04071	-0.0957344	8.66189e-22	4.4061e-21			AT5G18350	-2.97709	0.248154	1.41853e-14	5.17008e-14
AT3G60415	2.24361	0.950539	1.2369e-21	6.25251e-21			AT4G04810	-2.9629	1.14112	7.30071e-26	4.35537e-25
AT1G43060	7.72848	-0.362472	1.85233e-21	9.31572e-21			AT5G45630	-2.94988	1.68317	5.26917e-34	4.14545e-33
AT3G10750	2.4716	0.701569	2.06166e-21	1.03347e-20			AT3G44740	-2.9483	2.66576	5.10465e-79	1.03706e-77
AT2G18060	2.03611	1.22452	3.50595e-21	1.74217e-20			AT5G45115	-2.93277	1.11509	3.85813e-26	2.32033e-25
AT5G51930	2.83573	0.379294	5.93242e-21	2.92034e-20			AT4G11655	-2.91417	-0.115531	2.00425e-11	6.11058e-11
AT2G31980	2.23759	0.912934	6.08671e-21	2.99408e-20			AT1G50520	-2.91042	1.74293	2.85122e-37	2.49557e-36
AT5G04245	5.87207	-0.456648	1.02956e-20	5.02245e-20			unknown_gene_201	-2.90398	0.187452	2.1317e-13	7.28582e-13
AT2G27650	2.2683	0.866699	2.60792e-20	1.24994e-19			AT4G27440	-2.89151	4.54396	1.09463e-262	1.08331e-260
AT1G01680	4.70215	-0.344342	3.08269e-20	1.47396e-19			AT1G60740	-2.89008	0.835876	2.2026e-21	1.10356e-20
AT1G64100	2.30599	0.819509	4.35249e-20	2.06774e-19			AT4G00650	-2.88664	2.53231	2.16734e-67	3.64401e-66
AT2G14095	2.28761	0.88204	4.41345e-20	2.09571e-19			AT4G01580	-2.88357	0.538361	2.70482e-17	1.13098e-16
AT4G14390	2.02395	1.21286	4.49065e-20	2.13186e-19			AT3G27690	-2.88129	1.34333	1.13928e-26	6.99702e-26
AT1G63070	3.8116	-0.096135	5.64096e-20	2.66655e-19			AT3G51478	-2.87256	0.528486	1.2148e-16	4.89225e-16
AT3G29970	4.6806	-0.362331	6.27277e-20	2.95808e-19			AT1G15125	-2.86519	1.44528	1.45571e-30	1.03122e-29
AT2G14920	3.30091	0.0484954	8.07859e-20	3.78839e-19			AT4G22470	-2.86399	1.75152	6.48533e-37	5.6052e-36
AT5G23115	5.05943	-0.476668	1.01854e-19	4.74739e-19			AT1G72940	-2.86023	3.91992	1.72393e-173	9.62657e-172
AT4G11070	3.35386	0.0893755	1.19815e-19	5.56641e-19			AT5G65850	-2.84889	1.48608	4.97082e-31	3.57838e-30
AT1G61300	2.20498	0.889826	2.48639e-19	1.14134e-18			AT4G16960	-2.83859	2.56811	7.83804e-63	1.20996e-61
AT5G17340	2.87319	0.265193	2.49385e-19	1.1445e-18			AT5G26146	-2.83449	0.384467	3.4141e-15	1.28027e-14
AT3G11385	2.47343	0.563534	2.86393e-19	1.31073e-18			AT2G39470	-2.82288	2.87252	4.78353e-84	1.0497e-82
AT5G50800	3.39746	0.00668902	4.86165e-19	2.19885e-18			AT1G09750	-2.82263	4.69388	6.04966e-290	6.91079e-288
AT5G54206	5.74895	-0.557909	5.93581e-19	2.67198e-18			AT1G78460	-2.82185	4.43694	7.40546e-233	6.57967e-231
AT1G72690	2.02825	0.979446	9.25842e-19	4.13044e-18			AT3G59120	-2.82079	0.686048	6.13014e-19	2.75884e-18
AT3G30812	7.47485	-0.578856	1.18538e-18	5.26714e-18			AT4G19530	-2.81776	2.0715	7.87909e-49	9.2599e-48
AT1G71920	5.72355	-0.578866	1.33718e-18	5.92454e-18			AT2G31945	-2.81262	1.45547	2.13876e-31	1.5525e-30
AT5G29624	7.44902	-0.600255	2.30715e-18	1.01145e-17			AT1G06243	-2.80861	3.36699	1.11697e-113	3.6015e-112
AT2G29350	4.53951	-0.476446	2.69292e-18	1.1767e-17			AT2G24710	-2.80433	0.762963	2.23155e-19	1.02577e-18
AT3G61920	2.05141	1.0225	6.37212e-18	2.73476e-17			AT1G75460	-2.80095	1.3323	2.8784e-29	1.95323e-28
AT2G05117	7.39533	-0.644225	9.89191e-18	4.20296e-17			AT4G09010	-2.78876	4.05971	5.88066e-183	3.51977e-181
AT1G34580	2.33854	0.601926	1.02877e-17	4.36928e-17			AT5G38410	-2.78791	7.25159	0	0
AT2G31860	2.70139	0.277017	1.19663e-17	5.06712e-17			AT5G28262	-2.78686	1.06228	4.08623e-24	2.27542e-23
AT3G47760	2.10811	0.818919	1.75586e-17	7.3882e-17			AT2G20260	-2.78327	3.78181	4.98259e-144	2.14209e-142
AT1G74590	2.11403	0.858415	2.62393e-17	1.09808e-16			AT4G25020	-2.77736	0.0846079	4.88557e-12	1.54415e-11
AT3G28611	3.13389	-0.0810769	3.20882e-17	1.33613e-16			AT5G23990	-2.76767	0.641574	5.54648e-18	2.39016e-17
AT1G27940	2.22089	0.683547	4.33832e-17	1.793e-16			AT5G35450	-2.76255	3.14538	1.82474e-93	4.62337e-92
AT3G00570	4.19432	-0.437681	4.91238e-17	2.02523e-16			AT1G67090	-2.76209	9.93598	0	0
AT3G28540	3.49039	-0.190625	7.64729e-17	3.1193e-16			AT3G19515	-2.74341	4.02859	2.49868e-179	1.44786e-177
AT3G62740	2.69655	0.204551	8.61087e-17	3.49807e-16			AT1G32570	-2.73969	0.306628	4.69693e-14	1.66601e-13
AT1G70260	2.17103	0.647427	1.20863e-16	4.86835e-16			AT5G54075	-2.73592	2.52761	1.72339e-61	2.5865e-60
AT1G31370	7.28338	-0.735835	1.47641e-16	5.92313e-16			AT4G15260	-2.73545	2.06832	4.07534e-46	4.52109e-45
AT1G24470	2.9107	0.0481549	2.44161e-16	9.67113e-16			AT3G21055	-2.72361	4.52073	5.26694e-244	4.78597e-242
AT2G45243	4.11966	-0.496658	3.27088e-16	1.28818e-15			AT1G64270	-2.71579	1.94646	1.33966e-40	1.28817e-39
AT1G60590	2.11155	0.7183	3.65491e-16	1.43406e-15			AT4G36950	-2.70906	-0.115412	2.50407e-10	7.15128e-10
AT3G04370	2.60448	0.204745	3.83123e-16	1.50235e-15			AT1G32080	-2.69597	4.84719	2.59842e-285	2.85412e-283
AT5G36140	4.35476	-0.622208	5.24765e-16	2.04296e-15			AT3G47470	-2.69443	7.7207	0	0
AT2G21450	2.10441	0.638337	7.02824e-16	2.71868e-15			AT2G07732	-2.69241	0.0162648	1.84538e-11	5.6417e-11
AT5G13320	3.0529	-0.142665	7.87867e-16	3.03649e-15			AT3G63140	-2.68681	4.12517	1.41499e-166	7.50321e-165
AT2G35070	3.18455	-0.158481	9.75902e-16	3.7417e-15			AT1G68010	-2.6863	5.47752	0	0
AT3G04330	3.11307	-0.0964018	1.09067e-15	4.17452e-15			AT3G25180	-2.67802	0.5674	6.62034e-16	2.56288e-15
AT4G03450	5.4669	-0.784155	1.10916e-15	4.24285e-15			AT4G30140	-2.66461	5.06908	0	0
AT2G16670	7.22331	-0.784098	1.18646e-15	4.53163e-15			AT1G64950	-2.66315	4.33737	5.9874e-212	4.55111e-210
AT5G41830	2.57028	0.179622	1.33131e-15	5.07323e-15			AT2G27690	-2.65743	3.70107	3.70192e-123	1.33342e-121
AT1G08457	2.77771	0.034434	1.79811e-15	6.81313e-15			AT5G58680	-2.65256	0.720765	7.06341e-18	3.0243e-17
AT2G04190	3.82627	-0.476799	3.52011e-15	1.31879e-14			AT2G42220	-2.65148	2.94716	2.00887e-82	4.29972e-81
AT2G40050	3.05282	-0.142636	4.19742e-15	1.56871e-14			AT1G67860	-2.63914	-0.0261859	5.03726e-10	1.41373e-09
AT5G44940	2.01226	0.647492	4.38435e-15	1.63674e-14			AT1G72645	-2.63139	0.859501	2.6496e-18	1.15828e-17
AT2G24560	2.76011	0.0205665	5.47765e-15	2.03652e-14			AT2G19440	-2.63059	0.0978537	8.17411e-12	2.55565e-11
AT3G07260	3.65688	-0.399767	5.97273e-15	2.21728e-14			AT1G14150	-2.62782	1.63411	3.48627e-32	2.60052e-31
AT2G15220	2.30618	0.389906	6.05318e-15	2.24673e-14			AT5G17870	-2.62707	6.64075	0	0
AT1G18835	2.79841	-0.0366017	6.19633e-15	2.29816e-14			AT5G45490	-2.61889	4.55361	7.88359e-214	6.10856e-212
AT3G03620	2.49797	0.192068	7.18289e-15	2.65815e-14			AT5G20480	-2.61744	3.7177	1.59617e-127	5.98668e-126
AT5G08460	3.03132	-0.158597	8.37935e-15	3.08948e-14			AT2G37025	-2.61445	1.7846	4.03092e-37	3.5158e-36
AT4G14650	2.68688	0.0481486	9.8259e-15	3.60819e-14			AT5G23060	-2.61308	4.24096	9.5624e-190	6.01138e-188
AT4G35190	2.20406	0.367701	1.29501e-14	4.7285e-14			AT1G56250	-2.61015	0.686391	4.09005e-16	1.60071e-15
AT2G38152	2.82001	-0.111765	2.23231e-14	8.05381e-14			AT2G27385	-2.60558	6.71938	0	0
AT5G18710	3.58223	-0.457164	3.51462e-14	1.25354e-13			AT4G19500	-2.60305	5.41694	0	0
AT3G21730	3.15289	-0.308943	3.8208e-14	1.35983e-13			AT3G47770	-2.59232	0.58637	1.5265e-15	5.80377e-15
AT5G24275	2.62987	0.00620347	4.35497e-14	1.54774e-13			AT2G15400	-2.58019	0.0577249	8.1286e-11	2.39145e-10
AT1G23160	2.63098	0.00636645	8.4318e-14	2.95771e-13			AT4G11320	-2.57384	6.62702	0	0
AT2G29460	2.15053	0.378275	1.05813e-13	3.69033e-13			AT1G68520	-2.56977	2.05522	2.91343e-40	2.77609e-39
AT2G34655	2.12012	0.356308	1.47177e-13	5.06928e-13			AT1G31820	-2.56873	2.64869	3.39426e-62	5.17975e-61
AT1G44318	2.23466	0.288513	2.94529e-13	9.99308e-13			AT1G15980	-2.55445	3.05668	2.56106e-84	5.64478e-83
AT1G69150	2.38781	0.0478865	6.4052e-13	2.13162e-12			AT5G59660	-2.54584	0.362798	1.22941e-12	4.03102e-12
AT1G05770	2.06629	0.452828	7.45781e-13	2.47246e-12			AT5G15780	-2.54353	3.16285	1.19117e-82	2.5605e-81
AT1G12320	2.30373	0.115114	1.27297e-12	4.16906e-12			AT4G22460	-2.53213	0.351672	8.1371e-13	2.69185e-12
AT3G47050	2.13021	0.216682	1.72722e-12	5.61536e-12			AT3G50685	-2.52524	3.26768	2.49181e-94	6.42757e-93
AT5G44565	3.00473	-0.418815	2.07255e-12	6.70317e-12			AT4G16950	-2.51924	6.66329	0	0
AT3G23120	2.02103	0.378224	2.26161e-12	7.30046e-12			AT4G02770	-2.51869	6.11272	0	0
AT1G44940	3.54443	-0.689609	3.65765e-12	1.16582e-11			AT1G08980	-2.51716	5.78256	0	0
AT5G24155	2.75478	-0.257148	3.73684e-12	1.18973e-11			AT3G53310	-2.50013	2.14058	1.16877e-42	1.18604e-41
AT3G07730	2.24164	0.128588	4.50751e-12	1.42759e-11			AT3G51420	-2.49346	4.29218	1.04749e-180	6.14088e-179
AT2G19410	2.46526	-0.111996	6.8171e-12	2.13773e-11			AT5G64110	-2.48756	4.55162	2.96531e-208	2.18743e-206
AT1G34050	2.3427	-0.051832	7.90148e-12	2.47274e-11			AT4G29050	-2.48572	1.12195	1.35934e-21	6.86398e-21
AT3G55300	2.75353	-0.362765	1.43157e-11	4.40624e-11			AT1G08630	-2.48345	1.88714	2.69458e-32	2.01675e-31
AT1G19420	2.05793	0.115025	5.01237e-11	1.49288e-10			AT3G51510	-2.48204	3.72258	3.41844e-124	1.23577e-122
AT1G55775	2.41952	-0.143125	6.28595e-11	1.86222e-10			AT3G12833	-2.48013	0.0979243	1.40051e-10	4.0588e-10
AT2G27740	2.1665	0.0199095	8.73444e-11	2.5644e-10			AT3G05370	-2.4792	2.76253	7.16604e-66	1.16849e-64
AT1G64795	2.22352	-0.0666801	9.34564e-11	2.74023e-10			AT4G04220	-2.46956	0.79608	1.93205e-17	8.11931e-17
AT2G29130	2.24406	-0.19081	5.1619e-10	1.44729e-09			AT1G03130	-2.46626	3.17674	7.32144e-80	1.51045e-78
AT4G14380	2.10743	-0.0815527	5.83468e-10	1.62998e-09			AT3G04210	-2.46588	0.56757	5.61698e-14	1.98566e-13
AT3G27095	2.10742	-0.0816341	6.04502e-10	1.68661e-09			AT1G20340	-2.46534	7.38563	0	0
AT3G61400	2.24474	-0.190771	7.27316e-10	2.01941e-09			AT1G57770	-2.46464	5.1885	1.62352e-293	1.90916e-291
AT3G59190	2.03788	-0.00846092	1.03722e-09	2.84785e-09			AT3G10200	-2.45812	1.15414	8.48781e-22	4.31865e-21
AT4G11170	2.21902	-0.207428	1.47952e-09	4.01917e-09			AT1G28670	-2.45369	5.38431	0	0
AT1G34490	2.41446	-0.400061	2.7831e-09	7.41135e-09			AT1G66980	-2.45292	3.97547	7.60141e-150	3.50946e-148
AT2G16140	2.36456	-0.344943	3.40262e-09	9.00712e-09			AT2G03310	-2.44961	0.91321	8.63671e-18	3.68059e-17
AT3G33000	2.20436	-0.291675	3.74733e-09	9.8934e-09			AT2G38620	-2.44649	1.6789	2.66162e-31	1.92784e-30
AT4G13420	2.11885	-0.274499	1.0094e-08	2.59403e-08			AT5G05890	-2.44287	3.50613	2.48121e-99	6.79479e-98
AT2G18969	2.06626	-0.174664	1.24304e-08	3.17162e-08			AT3G53370	-2.44246	2.73157	2.50741e-58	3.56258e-57
AT5G47635	2.18607	-0.381665	1.61506e-08	4.08898e-08			AT2G21860	-2.44068	4.47632	1.96009e-202	1.37008e-200
AT5G60265	2.01324	-0.143223	3.44381e-08	8.49522e-08			AT2G13800	-2.44047	3.58446	6.72876e-106	1.98692e-104
AT2G40220	2.12906	-0.419101	4.34543e-08	1.06392e-07			AT5G01530	-2.43639	7.47894	0	0
							AT5G62360	-2.42355	2.76654	1.90623e-63	2.96556e-62
AT5G60430	1.99836	3.2811	4.20631e-85	9.43752e-84			AT5G54270	-2.40949	6.35076	0	0
AT4G01060	1.99836	1.542	1.03335e-26	6.36011e-26			AT1G42970	-2.40493	7.63473	0	0
AT3G10040	1.99586	2.87051	1.29915e-66	2.14286e-65			AT5G49730	-2.40395	0.875281	1.51014e-17	6.37441e-17
AT1G60270	1.98251	2.8762	1.3765e-63	2.14645e-62			AT1G78750	-2.40086	1.87992	1.86117e-34	1.48529e-33
AT1G27920	1.9812	0.514076	2.86644e-13	9.72887e-13			AT4G04925	-2.39551	2.18469	4.89982e-43	5.02062e-42
AT5G37210	1.97308	2.77415	7.97849e-61	1.1841e-59			AT5G43620	-2.39248	4.25474	2.12125e-147	9.55087e-146
AT1G09257	1.97305	-0.0518713	4.50178e-09	1.18212e-08			AT5G22300	-2.38924	1.62999	1.89143e-27	1.20151e-26
AT1G54540	1.96822	1.44476	2.20868e-21	1.10633e-20			AT1G72900	-2.38916	2.75452	8.62422e-64	1.35115e-62
AT3G18670	1.96205	-0.24067	8.53049e-08	2.04452e-07			AT1G30135	-2.38615	1.73493	8.03056e-32	5.90869e-31
AT4G31330	1.95095	3.33115	1.34517e-83	2.92934e-82			AT4G39710	-2.38456	2.17544	9.05523e-42	8.97487e-41
AT5G37490	1.94926	0.453129	1.53222e-12	5.0009e-12			AT4G14548	-2.38352	1.69657	7.06271e-27	4.3848e-26
AT1G51640	1.94526	0.601099	7.65368e-14	2.69185e-13			AT1G60930	-2.3835	2.38592	4.14852e-49	4.92184e-48
AT1G75300	1.94065	-0.191181	7.36481e-08	1.77236e-07			AT5G42530	-2.38055	0.576893	3.9496e-14	1.40517e-13
AT5G38790	1.93925	0.0882557	2.33424e-09	6.24517e-09			AT2G18490	-2.37648	0.0163537	1.63962e-09	4.43902e-09
AT4G11190	1.93849	5.7944	0	0			AT1G64220	-2.36805	2.02865	2.14645e-31	1.55752e-30
AT3G61880	1.9334	0.442423	6.62138e-12	2.07832e-11			AT4G13500	-2.36681	1.91014	1.51412e-29	1.03767e-28
AT2G38720	1.93276	1.64126	4.38854e-28	2.85212e-27			AT5G47810	-2.36143	2.74875	6.23045e-53	8.02532e-52
AT1G77120	1.93137	5.14843	2.87604e-259	2.81838e-257			AT5G52100	-2.36087	2.51147	1.32968e-52	1.70286e-51
AT1G77240	1.93076	-0.327015	2.23498e-07	5.19226e-07			AT5G20450	-2.35544	2.01778	5.13584e-38	4.57738e-37
AT2G43535	1.92951	5.37872	2.35258e-301	2.86771e-299			AT2G43590	-2.3528	3.67236	1.24301e-97	3.31762e-96
AT3G08565	1.9277	2.27636	4.43269e-37	3.86286e-36			AT5G03390	-2.34151	1.10935	1.09314e-18	4.86488e-18
AT4G15380	1.92416	1.82988	6.63601e-31	4.75315e-30			AT4G01760	-2.33846	-0.130704	2.85682e-08	7.09363e-08
AT4G00070	1.92166	-0.143258	1.88145e-08	4.74566e-08			AT2G05100	-2.33827	5.14118	3.17316e-292	3.66674e-290
AT3G58550	1.9191	2.26807	1.45054e-42	1.46899e-41			AT3G27620	-2.33794	0.883029	5.70463e-17	2.34219e-16
AT1G47510	1.91557	0.216548	1.91164e-10	5.49627e-10			AT5G39210	-2.32292	1.46133	2.82479e-22	1.46486e-21
AT5G41761	1.90833	1.83366	1.78549e-29	1.21905e-28			AT2G35260	-2.32169	3.63811	2.13419e-106	6.3489e-105
AT3G02480	1.90333	1.37522	4.06463e-22	2.09369e-21			AT2G37450	-2.31679	3.18679	1.12881e-75	2.16357e-74
AT2G42660	1.9016	1.10358	6.90686e-19	3.10281e-18			AT3G48420	-2.31285	3.20849	8.60315e-81	1.80467e-79
AT1G52060	1.89992	5.78367	0	0			AT5G41650	-2.3048	1.70097	8.37508e-30	5.77332e-29
AT3G13950	1.89573	0.735685	2.7722e-14	9.94419e-14			AT1G65370	-2.30471	2.59518	6.56248e-47	7.41189e-46
AT4G39190	1.89327	0.826622	2.75395e-15	1.03622e-14			AT5G43750	-2.30174	2.85466	7.83529e-63	1.20996e-61
AT5G59390	1.89229	0.453141	1.74787e-11	5.3526e-11			AT3G53800	-2.29254	3.82472	1.40974e-116	4.6659e-115
AT2G43670	1.88899	0.562956	1.32139e-12	4.32479e-12			AT5G00450	-2.28634	0.780144	1.31128e-13	4.53527e-13
AT2G29010	1.88782	1.11731	6.73143e-18	2.88587e-17			AT2G08455	-2.28379	0.248494	1.51819e-10	4.39029e-10
AT5G06820	1.88751	0.964487	4.77667e-17	1.9705e-16			AT1G22430	-2.27441	4.6356	1.02327e-204	7.332e-203
AT1G52050	1.88688	5.67183	0	0			AT2G45180	-2.26792	9.97969	0	0
AT3G43190	1.88515	3.80525	2.48269e-105	7.29875e-104			AT1G74070	-2.26685	1.5649	1.63477e-26	9.96973e-26
AT3G43828	1.88513	0.287679	5.4269e-10	1.51882e-09			AT5G11180	-2.26642	0.406156	5.10792e-12	1.61341e-11
AT1G64260	1.88414	1.58941	7.54842e-25	4.33996e-24			AT5G49740	-2.26429	1.76447	4.72875e-30	3.29381e-29
AT3G21890	1.87993	-0.112228	2.85059e-08	7.07902e-08			AT3G28130	-2.26227	2.5952	7.11905e-52	8.98465e-51
AT5G41470	1.87212	-0.174987	6.81662e-08	1.64482e-07			AT1G54020	-2.26197	0.695198	7.09516e-14	2.49937e-13
AT5G43690	1.871	0.140766	1.32329e-09	3.60849e-09			AT2G29310	-2.25488	3.5816	4.72321e-103	1.34696e-101
AT1G24575	1.87085	0.51404	6.81918e-12	2.13805e-11			AT3G04870	-2.24828	4.95565	2.20001e-231	1.90392e-229
AT5G09480	1.87082	3.47668	1.32185e-88	3.14211e-87			AT3G18320	-2.2459	0.468884	1.21984e-11	3.76791e-11
AT5G07475	1.86744	1.83405	2.72518e-29	1.85127e-28			AT3G55330	-2.23989	4.01944	1.9098e-124	6.92899e-123
AT3G54780	1.86721	3.02363	7.25751e-64	1.13971e-62			AT3G47340	-2.23673	5.08042	8.30055e-258	8.09445e-256
AT4G00893	1.86636	1.10364	2.05967e-18	9.05142e-18			AT5G14840	-2.22783	5.06772	1.68524e-253	1.59667e-251
AT4G16892	1.86005	0.431941	1.87394e-11	5.72461e-11			AT1G05675	-2.22549	0.373718	2.85133e-11	8.61953e-11
AT4G08160	1.8594	3.25198	6.00289e-73	1.09994e-71			AT4G12382	-2.22354	1.16087	1.01728e-18	4.53434e-18
AT1G01060	1.8507	3.60359	6.25932e-91	1.53158e-89			AT1G58270	-2.21628	5.44147	0	0
AT1G09890	1.84944	3.06186	2.82774e-67	4.73445e-66			AT1G11450	-2.21483	3.24829	7.9583e-78	1.58303e-76
AT4G10270	1.84914	2.69173	5.18885e-52	6.57353e-51			AT1G71340	-2.21448	4.64459	1.92946e-151	9.0121e-150
AT4G31650	1.84887	3.11082	1.9925e-68	3.41613e-67			AT1G61180	-2.20477	3.72669	4.03473e-94	1.03276e-92
AT1G59850	1.83957	2.85989	1.09901e-55	1.47848e-54			AT2G02010	-2.19724	2.69188	1.18131e-46	1.32449e-45
AT1G05530	1.83692	0.0200149	1.93662e-08	4.8784e-08			AT3G05600	-2.19413	2.48467	2.26307e-44	2.3937e-43
AT1G12890	1.83642	-0.257695	4.5153e-07	1.02261e-06			AT3G07215	-2.19391	4.26659	2.1607e-144	9.3293e-143
AT5G19100	1.83242	2.12669	5.52665e-32	4.09046e-31			AT1G79040	-2.1916	8.64065	0	0
AT1G63520	1.83158	0.333843	1.19635e-10	3.48379e-10			AT2G35820	-2.19026	2.36707	1.3231e-36	1.13131e-35
AT1G11482	1.83098	-0.457765	2.23658e-06	4.7876e-06			AT1G12010	-2.18705	3.47157	7.80959e-91	1.90625e-89
AT5G15830	1.82733	0.949782	8.5644e-16	3.29442e-15			AT4G21120	-2.18214	3.25303	1.08443e-78	2.18757e-77
AT2G35810	1.82651	5.03636	7.87542e-202	5.48563e-200			AT5G20740	-2.17913	3.342	1.29975e-81	2.74666e-80
AT5G14360	1.82534	0.28808	2.87555e-10	8.1911e-10			AT1G22590	-2.17749	1.07621	2.88415e-16	1.13947e-15
AT1G24030	1.82394	0.71811	2.32711e-12	7.50584e-12			AT4G15340	-2.17627	2.3757	1.45028e-43	1.50376e-42
AT4G22350	1.8192	4.36708	1.34301e-148	6.10183e-147			AT1G07180	-2.17248	3.3948	7.34561e-87	1.69764e-85
AT5G63750	1.81324	1.04257	8.80384e-17	3.57428e-16			ArthCt105	-2.16995	1.06967	1.6035e-17	6.75995e-17
AT2G39820	1.80873	0.912083	1.19324e-13	4.14348e-13			AT1G45120	-2.16891	3.43729	1.73156e-83	3.76666e-82
AT3G29635	1.80855	0.881997	2.47341e-14	8.89541e-14			AT5G48620	-2.16815	4.57175	2.27698e-169	1.23358e-167
AT4G18425	1.80758	2.0837	2.70595e-33	2.08941e-32			AT5G02350	-2.16285	1.01466	6.65772e-17	2.72344e-16
AT1G28170	1.8066	0.2762	5.12642e-10	1.43774e-09			AT3G45095	-2.14917	0.668866	6.61933e-13	2.20215e-12
AT1G20180	1.80648	0.881704	3.07249e-15	1.15368e-14			AT1G35420	-2.14853	3.34679	6.88337e-75	1.29939e-73
AT5G26260	1.80461	7.8443	0	0			AT4G37530	-2.14382	3.40794	4.60866e-82	9.81169e-81
AT1G50060	1.80441	3.70681	1.07748e-97	2.88353e-96			AT5G47850	-2.14277	1.31038	5.18143e-20	2.45397e-19
AT1G78320	1.80286	0.431903	9.86236e-11	2.88708e-10			AT4G32510	-2.14198	-0.0550939	4.6199e-08	1.12947e-07
AT4G17470	1.80253	1.50085	1.18566e-18	5.26724e-18			AT2G30570	-2.13815	7.05397	0	0
AT4G20820	1.8005	3.7694	2.47251e-99	6.78024e-98			AT2G38170	-2.1346	6.42735	0	0
AT3G60100	1.79639	3.49215	7.34161e-71	1.30924e-69			AT1G60730	-2.13188	4.0862	8.9455e-122	3.14841e-120
AT3G00340	1.7954	1.19359	1.12849e-17	4.78467e-17			AT3G57765	-2.12485	4.31175	4.79032e-128	1.81714e-126
AT2G25964	1.7934	3.49056	4.40296e-83	9.50536e-82			AT3G03280	-2.12122	2.5297	2.42686e-43	2.50467e-42
AT4G13235	1.79098	2.66626	4.57413e-46	5.06601e-45			AT2G02360	-2.1193	3.27198	4.42338e-75	8.37384e-74
AT1G29200	1.79035	0.785939	8.22855e-14	2.88895e-13			AT3G15500	-2.11602	2.88231	7.75084e-53	9.97085e-52
AT5G48010	1.78949	6.07717	0	0			AT3G61390	-2.11479	0.577038	2.95201e-12	9.46793e-12
AT1G43910	1.78376	5.66612	0	0			AT2G19190	-2.11445	0.577148	4.18819e-12	1.32983e-11
AT3G48340	1.7834	4.05106	6.02506e-107	1.80851e-105			AT3G46530	-2.10957	3.1704	1.82267e-65	2.95515e-64
AT5G54370	1.7826	5.31236	9.0566e-257	8.7464e-255			AT1G55370	-2.10302	1.91422	6.97072e-30	4.82353e-29
AT4G36430	1.78082	4.22474	9.61589e-112	3.02727e-110			AT4G02850	-2.10277	1.63027	1.91388e-23	1.03799e-22
AT4G30290	1.77921	7.37025	0	0			AT1G31600	-2.10241	4.62405	3.90553e-168	2.09318e-166
AT1G47960	1.7777	2.67273	7.63708e-45	8.195e-44			AT3G24927	-2.096	3.17093	3.55112e-67	5.93069e-66
AT3G50330	1.77761	0.834513	7.51553e-14	2.64419e-13			AT2G05540	-2.09446	3.92949	9.55608e-115	3.1164e-113
AT5G60530	1.77682	3.70626	2.35983e-94	6.09501e-93			AT3G47360	-2.09286	2.26609	8.11499e-38	7.20048e-37
AT5G41550	1.77495	4.26912	3.11535e-134	1.23081e-132			AT1G05200	-2.09076	4.89759	9.0458e-198	6.17183e-196
AT1G05490	1.77405	3.79526	4.78857e-97	1.26625e-95			AT5G07770	-2.08289	3.94513	1.55611e-112	4.96144e-111
AT3G19430	1.77085	3.37981	3.79627e-73	6.9689e-72			AT5G14740	-2.08053	5.6733	0	0
AT3G56891	1.76412	0.582055	1.73712e-11	5.32049e-11			AT5G36120	-2.07857	1.57949	2.79532e-23	1.50827e-22
AT4G09490	1.76267	0.442419	5.3299e-11	1.58439e-10			AT3G02435	-2.07431	2.39998	1.98619e-32	1.49271e-31
AT3G44800	1.75973	0.0199473	3.29692e-08	8.15097e-08			AT3G28070	-2.07386	0.943299	1.70191e-15	6.45471e-15
AT2G44070	1.75815	0.0197888	8.52218e-08	2.04277e-07			AT3G45430	-2.06981	1.50682	3.02591e-22	1.5655e-21
AT1G66450	1.75621	2.50801	2.71167e-39	2.52252e-38			AT3G14420	-2.06815	6.40966	0	0
AT3G49830	1.75598	-0.0819434	2.07263e-07	4.83081e-07			AT1G52220	-2.06636	5.49313	5.64331e-286	6.26752e-284
AT4G40010	1.74847	2.35451	2.1467e-36	1.8246e-35			AT4G17810	-2.06543	2.59572	4.16553e-47	4.72874e-46
AT1G55430	1.74373	2.69505	1.11846e-45	1.22718e-44			AT1G62500	-2.06447	4.09049	1.03312e-125	3.79653e-124
AT5G20240	1.74016	-0.257722	1.6179e-06	3.50606e-06			AT1G31330	-2.0636	5.85659	0	0
AT1G54560	1.73395	0.964174	1.66259e-14	6.03868e-14			AT4G38970	-2.05989	8.1469	0	0
AT4G39720	1.73291	0.228379	3.1412e-09	8.33388e-09			AT1G73260	-2.05885	7.29681	0	0
AT5G38930	1.73267	1.33622	1.48714e-18	6.57439e-18			AT5G24570	-2.05753	3.31799	1.1853e-72	2.16199e-71
AT3G20362	1.73185	0.228121	6.60202e-09	1.71649e-08			AT4G38160	-2.05733	5.35464	3.16494e-231	2.71546e-229
AT2G39370	1.72388	-0.327375	4.37456e-06	9.13239e-06			AT1G07243	-2.05634	1.68401	1.60097e-24	9.08456e-24
AT4G25760	1.72345	0.452735	2.03442e-10	5.83585e-10			AT2G47910	-2.05134	3.25504	2.91395e-72	5.2909e-71
AT4G10950	1.72213	0.378156	3.26369e-09	8.64967e-09			AT1G77870	-2.04894	0.236768	2.67943e-09	7.14287e-09
AT3G28345	1.72021	6.33389	0	0			AT5G61330	-2.04751	5.42028	2.42356e-269	2.48458e-267
AT1G66270	1.71821	8.33197	0	0			AT4G25990	-2.04578	3.2797	1.45845e-67	2.4625e-66
AT2G28870	1.71753	1.18683	6.60821e-15	2.4491e-14			AT5G61455	-2.04354	7.95811	3.58496e-213	2.76707e-211
AT5G65140	1.71687	2.83641	9.3947e-46	1.03533e-44			AT1G03580	-2.03821	0.642021	6.05978e-12	1.90803e-11
AT3G17609	1.71547	2.17848	4.2375e-33	3.25564e-32			AT1G73885	-2.03597	5.92975	0	0
AT1G10370	1.71161	4.5279	9.30282e-147	4.11444e-145			AT3G13400	-2.02291	0.437879	8.62984e-11	2.53444e-10
AT3G50400	1.71054	1.86497	3.80957e-24	2.12374e-23			AT2G22890	-2.01825	1.28775	3.50608e-17	1.45808e-16
AT3G29340	1.70651	1.04243	3.51884e-15	1.31856e-14			AT4G02130	-2.01518	5.16386	9.17312e-225	7.45447e-223
AT3G21680	1.70123	0.992874	1.37456e-12	4.49587e-12			AT1G15890	-2.0148	2.45749	2.48056e-41	2.438e-40
AT2G28690	1.70084	1.48051	1.74864e-18	7.71339e-18			AT2G32460	-2.01405	0.844482	2.76411e-13	9.38951e-13
AT5G07800	1.70067	3.02274	3.3432e-55	4.4556e-54			ArthCt095	-2.01334	3.19442	4.18764e-61	6.25674e-60
AT3G11430	1.70012	2.7815	4.34068e-45	4.69306e-44			AT5G18430	-2.00838	2.25498	1.30227e-31	9.51174e-31
AT1G06273	1.69695	2.98991	1.59521e-52	2.0403e-51			AT3G06435	-2.00674	4.85491	4.09368e-196	2.77412e-194
AT2G02240	1.69495	2.56558	1.65218e-39	1.54991e-38			AT3G27440	-2.00303	1.02897	1.11375e-14	4.07932e-14
AT3G05155	1.69317	2.80561	6.16514e-44	6.44598e-43			AT4G09680	-2.00032	5.67568	0	0
AT3G21560	1.69089	5.1046	7.54926e-184	4.53205e-182
AT2G44370	1.68855	3.03767	2.87725e-56	3.92087e-55			AT5G39530	-1.99734	2.46015	3.05026e-38	2.74181e-37
AT2G33790	1.68366	2.02102	1.02444e-28	6.82198e-28			AT5G38430	-1.99727	3.64317	6.07102e-88	1.42783e-86
AT3G53350	1.68349	1.18119	1.58881e-15	6.03381e-15			AT5G07745	-1.9882	9.4595	2.75257e-271	2.83642e-269
AT1G78990	1.68276	0.904548	1.25154e-13	4.33691e-13			ArthCt099	-1.98655	2.72019	2.53433e-47	2.89673e-46
AT2G22240	1.68152	4.27902	7.22565e-113	2.31859e-111			AT1G21400	-1.98365	4.39848	6.33265e-137	2.5575e-135
AT5G14760	1.67697	4.81893	2.26505e-165	1.1916e-163			AT1G30520	-1.98018	2.78292	1.37141e-45	1.50389e-44
AT5G45460	1.67523	-0.0818341	5.58274e-07	1.25539e-06			AT5G63020	-1.97635	3.6479	1.81899e-83	3.95254e-82
AT3G20420	1.67494	0.619469	3.67694e-11	1.10419e-10			AT5G00875	-1.97627	0.913645	1.47014e-13	5.06456e-13
AT3G53510	1.67434	2.18838	9.29086e-26	5.51793e-25			AT2G41340	-1.9755	1.25263	3.47021e-17	1.44377e-16
AT4G34880	1.66824	1.99955	2.32718e-25	1.35872e-24			AT1G62150	-1.9709	3.06714	5.68282e-59	8.19072e-58
AT5G42840	1.66537	2.46986	5.20239e-38	4.63462e-37			AT3G44020	-1.96836	1.97289	8.33546e-29	5.56746e-28
AT5G38010	1.66447	1.03566	5.49874e-13	1.83392e-12			AT5G36920	-1.96674	0.395836	2.00492e-09	5.3944e-09
AT2G46830	1.65747	2.00325	8.71975e-27	5.39346e-26			AT3G01830	-1.96497	2.20097	1.87887e-33	1.45923e-32
AT3G48920	1.65735	2.37581	7.10151e-34	5.57825e-33			AT2G25470	-1.96478	2.27529	3.10368e-33	2.39466e-32
AT4G30430	1.65723	3.40332	1.77664e-56	2.43266e-55			AT4G29610	-1.96393	0.00243923	7.10939e-08	1.71399e-07
AT5G42700	1.65596	1.51641	1.33377e-19	6.18068e-19			ArthCt096	-1.96324	0.64197	1.30877e-11	4.03509e-11
AT5G08250	1.6549	1.0074	1.41166e-13	4.87065e-13			AT1G62590	-1.95799	1.16117	3.7126e-15	1.39012e-14
AT5G58860	1.65333	4.99949	1.27839e-188	8.01136e-187			AT2G29630	-1.95709	5.07681	3.69263e-178	2.12125e-176
AT3G27500	1.65326	2.90946	1.50236e-50	1.84029e-49			AT2G10606	-1.95086	0.632823	1.42194e-10	4.11972e-10
AT4G15093	1.65287	5.09098	3.0562e-179	1.76579e-177			AT5G26920	-1.94939	5.03073	2.89079e-209	2.17255e-207
AT1G61550	1.65273	0.333702	1.30947e-08	3.33557e-08			AT4G20362	-1.94811	1.93298	1.2535e-26	7.68439e-26
AT5G51470	1.65142	1.93785	1.02256e-23	5.61283e-23			AT2G16970	-1.94736	1.19213	1.96077e-16	7.81142e-16
AT3G63030	1.64612	2.54392	7.96443e-31	5.68835e-30			AT2G32340	-1.9415	1.95128	1.2288e-26	7.53757e-26
AT5G55780	1.64565	0.504023	6.88714e-10	1.91543e-09			AT4G01050	-1.93943	5.58093	8.65119e-265	8.69075e-263
AT3G02940	1.6433	-0.0521842	7.00037e-07	1.5624e-06			AT2G30480	-1.93842	2.01528	3.6953e-27	2.32231e-26
AT5G23840	1.63945	3.26189	1.78552e-61	2.67775e-60			AT4G05040	-1.93436	2.84405	4.28737e-49	5.08356e-48
AT4G11650	1.6353	4.91729	4.41029e-155	2.12962e-153			AT2G21370	-1.93203	3.64588	6.68239e-84	1.46317e-82
AT3G47480	1.63523	0.562663	5.20987e-10	1.46053e-09			AT4G21323	-1.92562	0.921136	1.84032e-13	6.30934e-13
AT4G13920	1.63476	3.00021	6.60459e-50	7.96335e-49			AT4G00165	-1.92503	2.12891	1.62299e-30	1.14769e-29
AT1G27030	1.63438	6.14911	3.75596e-294	4.44293e-292			AT1G58340	-1.92049	3.79328	5.19301e-93	1.30583e-91
AT1G08283	1.63306	0.166035	1.29335e-07	3.06017e-07			AT1G18773	-1.92018	0.489487	5.53613e-10	1.54874e-09
AT3G26600	1.63281	4.45076	4.10748e-132	1.59133e-130			AT1G20020	-1.91822	4.79844	2.30282e-172	1.2682e-170
AT5G23190	1.63273	3.05967	1.92548e-41	1.89804e-40			AT4G16890	-1.91583	6.51463	0	0
AT3G25640	1.63208	1.38022	8.96002e-18	3.81431e-17			ArthCt100	-1.91569	1.76122	7.13849e-22	3.64509e-21
AT2G18800	1.63076	1.7551	9.71537e-22	4.92569e-21			AT1G77490	-1.91552	3.69263	7.2485e-80	1.49695e-78
AT1G56320	1.62984	1.75479	1.07434e-20	5.23447e-20			AT5G64570	-1.9133	7.29482	0	0
AT1G61410	1.62918	0.0333421	3.68837e-07	8.41331e-07			AT4G05120	-1.90638	2.88114	8.97451e-48	1.03287e-46
AT4G11080	1.62917	0.389359	1.52963e-08	3.88155e-08			AT5G23460	-1.90623	2.96045	9.10971e-50	1.09508e-48
AT1G04490	1.6273	1.5458	6.64772e-20	3.12914e-19			AT3G09580	-1.90511	3.16423	2.55453e-61	3.8253e-60
AT4G12270	1.62664	0.842112	8.73464e-12	2.72537e-11			AT2G22760	-1.89873	0.852234	2.25314e-12	7.2755e-12
AT4G14560	1.62606	2.51002	1.71947e-35	1.41631e-34			AT1G49650	-1.89198	3.61392	3.00824e-73	5.53245e-72
AT2G37090	1.62298	2.00297	5.84285e-26	3.50028e-25			AT2G13910	-1.89192	0.529156	5.02012e-10	1.40931e-09
AT5G19890	1.62071	1.39085	5.18811e-17	2.1345e-16			AT5G10946	-1.89185	0.586713	1.0051e-10	2.93973e-10
AT1G59730	1.62053	0.553166	4.84836e-10	1.36167e-09			AT3G30214	-1.88691	3.60906	3.42612e-82	7.30966e-81
AT1G60130	1.62027	0.421205	2.29073e-09	6.13203e-09			AT2G20770	-1.88599	1.54649	1.13955e-19	5.30032e-19
AT5G59240	1.61814	0.420873	7.93995e-09	2.05552e-08			AT3G23325	-1.88416	3.0895	8.86882e-53	1.13944e-51
AT1G53270	1.61738	1.3525	5.22582e-17	2.14869e-16			AT1G35612	-1.88368	3.29917	1.98267e-56	2.70919e-55
AT3G15170	1.61465	0.752399	5.52948e-11	1.64201e-10			AT5G45680	-1.88308	4.59154	1.17048e-143	5.02125e-142
AT3G45160	1.6126	1.17444	1.63991e-12	5.34018e-12			AT3G62410	-1.88274	0.188062	6.24369e-08	1.51056e-07
AT1G13330	1.61	1.41819	2.21216e-17	9.27501e-17			AT5G02160	-1.88108	4.23374	2.6766e-103	7.67688e-102
AT5G25190	1.60473	3.88441	2.63703e-75	5.02065e-74			AT4G21280	-1.8809	6.0594	0	0
AT1G64405	1.60286	1.2301	7.76073e-15	2.86668e-14			AT1G06460	-1.8792	3.29591	3.44159e-62	5.24397e-61
AT1G78110	1.60176	1.82914	1.869e-21	9.39717e-21			AT5G09660	-1.87859	5.74706	0	0
AT4G24275	1.60174	3.64611	7.04527e-71	1.25977e-69			AT1G34044	-1.87725	1.2822	4.66649e-15	1.73882e-14
AT5G01870	1.59997	3.22044	4.33921e-49	5.14198e-48			AT3G63160	-1.87458	1.21065	9.31943e-15	3.42598e-14
AT1G09170	1.59915	2.85978	1.69548e-41	1.67297e-40			AT3G15900	-1.87336	1.70184	8.88346e-22	4.51651e-21
AT5G16950	1.59788	0.299393	2.07937e-08	5.22089e-08			AT5G13730	-1.8678	0.828729	3.53822e-12	1.12919e-11
AT2G06002	1.59717	0.873528	4.12978e-12	1.31212e-11			AT1G51880	-1.86689	0.448623	1.47393e-09	4.00454e-09
AT4G18975	1.59563	4.229	8.41947e-86	1.91483e-84			AT3G25770	-1.86222	1.55598	3.86708e-18	1.67876e-17
AT2G40370	1.5951	2.16872	2.24516e-27	1.4226e-26			AT4G16980	-1.85431	6.76177	0	0
AT5G66400	1.5926	1.16171	4.5265e-13	1.51788e-12			AT4G14305	-1.85402	1.85765	3.10103e-23	1.67096e-22
AT5G07660	1.58991	1.3522	1.19143e-16	4.80295e-16			AT5G16030	-1.85152	2.10985	1.4619e-25	8.60311e-25
AT1G59860	1.58957	1.05574	7.62322e-13	2.52478e-12			AT1G65390	-1.85098	4.00013	2.49138e-97	6.62302e-96
AT5G60610	1.58886	2.15498	3.08205e-26	1.85975e-25			AT5G47800	-1.85014	1.94434	1.37112e-25	8.07601e-25
AT3G52115	1.58704	0.252649	8.76308e-08	2.09774e-07			AT1G05340	-1.84974	4.3396	1.22846e-119	4.19796e-118
AT3G24210	1.58688	2.33648	1.32349e-31	9.66321e-31			AT4G00955	-1.84771	0.950725	6.43682e-12	2.02293e-11
AT3G22790	1.58638	4.01813	1.02782e-70	1.82641e-69			AT4G24350	-1.84697	1.96253	9.94955e-24	5.46733e-23
AT4G30410	1.58534	1.725	9.99433e-21	4.87904e-20			AT5G38990	-1.84591	3.94947	5.88397e-98	1.581e-96
AT3G03840	1.5853	1.48556	7.64872e-18	3.27141e-17			AT5G08000	-1.84192	3.52925	1.09349e-66	1.80661e-65
AT1G55390	1.58347	2.46429	8.07389e-35	6.50827e-34			AT3G53470	-1.83788	0.363128	1.63613e-08	4.14076e-08
AT1G73860	1.58107	1.25421	2.22942e-15	8.42022e-15			AT2G21330	-1.83468	7.19928	0	0
AT2G39310	1.5777	8.17685	0	0			AT4G01350	-1.8329	4.10805	1.5938e-98	4.31146e-97
AT1G35230	1.57668	1.66289	2.27111e-20	1.09086e-19			AT5G23940	-1.83254	4.18176	7.91078e-109	2.43674e-107
AT1G20380	1.57088	4.69853	7.64731e-136	3.05755e-134			AT1G52400	-1.82827	4.39295	3.77327e-125	1.37649e-123
AT2G18660	1.56965	0.166271	2.8956e-07	6.67197e-07			AT3G14650	-1.82789	4.59087	9.16958e-122	3.2216e-120
AT5G12870	1.56955	-0.0971657	4.03406e-06	8.45688e-06			AT3G45410	-1.8261	4.33173	2.12369e-122	7.56769e-121
AT2G28650	1.56876	0.388809	2.27172e-08	5.68028e-08			AT1G03600	-1.82258	4.87525	5.35399e-166	2.83153e-164
AT3G17730	1.56475	0.452774	1.32456e-08	3.3723e-08			AT2G15880	-1.82214	4.42614	6.45301e-128	2.4386e-126
AT4G33330	1.56094	1.36873	7.52174e-16	2.90677e-15			AT3G48200	-1.82107	4.64848	1.93809e-139	8.00502e-138
AT1G79529	1.56029	0.691833	5.02135e-10	1.40946e-09			AT2G32200	-1.81775	1.91859	1.19724e-23	6.5537e-23
AT4G39480	1.55991	1.33031	1.20404e-14	4.40115e-14			AT5G64750	-1.81655	1.46215	2.34328e-17	9.81654e-17
AT4G34650	1.55869	2.4053	2.01419e-30	1.41781e-29			AT3G15840	-1.81467	3.83152	2.1373e-87	4.97982e-86
AT4G22390	1.55763	1.01385	1.00388e-11	3.11913e-11			ArthCt094	-1.81394	4.00565	3.55411e-98	9.58843e-97
AT2G15300	1.55729	0.709783	6.42214e-09	1.67103e-08			AT3G60290	-1.81145	0.406664	1.14786e-08	2.93626e-08
AT4G01925	1.55551	1.44967	1.5711e-16	6.28911e-16			AT3G50270	-1.80986	2.30724	7.03049e-32	5.18431e-31
AT5G64630	1.55508	3.05812	1.05175e-45	1.15525e-44			AT5G51820	-1.80709	5.54218	2.93663e-275	3.10615e-273
AT5G12420	1.55328	3.85539	3.60476e-78	7.21349e-77			AT5G46520	-1.80685	2.09361	1.09105e-23	5.97733e-23
AT3G28500	1.55049	1.83306	4.65487e-21	2.3005e-20			AT1G17420	-1.80433	5.16667	7.71844e-175	4.35874e-173
AT2G05440	1.55009	4.75785	2.24511e-116	7.38192e-115			AT3G57640	-1.79779	1.88067	4.50895e-22	2.32076e-21
AT1G13420	1.54932	3.13402	1.94087e-52	2.47923e-51			AT1G09340	-1.79145	5.29341	7.92963e-198	5.42881e-196
AT5G52320	1.54825	0.628429	2.90398e-09	7.72296e-09			AT4G06305	-1.79015	0.260647	4.22872e-08	1.03649e-07
AT5G52640	1.54824	5.11637	2.04618e-156	1.00504e-154			AT5G48485	-1.78952	2.70152	1.08931e-37	9.63558e-37
AT3G42658	1.54768	2.18707	4.32292e-26	2.59518e-25			AT5G00540	-1.78917	1.41007	2.57956e-16	1.02054e-15
AT1G71770	1.54471	-0.112362	4.05093e-06	8.49047e-06			AT3G26650	-1.78717	8.62246	0	0
AT1G54280	1.5429	3.16485	2.69786e-47	3.08012e-46			AT1G72060	-1.787	1.91456	2.44891e-23	1.3235e-22
AT5G44550	1.54147	4.26566	5.42071e-92	1.34282e-90			AT1G22810	-1.78603	2.18615	2.65314e-28	1.73955e-27
AT3G47580	1.54074	0.264067	9.12849e-08	2.18264e-07			AT1G09867	-1.7856	4.32739	1.53101e-88	3.63066e-87
AT1G73010	1.53858	2.95184	1.21446e-42	1.23177e-41			AT5G03210	-1.78507	1.21104	9.12763e-14	3.19507e-13
AT3G22550	1.53775	4.26529	1.43125e-101	4.0242e-100			AT2G07213	-1.78067	0.318525	5.40713e-08	1.31437e-07
AT2G21840	1.53569	4.52592	5.86451e-123	2.1048e-121			AT4G15620	-1.77862	1.93375	1.35375e-20	6.56863e-20
AT2G23530	1.53564	0.0196349	1.42757e-06	3.10877e-06			AT5G51110	-1.77848	5.6367	4.12541e-232	3.61716e-230
AT3G23090	1.53553	3.07788	7.66188e-40	7.23518e-39			AT1G05753	-1.77533	0.0305644	8.47048e-07	1.88002e-06
AT1G55180	1.53527	2.13885	2.5473e-25	1.48377e-24			AT1G52650	-1.77506	0.0305918	7.85109e-07	1.74701e-06
AT3G48450	1.53408	0.366974	6.3781e-08	1.54196e-07			AT2G23590	-1.76195	1.08346	2.15674e-11	6.56348e-11
AT3G28857	1.53334	0.646688	1.07589e-09	2.95118e-09			AT4G32340	-1.7575	3.38194	5.1576e-62	7.81695e-61
AT2G18620	1.53005	0.700245	4.59346e-10	1.29226e-09			AT1G19070	-1.75626	0.0166282	8.44889e-07	1.87564e-06
AT2G41380	1.52923	3.83274	3.88862e-80	8.08923e-79			AT5G65220	-1.7562	6.97372	0	0
AT3G26125	1.52876	0.726333	2.35238e-10	6.72382e-10			AT1G68050	-1.75452	4.08755	3.62545e-98	9.76771e-97
AT5G58360	1.52807	0.971294	3.56226e-12	1.13668e-11			AT5G19220	-1.7532	4.63201	4.72422e-139	1.93926e-137
AT5G41040	1.5274	5.32861	9.50435e-209	7.06325e-207			AT1G72890	-1.75269	1.49731	5.79708e-17	2.37819e-16
AT5G16570	1.52735	1.18062	3.80634e-14	1.35493e-13			AT1G08900	-1.75261	3.64463	5.32409e-74	9.91005e-73
AT1G09930	1.52477	0.178667	7.08216e-07	1.57978e-06			ArthCt093	-1.751	2.74452	3.92045e-38	3.50509e-37
AT5G65790	1.52225	1.75038	3.44847e-20	1.64413e-19			AT1G14185	-1.74909	1.03593	1.0891e-11	3.375e-11
AT4G27050	1.5221	5.30684	4.04953e-182	2.40935e-180			AT2G33855	-1.74654	1.74885	4.17625e-20	1.98449e-19
AT3G04320	1.5218	2.34537	8.72775e-27	5.39673e-26			AT1G77210	-1.74548	4.44107	2.21454e-114	7.19851e-113
AT3G47220	1.52179	0.873772	3.71268e-11	1.11459e-10			AT5G15240	-1.7441	2.97528	3.94214e-45	4.26677e-44
AT1G08943	1.52166	0.252246	1.36068e-07	3.21452e-07			AT1G16390	-1.74282	4.44458	1.43816e-118	4.82387e-117
AT1G60560	1.51864	4.16637	1.99918e-89	4.80355e-88			AT1G75120	-1.73935	2.74619	5.53995e-40	5.25376e-39
AT1G30690	1.51631	5.40322	8.11775e-186	4.96275e-184			AT3G51400	-1.73412	1.66677	1.1095e-17	4.70712e-17
AT1G10300	1.5146	0.769007	4.0124e-10	1.13214e-09			AT5G01515	-1.73402	5.34824	2.54214e-135	1.01034e-133
AT1G07620	1.51407	-0.037557	2.22678e-06	4.76765e-06			AT3G53250	-1.73197	0.860425	3.86189e-11	1.15868e-10
AT1G65130	1.51332	0.421094	2.42859e-08	6.06042e-08			AT1G64355	-1.73152	3.97899	6.53031e-79	1.32267e-77
AT5G15950	1.51233	5.29438	8.76021e-165	4.54871e-163			AT4G25080	-1.73117	5.33711	1.13168e-222	9.08571e-221
AT3G13610	1.51214	5.01828	1.811e-154	8.68194e-153			AT5G08600	-1.73032	0.406452	8.64396e-08	2.07072e-07
AT3G14510	1.51156	0.00545832	2.03963e-06	4.38149e-06			AT5G63160	-1.73024	5.56828	1.50389e-264	1.50321e-262
AT5G55270	1.50876	3.24305	1.72769e-45	1.89044e-44			AT1G11920	-1.72455	0.567904	2.97638e-09	7.90919e-09
AT5G26280	1.50746	10.5451	7.46362e-274	7.7711e-272			AT3G50570	-1.724	0.459048	2.9214e-08	7.24948e-08
AT3G49330	1.50575	1.22405	5.46883e-14	1.93431e-13			AT1G32450	-1.72303	5.02898	2.20655e-171	1.20853e-169
AT1G68570	1.50364	3.1331	1.79837e-48	2.09629e-47			AT2G26695	-1.72291	2.76679	3.31221e-39	3.07117e-38
AT3G50470	1.5031	1.02118	8.52799e-12	2.66297e-11			AT3G44326	-1.72144	2.53294	7.66792e-34	6.01135e-33
AT3G05520	1.50109	4.48994	1.60403e-105	4.72256e-104			AT1G60600	-1.72041	4.88559	4.05173e-157	2.0049e-155
AT3G16450	1.50061	9.255	1.85036e-302	2.26936e-300			AT5G20710	-1.71684	0.395886	4.97072e-08	1.21183e-07
AT4G18630	1.49601	1.1991	1.91082e-12	6.19613e-12			AT5G66570	-1.71348	7.80069	0	0
AT3G61340	1.49525	-0.240924	1.64659e-05	3.25653e-05			AT1G68540	-1.71255	2.14569	3.0106e-25	1.75109e-24
AT5G11410	1.49416	1.78364	2.34883e-19	1.07894e-18			AT5G00760	-1.71103	2.05378	1.72908e-22	9.02274e-22
AT3G20590	1.49249	1.34103	1.36106e-14	4.96333e-14			AT5G57260	-1.70867	0.200451	4.17203e-07	9.48086e-07
AT5G46740	1.49103	4.21872	3.35299e-90	8.13467e-89			AT1G74970	-1.70749	6.25164	0	0
AT1G61600	1.48975	-0.0522555	3.5431e-06	7.46445e-06			AT2G01755	-1.70657	0.883601	1.24548e-10	3.62001e-10
AT1G23330	1.48854	4.7039	5.26507e-126	1.93838e-124			AT3G10570	-1.70033	1.10981	7.37527e-13	2.44631e-12
AT5G10580	1.4849	4.51207	1.44019e-116	4.75882e-115			AT3G18450	-1.70013	1.39956	1.90891e-13	6.53891e-13
AT5G06090	1.48153	1.22973	3.02253e-11	9.12464e-11			AT2G43445	-1.69738	2.81424	7.60366e-34	5.96331e-33
AT3G18400	1.47632	2.06908	5.87468e-24	3.25501e-23			AT5G09585	-1.6967	8.47839	5.31533e-147	2.36656e-145
AT3G41768	1.4745	7.655	7.29381e-06	1.49106e-05			AT5G16410	-1.69443	0.318644	1.7211e-07	4.0369e-07
AT4G33070	1.47443	5.4778	1.17869e-205	8.56843e-204			AT2G44840	-1.69378	3.69463	8.50765e-69	1.46365e-67
AT1G56630	1.4724	2.5538	1.5866e-30	1.12235e-29			AT4G31870	-1.69291	0.913941	3.75097e-11	1.12574e-10
AT2G17330	1.47213	1.49048	2.77207e-15	1.04264e-14			AT5G53490	-1.69192	4.18597	3.43347e-93	8.66647e-92
AT2G44260	1.46994	1.67603	4.62266e-18	1.99766e-17			AT1G08390	-1.6901	1.7279	1.15595e-18	5.13867e-18
AT1G26960	1.46896	1.74137	5.79807e-18	2.49536e-17			AT5G44260	-1.68823	3.33536	2.37858e-50	2.8994e-49
AT5G65320	1.46737	0.322543	6.74649e-07	1.50759e-06			AT1G70700	-1.68126	4.35717	7.26944e-108	2.2153e-106
AT5G15510	1.4646	1.47001	9.98708e-16	3.82841e-15			AT3G56825	-1.68099	7.36199	2.38535e-163	1.22901e-161
AT5G27220	1.46449	2.02004	9.15896e-21	4.47998e-20			AT5G36925	-1.67161	2.02298	3.58164e-23	1.92423e-22
AT2G02930	1.46386	2.32481	5.39566e-27	3.36132e-26			AT3G07520	-1.67045	2.22879	3.33999e-24	1.8656e-23
AT5G22140	1.46277	4.92819	3.13651e-130	1.20581e-128			AT5G13720	-1.67026	2.1952	3.90699e-25	2.26456e-24
AT1G74460	1.46267	3.53538	3.84914e-58	5.44573e-57			AT4G01670	-1.67003	1.6893	6.31894e-18	2.7131e-17
AT5G26290	1.46138	4.42411	4.27926e-90	1.03693e-88			AT3G26290	-1.66742	3.11742	8.15479e-46	9.00676e-45
AT1G06277	1.45747	1.13554	1.59574e-12	5.20229e-12			AT2G35830	-1.66557	3.05578	4.74646e-41	4.62635e-40
AT5G62170	1.45739	0.628132	1.96178e-08	4.93741e-08			AT3G15360	-1.66476	4.9665	1.42158e-153	6.75033e-152
AT3G16440	1.4561	5.56972	8.44195e-193	5.49716e-191			AT1G03630	-1.66326	2.66311	4.27956e-34	3.3762e-33
AT1G34460	1.45156	2.93255	4.4127e-35	3.59472e-34			AT4G39010	-1.66317	0.763867	6.52796e-10	1.81781e-09
AT4G31730	1.45089	2.54678	8.96125e-32	6.57651e-31			AT1G76250	-1.66108	1.85802	1.95531e-20	9.41215e-20
AT1G60090	1.44986	1.81656	5.77068e-19	2.60058e-18			AT3G26612	-1.65867	2.64713	9.90013e-33	7.50525e-32
AT1G73640	1.44896	1.3298	1.77289e-13	6.08445e-13			AT3G22570	-1.65574	2.20181	4.25427e-24	2.36571e-23
AT1G28610	1.44608	3.06939	8.98424e-42	8.90893e-41			AT1G24090	-1.65335	2.92323	3.85182e-41	3.76352e-40
AT5G24120	1.44606	2.92911	2.55775e-39	2.38156e-38			AT2G39730	-1.6531	8.71679	0	0
AT1G54575	1.44398	0.6465	8.14831e-09	2.10728e-08			AT3G27906	-1.65246	3.69739	2.39859e-62	3.67153e-61
AT3G09440	1.44352	8.76082	4.27686e-281	4.62155e-279			AT3G44900	-1.65212	1.03609	1.27081e-11	3.92047e-11
AT1G70450	1.44296	0.310681	4.73093e-07	1.06986e-06			AT3G26900	-1.65044	5.06738	1.48238e-157	7.40855e-156
AT3G44716	1.44244	0.240239	1.05104e-06	2.31505e-06			AT3G61870	-1.64935	4.08794	5.51927e-76	1.06194e-74
AT3G02885	1.44229	2.37782	1.07739e-25	6.37979e-25			AT5G21020	-1.64781	8.80495	3.9813e-307	4.97438e-305
AT5G16350	1.44204	3.18001	1.39949e-43	1.4526e-42			AT2G26500	-1.64737	6.50083	3.39064e-308	4.26304e-306
AT4G14700	1.44123	0.203583	1.51944e-06	3.30165e-06			AT2G24255	-1.64597	1.5226	7.64683e-16	2.95111e-15
AT2G46980	1.44099	1.91773	3.12181e-18	1.36114e-17			AT3G56940	-1.64407	7.62559	0	0
AT1G64480	1.4404	0.0879042	4.41539e-06	9.21282e-06			AT1G19210	-1.64366	1.88474	4.14594e-18	1.79786e-17
AT5G62430	1.43917	-0.0820131	1.56468e-05	3.10219e-05			AT4G27400	-1.6419	1.49262	9.24523e-16	3.55084e-15
AT3G27150	1.43712	1.84452	4.50503e-19	2.04357e-18			AT1G56300	-1.64166	4.64096	1.43597e-119	4.89873e-118
AT1G21220	1.43711	-0.0822502	2.99814e-05	5.79875e-05			AT3G29670	-1.64102	0.747196	9.24732e-10	2.54738e-09
DA397_mgp40	1.4363	4.54901	3.69428e-110	1.14678e-108			AT1G60050	-1.64083	0.150376	1.68875e-06	3.65208e-06
AT1G67150	1.43617	1.0826	7.71435e-11	2.27359e-10			AT1G12390	-1.64043	2.8938	4.59641e-39	4.23832e-38
AT3G59220	1.43616	3.74328	1.31277e-61	1.97469e-60			AT2G01200	-1.64007	0.150456	1.25215e-06	2.7378e-06
AT2G20720	1.436	2.78042	7.22705e-35	5.83741e-34			AT2G46820	-1.63913	5.62599	8.82535e-232	7.67076e-230
AT5G44700	1.43289	3.60617	3.95608e-59	5.71431e-58			AT5G03720	-1.63741	2.87106	7.65417e-35	6.17741e-34
AT3G09270	1.43261	6.44792	5.04227e-251	4.73239e-249			AT1G22370	-1.63721	0.212526	4.84035e-07	1.09387e-06
AT1G57860	1.43147	5.70567	2.06422e-192	1.3398e-190			ArthCt088	-1.63709	2.91031	9.27204e-41	8.95446e-40
AT1G35260	1.43075	1.35204	4.44136e-14	1.57648e-13			AT1G52342	-1.63472	3.05697	2.3581e-44	2.49158e-43
AT2G34810	1.42984	4.02542	9.12002e-79	1.84346e-77			AT5G64040	-1.63403	5.83228	6.84273e-218	5.4283e-216
AT5G66595	1.42737	0.493398	1.11368e-07	2.6479e-07			AT1G47990	-1.63157	0.272675	5.5433e-07	1.247e-06
AT5G03860	1.42641	6.96176	4.49116e-278	4.80122e-276			AT4G39795	-1.63141	0.00272241	3.79089e-06	7.96046e-06
AT5G44390	1.42483	3.82309	3.622e-65	5.8346e-64			AT2G06925	-1.62188	3.94052	4.71751e-79	9.60364e-78
AT5G38590	1.42481	4.12217	8.72078e-72	1.56919e-70			AT5G52860	-1.62138	2.15868	2.02016e-23	1.09445e-22
AT3G55515	1.42277	0.523258	6.44195e-07	1.44179e-06			AT1G05273	-1.61849	3.97775	6.55085e-66	1.06904e-64
AT5G44578	1.42185	0.227996	1.29065e-06	2.8189e-06			AT4G39580	-1.61609	3.16094	3.24278e-43	3.34157e-42
AT1G65180	1.42135	3.01083	8.44009e-39	7.72554e-38			AT3G11090	-1.61395	0.587008	2.14954e-08	5.39029e-08
AT1G63100	1.42104	1.18701	1.12702e-11	3.48983e-11			AT4G40065	-1.61374	2.70483	7.60072e-30	5.25401e-29
AT5G44568	1.42075	2.37211	1.42244e-25	8.37582e-25			AT5G01165	-1.61276	0.318619	5.87968e-07	1.32024e-06
AT1G17020	1.41924	2.64598	9.81495e-31	6.99005e-30			AT1G05562	-1.61267	0.318778	5.54353e-07	1.247e-06
AT1G50560	1.41909	4.19296	3.51679e-86	8.04396e-85			AT1G74453	-1.61104	3.59931	1.03139e-62	1.58849e-61
AT1G66090	1.41903	3.59679	5.4833e-57	7.56498e-56			AT1G75430	-1.61011	0.374456	2.77127e-07	6.39432e-07
AT1G04220	1.41879	3.10138	7.55437e-42	7.51714e-41			AT5G53048	-1.60661	1.23551	7.35733e-11	2.17157e-10
AT3G60160	1.4161	4.00013	1.25893e-68	2.16027e-67			AT2G21960	-1.60408	4.51129	1.36393e-110	4.25373e-109
AT2G47000	1.41299	7.64661	3.03262e-292	3.52471e-290			AT5G45960	-1.60216	0.188145	1.63526e-06	3.54062e-06
AT5G60520	1.41275	2.91781	4.75624e-34	3.74929e-33			AT1G24400	-1.6006	1.3226	1.07727e-13	3.75514e-13
AT2G44450	1.41199	5.498	9.72207e-196	6.5439e-194			AT4G16750	-1.59713	2.36645	8.666e-27	5.36187e-26
AT1G69790	1.40912	2.38868	5.43881e-25	3.13697e-24			AT3G47348	-1.59587	4.19322	2.82145e-87	6.55856e-86
AT1G15460	1.40672	0.801568	2.13605e-09	5.73254e-09			AT3G27185	-1.59429	1.2883	2.44255e-13	8.32123e-13
AT5G10770	1.4063	5.31856	1.33341e-172	7.38398e-171			AT3G57645	-1.59403	5.33619	1.62722e-117	5.40363e-116
AT5G39380	1.40442	2.36947	9.51013e-27	5.86419e-26			AT5G66330	-1.59195	1.90424	8.8948e-19	3.97354e-18
AT2G48090	1.40404	1.10253	1.0132e-10	2.96211e-10			AT4G16410	-1.59125	5.18737	7.88843e-163	4.05392e-161
AT5G42690	1.40206	2.18624	1.28328e-22	6.7351e-22			AT4G11547	-1.59025	0.876065	6.03454e-10	1.68393e-09
AT5G03545	1.40206	5.14679	4.06527e-134	1.60293e-132			AT4G24930	-1.58402	2.58801	1.84482e-30	1.30272e-29
AT2G36970	1.40018	3.43575	4.00313e-52	5.08106e-51			AT1G25211	-1.58251	1.89656	5.42582e-19	2.44848e-18
AT5G59070	1.39766	2.18355	4.20861e-23	2.25139e-22			AT5G43470	-1.57906	3.83497	3.97728e-65	6.40175e-64
AT3G09160	1.39574	1.34629	4.89344e-13	1.63833e-12			AT1G07320	-1.57698	6.52799	7.78067e-303	9.60144e-301
AT1G80120	1.39498	1.09603	1.85203e-11	5.66028e-11			AT4G04223	-1.57579	1.0154	2.65822e-10	7.58282e-10
AT4G37900	1.39453	4.27858	4.26307e-89	1.01941e-87			AT5G19940	-1.57174	5.1539	2.35183e-167	1.25375e-165
AT5G44572	1.39399	2.51902	5.70596e-22	2.92632e-21			AT4G37220	-1.57134	2.91611	2.05844e-38	1.86201e-37
AT3G02930	1.39371	1.94079	5.14651e-19	2.32506e-18			AT4G16860	-1.56918	4.9812	2.24751e-132	8.74123e-131
AT3G58190	1.3934	0.0195538	1.07012e-05	2.15653e-05			AT3G16000	-1.56728	2.43845	4.22029e-26	2.53509e-25
AT4G28940	1.39122	3.05305	3.76321e-39	3.48289e-38			AT3G18250	-1.56723	0.224922	1.60671e-06	3.48258e-06
AT3G44400	1.39111	5.09631	2.44577e-153	1.15861e-151			AT1G61280	-1.56485	2.47406	1.4098e-26	8.62139e-26
AT5G47920	1.39018	0.717509	7.90704e-09	2.04727e-08			AT5G06690	-1.56306	2.19321	4.63191e-22	2.38283e-21
AT1G77131	1.38883	1.49578	9.53583e-14	3.33504e-13			AT4G32260	-1.55826	6.05515	1.04434e-283	1.14084e-281
AT3G15950	1.38863	8.8835	1.69006e-257	1.6401e-255			AT5G39580	-1.55548	4.69211	1.44943e-116	4.78143e-115
AT5G42890	1.388	5.68997	4.82532e-186	2.96809e-184			AT5G14320	-1.55476	6.37898	6.5222e-295	7.8075e-293
AT4G16620	1.38736	1.6758	1.4444e-16	5.79702e-16			AT5G40500	-1.55242	1.94852	3.11917e-18	1.36028e-17
AT4G05200	1.38654	3.15727	8.54467e-42	8.48989e-41			AT5G60335	-1.55023	0.721539	1.40714e-08	3.57753e-08
AT5G47530	1.38622	1.46929	4.70412e-12	1.48868e-11			AT1G09985	-1.54938	0.385197	3.77521e-07	8.60157e-07
AT5G26660	1.38598	1.90299	2.02359e-18	8.90067e-18			AT2G09705	-1.54916	3.00263	2.98577e-27	1.88351e-26
AT3G51720	1.38406	2.19247	1.34228e-19	6.21865e-19			AT1G07393	-1.54821	1.59438	9.64223e-16	3.69977e-15
AT1G53830	1.38298	3.27646	1.75238e-45	1.91641e-44			AT1G12090	-1.54781	8.33051	0	0
AT3G15540	1.38284	3.18249	2.04361e-44	2.16272e-43			AT4G12030	-1.54612	2.99546	9.42146e-36	7.83463e-35
AT1G06490	1.38259	4.25935	8.75539e-88	2.05675e-86			AT4G26520	-1.54599	2.29653	3.61031e-22	1.86303e-21
AT5G09290	1.38208	0.275539	3.4777e-06	7.33363e-06			AT4G26200	-1.54455	4.38571	6.35893e-96	1.66826e-94
AT2G31560	1.38186	2.89218	4.63479e-35	3.77102e-34			AT1G14430	-1.54328	2.13005	2.69813e-21	1.34778e-20
AT4G29930	1.3805	0.523294	1.28638e-07	3.04439e-07			AT1G19200	-1.54054	2.35008	2.66457e-25	1.55118e-24
AT2G37370	1.37965	1.77122	1.01945e-16	4.1288e-16			AT1G09480	-1.53903	1.18694	1.84753e-10	5.315e-10
AT1G62975	1.37964	1.88767	7.94748e-17	3.23778e-16			AT3G12830	-1.5389	4.97398	1.90755e-128	7.24979e-127
AT3G26450	1.37959	4.15181	2.40906e-81	5.06943e-80			AT5G13220	-1.53639	3.17657	2.7009e-42	2.70917e-41
AT1G62560	1.37944	0.760202	6.93869e-09	1.80051e-08			AT5G21930	-1.536	5.89138	3.85217e-244	3.51638e-242
AT3G57586	1.37852	0.165883	3.24356e-06	6.85724e-06			AT3G25240	-1.53565	0.47957	1.85566e-07	4.3403e-07
AT3G16470	1.37656	6.71101	9.17285e-241	8.26011e-239			AT2G26355	-1.53307	4.42259	5.2037e-87	1.20681e-85
AT3G60840	1.37633	1.79183	4.55414e-15	1.69822e-14			AT3G56450	-1.53198	2.16824	4.83295e-21	2.38675e-20
AT5G47250	1.37566	2.99142	9.22116e-39	8.42891e-38			AT1G02850	-1.53021	5.01672	2.85278e-141	1.20063e-139
AT5G16600	1.37534	1.81622	3.33307e-17	1.38729e-16			AT3G23840	-1.53003	2.03694	1.50635e-19	6.95943e-19
AT4G30460	1.37529	2.89933	3.11559e-26	1.87941e-25			AT5G47220	-1.5264	2.59108	1.76216e-28	1.16531e-27
AT5G07322	1.37279	3.19009	7.27805e-40	6.87922e-39			ArthCt097	-1.52141	2.63212	4.31418e-28	2.80471e-27
AT1G33280	1.37276	2.23006	7.9878e-21	3.9167e-20			AT5G56080	-1.5206	0.972886	4.6984e-10	1.32029e-09
AT1G21140	1.37222	1.79123	3.85273e-16	1.51019e-15			AT3G59400	-1.51931	2.55101	1.67211e-26	1.01912e-25
AT5G10130	1.37185	4.40109	3.9191e-94	1.00445e-92			AT2G28605	-1.51871	3.2884	1.50639e-44	1.60012e-43
AT4G28530	1.36906	0.333195	9.38855e-07	2.07664e-06			AT1G09855	-1.51643	2.30239	7.59411e-21	3.72549e-20
AT1G64540	1.3684	0.801659	3.34305e-09	8.85413e-09			AT1G04620	-1.51593	4.19905	3.47656e-80	7.23958e-79
AT3G21020	1.36781	0.571972	1.00384e-07	2.39386e-07			AT3G19480	-1.51568	1.54695	3.53595e-13	1.19525e-12
AT1G70890	1.36748	5.12809	4.6197e-146	2.02973e-144			AT3G15570	-1.51475	2.12348	4.31309e-21	2.13371e-20
AT4G03070	1.36683	2.69717	5.43413e-29	3.65156e-28			AT2G46720	-1.51358	2.36939	7.10448e-24	3.92228e-23
AT5G05960	1.36639	4.2767	6.16384e-82	1.30947e-80			AT2G45360	-1.5128	0.651593	5.02386e-08	1.22448e-07
AT1G52240	1.36322	-0.0822489	3.11493e-05	6.01474e-05			AT1G64780	-1.51271	4.9121	9.2944e-128	3.50574e-126
AT1G61480	1.36103	0.153585	6.31638e-06	1.30015e-05			AT3G53460	-1.51224	8.3048	9.19548e-297	1.1141e-294
AT5G45510	1.35915	6.86709	6.28869e-256	6.0441e-254			AT3G09330	-1.51027	-0.0113831	3.22139e-05	6.2119e-05
AT2G03370	1.35847	0.865281	6.58194e-09	1.71149e-08			AT1G79850	-1.50995	6.8572	8.69463e-290	9.87582e-288
AT3G58060	1.35846	0.619308	5.59588e-08	1.35794e-07			AT4G14590	-1.50809	2.19645	3.33429e-21	1.65769e-20
AT3G16800	1.35626	3.62059	2.43542e-55	3.25227e-54			AT3G27850	-1.50664	5.5703	8.70533e-204	6.14941e-202
AT2G16870	1.35488	3.5291	3.13959e-48	3.6427e-47			AT4G20360	-1.50614	9.11994	1.84636e-289	2.07362e-287
AT1G09540	1.35321	1.3519	8.76004e-13	2.89506e-12			AT3G22142	-1.50555	3.3657	9.96437e-46	1.09751e-44
AT3G10880	1.35291	-0.224267	9.13811e-05	0.000168477			AT4G34131	-1.50553	4.08026	1.01787e-74	1.91424e-73
AT1G09180	1.35154	0.743313	1.10925e-08	2.8415e-08			AT2G32770	-1.50315	1.33393	1.8411e-11	5.62947e-11
AT3G29100	1.35107	1.58786	6.89131e-13	2.28882e-12			AT3G06690	-1.50144	0.921701	2.06783e-08	5.1932e-08
AT2G23360	1.34708	2.26568	3.89236e-23	2.08667e-22			AT3G45130	-1.50041	0.237079	4.7464e-06	9.86847e-06
AT3G30340	1.34484	-0.00886549	2.38345e-05	4.65035e-05			AT2G17730	-1.49944	4.25916	4.02229e-80	8.35822e-79
AT5G23770	1.34413	1.22972	1.1698e-11	3.61668e-11			AT3G56705	-1.49772	7.12876	2.7206e-88	6.4212e-87
AT3G43800	1.34409	3.44854	6.87118e-47	7.75179e-46			AT1G75960	-1.49584	0.499734	1.90947e-07	4.46145e-07
AT3G45440	1.34034	1.59323	2.36937e-14	8.53444e-14			AT5G39800	-1.49478	2.51917	1.70205e-27	1.08327e-26
AT1G30070	1.33958	3.38801	6.63181e-47	7.48597e-46			AT2G13610	-1.4947	3.13756	8.91258e-36	7.4269e-35
AT1G51680	1.33958	6.53303	1.21131e-204	8.64834e-203			AT4G00750	-1.49419	1.74948	8.6803e-16	3.33772e-15
AT1G01580	1.33924	1.82809	6.49058e-17	2.65615e-16			AT3G18070	-1.49403	0.764105	1.31986e-08	3.36077e-08
AT4G31570	1.33508	6.047	4.01374e-191	2.55537e-189			AT1G09910	-1.49307	4.05024	1.24805e-68	2.14345e-67
unknown_gene_97	1.33377	0.344386	1.83253e-06	3.95234e-06			AT1G26420	-1.4915	0.395964	6.60906e-07	1.4782e-06
AT5G59700	1.33325	2.92096	5.78457e-31	4.15521e-30			AT1G64900	-1.49024	3.32302	1.5498e-42	1.56634e-41
AT3G28150	1.33189	0.310454	2.724e-06	5.79622e-06			AT3G06880	-1.49012	1.78655	4.24237e-16	1.65838e-15
AT4G22230	1.33174	2.07502	7.02877e-18	3.01011e-17			AT1G33475	-1.48975	0.678529	5.49157e-08	1.33393e-07
AT2G01530	1.33104	5.77617	6.37762e-194	4.20776e-192			AT4G36040	-1.48926	6.4747	2.24725e-262	2.21304e-260
AT1G49150	1.33004	0.934182	3.1155e-09	8.27008e-09			AT2G42510	-1.48853	0.875947	3.13856e-09	8.32796e-09
AT2G40320	1.32957	2.46027	4.2827e-25	2.47726e-24			AT1G16445	-1.48499	1.89657	1.20638e-16	4.8603e-16
AT1G16590	1.32954	1.78745	8.37707e-16	3.22484e-15			AT2G06855	-1.48437	3.33076	1.02881e-40	9.9261e-40
AT4G05010	1.32936	3.36559	1.44549e-46	1.61887e-45			AT5G38980	-1.4842	2.08455	1.0386e-19	4.83754e-19
AT2G33205	1.32731	1.72802	9.76006e-13	3.21778e-12			AT1G23360	-1.4841	3.68448	1.33074e-48	1.55679e-47
AT5G50915	1.32482	0.776668	4.33771e-07	9.84505e-07			AT4G03460	-1.48281	1.74128	1.12817e-14	4.12914e-14
AT2G36870	1.32349	6.09224	7.23715e-227	5.97842e-225			AT3G63410	-1.48115	7.16298	1.57728e-285	1.74206e-283
AT5G37180	1.32316	2.59686	1.72856e-27	1.0998e-26			AT3G46580	-1.47998	2.30237	1.44516e-22	7.56684e-22
AT4G30180	1.32202	1.1802	2.28588e-10	6.53841e-10			AT1G69890	-1.47973	5.17679	9.62612e-128	3.61721e-126
AT1G22150	1.32155	0.203469	9.64438e-06	1.95241e-05			AT2G47450	-1.47932	4.47359	5.52079e-94	1.40594e-92
AT2G38390	1.3213	4.58161	1.06336e-74	1.9979e-73			AT2G32650	-1.47922	3.04605	3.87314e-38	3.46433e-37
AT1G28130	1.32053	5.49108	4.09272e-146	1.80215e-144			AT1G62510	-1.47815	3.27142	4.59478e-42	4.58812e-41
AT3G20470	1.32043	2.40198	2.97032e-24	1.6633e-23			AT3G05180	-1.47727	3.98075	4.88654e-67	8.12858e-66
AT3G19370	1.32027	2.15137	3.19864e-18	1.39372e-17			AT3G15630	-1.47647	5.91195	5.501e-231	4.69959e-229
AT5G58500	1.31758	1.02805	1.42678e-09	3.88276e-09			AT4G21860	-1.47443	5.88706	3.30071e-217	2.58763e-215
AT4G13495	1.31717	0.793443	3.24096e-08	8.01659e-08			AT1G22350	-1.47279	0.788969	3.11242e-08	7.71009e-08
AT5G07650	1.31644	1.64397	2.35974e-14	8.5028e-14			AT2G45150	-1.47056	3.11071	9.21584e-36	7.67002e-35
AT3G10340	1.31541	5.15477	3.25456e-125	1.19161e-123			AT1G49700	-1.469	9.62536	3.22641e-147	1.43971e-145
AT4G02520	1.3152	6.44699	1.46407e-193	9.59613e-192			AT5G26980	-1.46746	3.12571	1.0107e-34	8.12423e-34
AT1G21110	1.31431	5.99577	1.75787e-226	1.44615e-224			AT3G18050	-1.46636	5.11262	1.56724e-133	6.14328e-132
AT5G14090	1.31409	0.483312	4.96616e-07	1.12166e-06			AT2G20875	-1.46461	0.427975	1.60062e-06	3.47086e-06
AT5G52810	1.31399	2.53626	2.70735e-26	1.63958e-25			AT3G47570	-1.46458	5.57747	1.86746e-191	1.2004e-189
AT1G09310	1.31331	8.37169	2.29395e-232	2.02913e-230			AT2G23130	-1.46407	3.03412	1.03145e-36	8.84964e-36
AT3G25655	1.31013	0.857374	1.04683e-08	2.68539e-08			AT3G07650	-1.46376	5.13312	9.7984e-150	4.51336e-148
AT1G23530	1.30838	2.089	3.26572e-19	1.48984e-18			AT1G34340	-1.46337	3.72981	1.90456e-56	2.60424e-55
AT2G46750	1.3073	5.24942	5.01508e-135	1.98528e-133			AT2G03980	-1.46149	4.7561	3.18271e-103	9.10236e-102
AT3G51240	1.30722	5.30306	1.89015e-149	8.68643e-148			AT5G19097	-1.46067	1.4317	4.26372e-12	1.35295e-11
AT2G46535	1.30629	1.67569	8.41167e-15	3.10083e-14			AT1G76110	-1.45966	1.18675	2.31178e-10	6.61062e-10
AT3G52790	1.30528	1.30623	2.97766e-11	8.99191e-11			AT2G44570	-1.4592	1.02935	6.57668e-10	1.83061e-09
AT5G15630	1.30441	2.43671	4.09874e-23	2.19379e-22			AT4G00400	-1.45909	6.31179	1.20597e-229	1.02155e-227
AT3G62270	1.30258	7.39161	3.75952e-247	3.47947e-245			AT5G63390	-1.45882	0.0851735	2.44294e-05	4.7627e-05
AT3G12510	1.30208	2.7676	2.05854e-24	1.16184e-23			AT5G46490	-1.45741	2.46731	4.05544e-23	2.17119e-22
AT4G32460	1.30089	7.40167	1.75053e-246	1.61267e-244			AT4G18290	-1.4561	2.08166	3.52795e-17	1.46565e-16
AT5G11540	1.30032	2.54131	6.28923e-25	3.6212e-24			AT2G34600	-1.45538	2.47411	3.85927e-22	1.98945e-21
AT1G09600	1.30018	0.503449	4.96795e-07	1.12194e-06			AT4G23060	-1.45506	4.3055	8.73266e-76	1.67699e-74
AT1G52660	1.30012	0.191193	7.79037e-06	1.58851e-05			AT5G17860	-1.45478	3.94483	1.12027e-56	1.54026e-55
AT5G53930	1.29969	1.41168	1.1138e-11	3.45102e-11			AT3G20680	-1.45351	3.5009	1.32983e-50	1.63096e-49
AT3G20370	1.29957	8.73457	6.42951e-227	5.33329e-225			AT5G01542	-1.45263	1.90827	5.02007e-17	2.06749e-16
AT2G25140	1.29877	4.53258	1.47271e-82	3.15552e-81			AT1G34540	-1.45027	0.417378	1.18617e-06	2.59923e-06
AT5G25120	1.29753	2.6456	1.16238e-25	6.86881e-25			AT4G13040	-1.44961	3.31672	5.86611e-44	6.13976e-43
AT3G50890	1.29736	0.322063	4.29842e-06	8.98376e-06			AT5G53050	-1.4496	4.28911	2.07122e-76	4.01608e-75
AT5G17760	1.29731	4.47188	7.89692e-89	1.88161e-87			AT2G23100	-1.44603	3.53019	7.89987e-46	8.73003e-45
AT1G30935	1.29668	2.20807	6.93732e-20	3.26392e-19			AT3G06125	-1.44471	3.98376	6.59237e-67	1.09277e-65
AT5G49630	1.29606	4.50225	6.27122e-90	1.51411e-88			AT3G10060	-1.44365	2.82696	2.22135e-31	1.61128e-30
AT3G48580	1.29499	0.153198	1.39019e-05	2.7722e-05			AT3G51480	-1.4432	3.12023	1.17347e-34	9.40988e-34
AT2G20560	1.29401	1.90984	7.79052e-16	3.00483e-15			AT3G14530	-1.44313	1.17456	8.82568e-10	2.43458e-09
AT3G30875	1.29396	3.0489	2.10374e-34	1.67686e-33			AT5G44050	-1.4424	1.25942	4.83756e-11	1.44189e-10
AT4G11350	1.29238	1.99118	2.07666e-17	8.71786e-17			AT2G45685	-1.4419	0.307505	3.71195e-06	7.80291e-06
AT5G07990	1.29237	3.56869	6.09453e-47	6.89518e-46			AT2G17450	-1.44108	5.35791	1.80211e-139	7.45881e-138
AT1G61050	1.2918	2.0405	3.91837e-17	1.62481e-16			AT1G06680	-1.44085	6.67138	3.35394e-247	3.11854e-245
AT1G44180	1.29063	0.287265	1.25067e-05	2.50648e-05			AT1G32950	-1.43869	1.11032	5.06033e-10	1.42e-09
AT1G13635	1.29015	0.777021	4.23332e-08	1.03749e-07			AT2G35130	-1.43787	1.82299	2.1981e-13	7.50635e-13
AT5G40080	1.2887	3.38563	1.31766e-43	1.36838e-42			AT3G48360	-1.43746	8.05515	1.71193e-291	1.96685e-289
AT4G17670	1.28857	1.76188	2.39001e-14	8.60568e-14			AT3G21760	-1.43667	2.71395	2.06294e-25	1.20833e-24
AT1G09794	1.28798	0.493525	1.72582e-06	3.72821e-06			AT1G64770	-1.43606	3.63697	8.11401e-52	1.0221e-50
AT1G78290	1.28734	4.07796	2.83015e-59	4.09982e-58			AT1G31355	-1.436	1.57589	2.56315e-12	8.25119e-12
AT1G16160	1.2866	0.523241	5.50535e-07	1.23869e-06			AT4G34190	-1.43582	5.32813	1.34726e-141	5.69408e-140
AT1G08290	1.28579	1.48999	8.25368e-12	2.57973e-11			AT5G04340	-1.43394	5.9366	8.35598e-218	6.60254e-216
AT4G02830	1.28567	0.0744236	4.34159e-05	8.26677e-05			AT1G54500	-1.4334	4.70955	8.91379e-104	2.56766e-102
AT1G44608	1.28455	0.841788	2.61701e-08	6.51678e-08			AT3G14210	-1.43281	4.90681	8.86452e-119	2.98334e-117
AT4G17220	1.28438	0.841673	2.01833e-08	5.07463e-08			AT1G22650	-1.4308	3.92337	3.42414e-52	4.35168e-51
AT1G78120	1.28384	3.94593	6.09257e-59	8.77496e-58			AT2G44920	-1.43066	4.65102	5.49532e-101	1.53431e-99
AT4G24190	1.28326	7.74717	1.01471e-229	8.63194e-228			AT1G64660	-1.42881	4.55425	4.341e-94	1.10831e-92
unknown_gene_79	1.28319	2.71115	5.99305e-26	3.58704e-25			AT5G01920	-1.42716	5.29992	6.69913e-151	3.12173e-149
AT3G42800	1.28105	0.34449	4.44476e-06	9.27058e-06			AT1G17147	-1.42588	2.17787	8.22468e-19	3.67912e-18
AT5G44380	1.27997	7.54894	5.94582e-232	5.19052e-230			AT1G06667	-1.42587	2.16204	5.81031e-19	2.61785e-18
AT1G55020	1.27968	6.18574	1.1364e-208	8.41399e-207			ArthCt116	-1.42577	2.11735	3.20005e-19	1.46089e-18
AT3G45530	1.27956	2.79784	2.92789e-29	1.98614e-28			AT5G10140	-1.42572	0.296049	5.15552e-06	1.06968e-05
AT4G32780	1.27863	0.310627	4.92912e-06	1.02367e-05			AT2G03550	-1.42533	1.61315	7.76293e-14	2.72835e-13
AT1G79180	1.27793	0.178402	1.50696e-05	2.99252e-05			AT4G02410	-1.4225	4.24556	1.01812e-70	1.81078e-69
AT5G20550	1.27611	3.18922	2.59932e-36	2.20369e-35			AT1G24330	-1.42203	2.7438	1.40757e-27	8.97855e-27
AT4G36610	1.27611	2.37393	5.78387e-21	2.84861e-20			AT2G43550	-1.42034	0.0583639	3.5088e-05	6.7428e-05
AT1G61800	1.27481	3.97406	4.8198e-62	7.31607e-61			AT3G19002	-1.41993	0.0584426	3.81472e-05	7.3032e-05
AT2G48130	1.27479	3.38098	2.19272e-37	1.9251e-36			AT5G02255	-1.41706	2.51706	5.90231e-23	3.14145e-22
AT1G56540	1.27423	3.67743	9.46642e-52	1.19096e-50			AT5G42580	-1.41657	0.747595	1.32735e-07	3.13801e-07
AT5G41410	1.27334	3.8914	1.01377e-52	1.29995e-51			AT3G24518	-1.41525	0.341396	5.04798e-06	1.04802e-05
AT1G18860	1.27281	0.140284	1.74159e-05	3.43456e-05			AT5G61290	-1.41488	0.175841	1.43463e-05	2.85768e-05
AT5G46780	1.27234	5.13505	5.57774e-106	1.64948e-104			AT5G42240	-1.41165	5.3894	2.94796e-155	1.42694e-153
AT1G14120	1.27125	5.00477	5.08966e-122	1.79766e-120			AT3G19860	-1.41116	3.95394	9.11752e-64	1.42732e-62
AT4G25250	1.27108	0.833672	4.40332e-08	1.07757e-07			AT5G26200	-1.40915	2.63267	2.29548e-25	1.34178e-24
AT1G62740	1.27067	4.76343	4.62687e-93	1.16493e-91			AT1G31173	-1.40892	0.660467	1.50732e-07	3.54963e-07
AT5G43080	1.2686	1.47956	6.44275e-12	2.02416e-11			AT1G51400	-1.40888	2.88108	1.05697e-30	7.51418e-30
AT1G63220	1.26829	4.32018	4.41543e-77	8.67934e-76			AT4G34900	-1.40876	4.40734	2.17185e-83	4.71417e-82
AT1G18810	1.26819	0.717346	4.58103e-07	1.03702e-06			AT1G17380	-1.40861	2.86406	5.22208e-30	3.63617e-29
AT1G04107	1.26743	2.69676	3.01251e-23	1.62502e-22			AT3G47560	-1.40764	3.19572	3.13801e-36	2.65476e-35
AT1G66280	1.26573	8.00188	3.90045e-235	3.48098e-233			AT3G48020	-1.40744	1.41565	5.80344e-12	1.82963e-11
AT3G62790	1.26509	3.61426	4.95111e-43	5.07058e-42			AT1G54780	-1.40169	3.73099	1.5004e-42	1.51717e-41
AT3G48700	1.26382	2.77033	1.09326e-28	7.26575e-28			AT1G21130	-1.40155	6.66901	2.81355e-223	2.26797e-221
AT4G02710	1.26292	3.0333	9.44206e-29	6.29607e-28			AT2G17590	-1.40118	0.479868	2.72096e-06	5.79159e-06
AT1G68200	1.2626	1.59744	4.52685e-13	1.51788e-12			AT3G02730	-1.4009	4.05111	3.37911e-60	4.95974e-59
AT4G37430	1.26102	1.47486	4.70561e-12	1.48892e-11			AT1G07160	-1.40011	0.883983	2.50353e-08	6.24118e-08
AT2G20980	1.26088	1.22936	2.93055e-10	8.34063e-10			AT1G62290	-1.39979	3.10946	1.46224e-32	1.106e-31
AT2G21610	1.26076	0.452061	2.61955e-06	5.5805e-06			AT4G26670	-1.39962	5.20041	1.12067e-138	4.58147e-137
AT4G14630	1.26072	4.11291	4.97317e-69	8.62261e-68			AT2G06520	-1.39941	6.5176	4.08269e-232	3.59547e-230
AT3G49130	1.25994	0.332893	1.01223e-05	2.04379e-05			AT3G23760	-1.3984	3.48763	5.21778e-47	5.9199e-46
AT2G47780	1.25964	5.46872	6.68781e-120	2.28931e-118			AT1G04527	-1.39803	0.951376	1.29804e-08	3.30731e-08
AT2G18600	1.25756	3.92146	3.8437e-59	5.556e-58			AT5G24410	-1.39733	1.45771	1.56489e-11	4.80622e-11
AT4G16610	1.25684	2.39091	2.8229e-19	1.29225e-18			AT3G14620	-1.39665	1.38368	9.10922e-11	2.67247e-10
AT4G25480	1.25683	0.420609	4.21999e-06	8.82815e-06			AT1G10610	-1.39378	1.69409	4.75691e-13	1.59396e-12
AT3G44970	1.25667	5.30276	6.09863e-115	1.99212e-113			AT2G33050	-1.39289	4.04483	3.36453e-65	5.4286e-64
AT2G35770	1.25653	3.32217	5.47372e-41	5.32741e-40			AT1G13130	-1.39284	0.272806	1.21618e-05	2.44151e-05
AT5G52710	1.25542	-0.143608	0.000249832	0.0004412			AT1G23020	-1.39273	5.321	5.24685e-149	2.40573e-147
AT5G25250	1.25227	1.96585	2.74686e-15	1.03374e-14			AT1G47130	-1.38886	0.943843	1.92793e-08	4.85835e-08
AT4G14780	1.25209	1.36792	1.75826e-10	5.06474e-10			AT5G67180	-1.38699	0.469575	3.53666e-06	7.45244e-06
AT4G09990	1.25037	2.87897	3.71317e-27	2.33281e-26			AT3G16690	-1.38613	4.21677	1.94783e-73	3.5988e-72
AT3G56870	1.24846	1.13513	5.75241e-09	1.50028e-08			AT4G15400	-1.3861	1.8933	2.88682e-15	1.08519e-14
AT1G06350	1.24835	4.72944	8.47554e-92	2.09179e-90			AT4G27600	-1.38555	6.0276	2.64377e-193	1.72718e-191
AT4G15270	1.24782	0.841501	4.9401e-08	1.20465e-07			AT5G45930	-1.38293	4.03715	1.39474e-63	2.1732e-62
AT5G48560	1.2473	4.58091	6.18165e-87	1.43029e-85			AT5G07105	-1.38243	5.05871	9.93328e-72	1.78415e-70
AT4G17980	1.24695	0.228088	1.90343e-05	3.74154e-05			AT5G08150	-1.38222	2.89679	5.95115e-30	4.13232e-29
AT5G22950	1.24589	2.76546	7.58161e-25	4.35654e-24			AT3G58980	-1.38188	2.18741	4.15787e-17	1.72162e-16
AT3G16980	1.24577	0.655447	4.2868e-07	9.73281e-07			AT4G39955	-1.38171	3.41644	2.82616e-41	2.77222e-40
AT1G72490	1.24503	0.903804	3.97633e-08	9.76786e-08			AT2G44290	-1.38024	1.51284	3.42228e-12	1.09341e-11
AT5G35670	1.24478	0.552577	1.24762e-06	2.7288e-06			AT5G23120	-1.37847	5.83016	3.81348e-195	2.54117e-193
AT1G67520	1.24415	2.64977	2.24698e-25	1.31458e-24			AT4G17490	-1.3776	5.41329	9.66309e-151	4.47164e-149
AT1G29180	1.2394	0.941392	2.78059e-08	6.90776e-08			AT5G06060	-1.37656	4.56232	1.15557e-84	2.56679e-83
AT2G46400	1.23735	3.65361	4.68267e-44	4.91697e-43			AT1G76080	-1.37616	5.35741	1.31309e-144	5.7065e-143
AT1G27170	1.23719	3.40543	2.88913e-39	2.6851e-38			AT2G19910	-1.37607	2.66849	2.11462e-24	1.19248e-23
AT5G16770	1.23708	0.600069	7.95698e-07	1.76978e-06			AT1G53990	-1.37573	0.363538	8.57276e-06	1.74218e-05
AT5G40942	1.23647	0.699688	1.11364e-06	2.44837e-06			AT5G58770	-1.37563	0.755778	1.10233e-07	2.6228e-07
AT5G48570	1.23642	3.28526	4.88408e-37	4.24696e-36			AT5G63450	-1.37434	2.92497	2.88519e-30	2.02378e-29
AT2G46730	1.23535	1.45899	1.23551e-11	3.81335e-11			AT5G41860	-1.37309	0.549015	1.7757e-06	3.83183e-06
AT1G13480	1.23375	1.71547	6.05667e-13	2.01764e-12			AT2G06865	-1.37208	3.1906	4.1128e-30	2.86777e-29
AT1G44800	1.23324	5.37215	3.63139e-122	1.28715e-120			AT1G71500	-1.37118	4.86974	3.05633e-104	8.8678e-103
AT4G04450	1.23281	1.53963	5.31479e-12	1.67822e-11			AT2G26220	-1.37106	1.57128	9.37362e-12	2.91973e-11
AT3G57140	1.23276	2.29185	4.10749e-19	1.8662e-18			AT2G04480	-1.37084	0.0852667	6.78654e-05	0.000126708
AT3G23010	1.23235	0.742953	3.09854e-07	7.11906e-07			AT1G78630	-1.37075	7.0858	8.37783e-243	7.57834e-241
AT3G14170	1.23224	0.91848	2.20343e-07	5.12135e-07			AT1G64510	-1.36949	6.22529	1.91214e-220	1.52902e-218
AT4G10560	1.22923	2.6591	3.73306e-25	2.16437e-24			AT2G22650	-1.36804	2.85061	5.38997e-29	3.6231e-28
AT4G29230	1.22886	2.112	1.33124e-16	5.35145e-16			AT5G01075	-1.36673	2.05828	1.22976e-16	4.95148e-16
AT4G01450	1.22854	5.10021	4.70287e-122	1.66398e-120			AT1G19394	-1.36656	2.34785	1.40301e-19	6.49551e-19
AT2G31180	1.22782	0.344299	9.87017e-06	1.9961e-05			AT1G67810	-1.36603	2.95904	7.54236e-31	5.38883e-30
AT3G53730	1.22734	5.00706	1.71712e-103	4.93205e-102			AT2G39210	-1.36553	4.86164	3.45798e-100	9.58785e-99
AT1G53700	1.22733	1.06885	5.34036e-09	1.39591e-08			AT5G67480	-1.36474	3.79727	1.10882e-54	1.46604e-53
AT5G24040	1.22728	0.785036	1.57197e-07	3.69534e-07			AT5G43350	-1.36344	6.08976	2.72808e-212	2.08156e-210
AT3G08970	1.22699	1.50974	3.19684e-11	9.63922e-11			AT1G32220	-1.3606	3.92034	4.70956e-56	6.37433e-55
AT1G44900	1.22523	4.70031	1.51844e-85	3.43773e-84			AT2G34510	-1.36033	4.81206	5.64673e-100	1.56132e-98
AT1G30510	1.22473	5.62807	1.57659e-156	7.76296e-155			AT3G54160	-1.35915	1.85486	2.62986e-13	8.94565e-13
AT1G56120	1.22469	3.75582	1.982e-42	1.99608e-41			AT4G25631	-1.35741	1.16822	1.5464e-09	4.19573e-09
AT3G60140	1.22448	1.04858	1.22986e-08	3.1392e-08			AT4G33470	-1.35712	3.14339	1.90546e-35	1.56822e-34
AT5G17165	1.22437	0.691189	1.29723e-06	2.83234e-06			AT5G00590	-1.35298	5.23642	2.83125e-76	5.47914e-75
AT1G70880	1.22408	1.85558	1.03575e-14	3.79922e-14			AT5G44930	-1.35236	3.07346	1.6055e-32	1.21069e-31
AT3G12540	1.22296	0.911268	8.8687e-08	2.12227e-07			AT1G03400	-1.35152	0.188319	2.48305e-05	4.83855e-05
AT1G04770	1.22122	2.82766	1.5251e-27	9.71893e-27			AT5G40610	-1.35133	4.13851	2.7437e-63	4.26512e-62
AT3G14280	1.22107	2.93297	1.38678e-29	9.50727e-29			AT2G22540	-1.35121	3.26184	1.51559e-37	1.33472e-36
AT5G52760	1.22081	0.399286	1.22027e-05	2.449e-05			AT1G51090	-1.35039	1.10372	2.36135e-08	5.89998e-08
AT3G01760	1.22038	0.949072	6.43344e-08	1.5544e-07			AT3G17350	-1.346	2.86032	8.00209e-26	4.76384e-25
AT5G20620	1.21996	6.36626	4.92273e-199	3.38179e-197			AT1G66910	-1.3452	0.696198	1.2899e-06	2.81757e-06
AT5G06740	1.21887	3.13946	1.0046e-31	7.3618e-31			AT2G19810	-1.34007	4.89083	3.83874e-95	9.99221e-94
AT4G12240	1.21716	0.777068	4.30843e-07	9.78082e-07			AT5G58650	-1.33924	3.78432	7.34499e-46	8.12133e-45
AT1G47900	1.21678	3.74004	7.90425e-42	7.85748e-41			AT5G49850	-1.33882	1.63165	2.54858e-11	7.72182e-11
AT3G08500	1.21603	0.275503	1.82378e-05	3.59062e-05			AT5G43440	-1.33842	4.21856	9.56547e-68	1.62054e-66
AT1G17860	1.21595	6.49364	8.83719e-195	5.84981e-193			AT3G08920	-1.33822	3.35896	1.19772e-39	1.12675e-38
AT5G58590	1.21564	3.67665	3.16861e-47	3.61344e-46			AT5G47510	-1.33804	0.973048	3.24352e-08	8.02108e-08
AT5G51440	1.21517	4.49307	4.48996e-74	8.38084e-73			AT3G29330	-1.33664	1.7664	3.96658e-13	1.33607e-12
AT5G40590	1.21471	1.55474	1.13051e-11	3.49898e-11			AT5G35735	-1.33443	6.68004	2.62056e-231	2.25808e-229
AT1G13220	1.21374	1.90181	9.69867e-14	3.38843e-13			AT3G56330	-1.33293	3.11825	2.80202e-31	2.02806e-30
AT2G33000	1.21224	0.0331822	0.000150917	0.000272955			AT1G58290	-1.33131	6.1112	1.57059e-212	1.20298e-210
AT2G16890	1.21187	1.31208	3.11621e-10	8.85896e-10			AT1G47400	-1.32994	1.49826	1.44849e-11	4.45696e-11
AT1G71380	1.2113	1.89901	1.36102e-12	4.45305e-12			AT2G26480	-1.32696	0.899322	1.62209e-07	3.81004e-07
AT5G14180	1.21119	1.98013	1.33885e-15	5.10001e-15			AT4G01590	-1.3267	3.94319	6.59547e-57	9.08058e-56
AT5G13900	1.21112	1.09564	1.08075e-08	2.76991e-08			AT4G33980	-1.32398	3.14704	2.18084e-32	1.63776e-31
AT2G41510	1.21106	0.841478	2.3901e-07	5.54299e-07			AT1G55152	-1.3231	4.2964	5.96821e-69	1.0321e-67
AT3G18535	1.21096	3.7933	2.4328e-45	2.65036e-44			unknown_gene_208	-1.32237	2.60749	3.76564e-22	1.94218e-21
AT5G49330	1.21062	1.14805	9.34198e-09	2.40695e-08			AT5G19260	-1.32126	2.75845	2.8857e-21	1.43932e-20
AT2G30740	1.20952	5.96892	5.66685e-165	2.95015e-163			AT4G03210	-1.31932	6.66029	9.85588e-225	7.97688e-223
AT1G75780	1.20926	6.00449	1.28213e-187	7.95995e-186			AT4G11370	-1.31903	1.02302	6.64948e-08	1.60524e-07
AT2G17070	1.20916	0.239722	3.95748e-05	7.56058e-05			AT3G56910	-1.31828	6.68479	2.60445e-217	2.04983e-215
AT4G21070	1.20884	4.06534	2.09447e-59	3.04292e-58			AT1G53633	-1.31795	1.77053	9.60669e-14	3.35923e-13
AT3G26320	1.20795	0.332933	1.42009e-05	2.82985e-05			ArthCt117	-1.31748	2.0515	5.0931e-15	1.89637e-14
AT5G24210	1.20604	0.880549	1.37098e-07	3.23773e-07			AT5G05750	-1.3164	4.53926	1.89452e-81	3.99507e-80
AT4G21140	1.20603	0.941311	3.32215e-08	8.21232e-08			AT5G02060	-1.31594	2.35934	9.52326e-20	4.445e-19
AT5G15770	1.20396	1.08946	2.21972e-08	5.55932e-08			AT5G57565	-1.31497	1.74977	4.79893e-13	1.60777e-12
AT3G57910	1.20394	0.203465	4.47192e-05	8.50196e-05			AT2G41120	-1.31479	1.19339	9.03211e-09	2.32922e-08
AT1G20750	1.20327	0.100872	9.44193e-05	0.000173886			AT5G67080	-1.31466	3.02303	1.77431e-29	1.21224e-28
AT3G12240	1.20238	1.86342	1.30401e-14	4.7605e-14			AT5G26622	-1.31325	2.64229	9.59507e-22	4.86593e-21
AT3G19150	1.20181	2.93092	6.09096e-28	3.93677e-27			AT1G14540	-1.31212	4.30213	2.35605e-61	3.53073e-60
AT2G25160	1.20104	4.81792	1.16187e-94	3.00866e-93			AT1G60750	-1.31181	0.747567	9.37335e-07	2.0735e-06
AT2G22560	1.20011	2.40079	6.62115e-19	2.9758e-18			AT1G04263	-1.31104	3.56708	5.27858e-34	4.15122e-33
AT1G47410	1.19987	0.472704	6.61872e-06	1.35875e-05			AT4G28085	-1.31066	0.669436	1.12731e-06	2.47594e-06
AT5G58700	1.19868	4.16631	2.13845e-57	2.98532e-56			AT4G19520	-1.30985	5.27945	6.82678e-127	2.54616e-125
AT1G12630	1.19698	-0.175582	0.000556802	0.000949989			AT1G12250	-1.30698	3.80277	6.62433e-49	7.80359e-48
AT5G46750	1.19571	7.04753	7.35596e-205	5.28968e-203			AT5G05430	-1.30649	1.76259	4.03271e-13	1.35675e-12
AT2G40960	1.19567	3.56299	2.11035e-41	2.07823e-40			AT5G05420	-1.30569	1.26561	1.78318e-09	4.81853e-09
AT2G26390	1.1947	0.355504	1.80855e-05	3.56154e-05			AT1G69252	-1.30385	5.62314	1.50915e-157	7.52356e-156
AT4G19060	1.19452	0.673561	8.62287e-07	1.91299e-06			AT1G32470	-1.30363	4.3818	1.52316e-69	2.6547e-68
AT3G49970	1.19306	0.872758	2.08048e-07	4.84799e-07			AT5G44190	-1.30335	6.15413	3.49196e-203	2.4494e-201
AT4G31320	1.19214	1.15417	6.8522e-09	1.77945e-08			AT1G74880	-1.30096	1.49819	2.66382e-10	7.59663e-10
AT5G54690	1.19192	2.09863	3.21057e-16	1.26493e-15			AT1G51420	-1.29874	2.85103	5.78488e-24	3.20703e-23
AT4G09890	1.19124	3.43835	8.00163e-35	6.45263e-34			AT1G22250	-1.2982	2.49513	4.06108e-20	1.93022e-19
AT4G19990	1.18959	3.3601	3.26876e-35	2.67591e-34			AT4G04630	-1.2965	1.69862	2.94991e-12	9.46271e-12
AT1G12600	1.18921	1.23535	1.27843e-09	3.4914e-09			AT3G10985	-1.29637	6.4547	4.36897e-197	2.97075e-195
AT5G44610	1.18903	3.45425	1.67964e-35	1.38464e-34			AT4G15975	-1.29608	1.69868	3.00178e-12	9.62139e-12
AT2G44460	1.18856	0.409946	1.52371e-05	3.02337e-05			AT1G12560	-1.29579	4.27247	2.81209e-66	4.61547e-65
AT3G10130	1.18841	3.03902	7.36694e-28	4.7446e-27			AT1G12740	-1.29553	5.26499	4.07029e-107	1.231e-105
AT1G69780	1.18831	3.04675	3.46011e-25	2.00845e-24			AT1G74730	-1.29435	4.04987	2.69597e-45	2.93227e-44
AT1G52570	1.18715	1.44357	1.77957e-10	5.12392e-10			AT2G45600	-1.29217	1.65435	4.49262e-11	1.34228e-10
AT1G17250	1.1867	1.60206	1.12925e-11	3.49608e-11			AT5G14570	-1.29142	1.83926	7.12476e-13	2.36439e-12
AT1G64490	1.18658	1.56384	4.45973e-11	1.33265e-10			AT4G14040	-1.29029	6.21678	3.3665e-200	2.32871e-198
AT3G55130	1.18582	4.70329	6.05826e-78	1.21111e-76			AT2G34060	-1.29021	1.57645	1.26066e-10	3.66306e-10
AT1G52080	1.18512	2.86922	8.94091e-26	5.31483e-25			AT5G37793	-1.28972	0.805507	1.70108e-06	3.67723e-06
AT5G15180	1.18507	2.80511	9.24279e-25	5.28073e-24			AT5G59750	-1.28808	3.22106	7.82646e-34	6.13083e-33
AT3G23430	1.18502	6.60371	2.023e-190	1.27576e-188			AT3G54910	-1.28762	2.46478	8.96275e-20	4.19612e-19
AT3G59690	1.18473	2.66753	1.60317e-23	8.7208e-23			AT4G19510	-1.28619	5.04664	3.98253e-112	1.26172e-110
AT5G51920	1.18421	1.83146	4.95466e-13	1.65827e-12			AT4G03280	-1.28586	6.46567	3.1196e-205	2.25141e-203
AT1G79890	1.18378	1.71959	3.13113e-12	1.00263e-11			AT3G23610	-1.28428	1.68989	2.5681e-12	8.2658e-12
AT5G26790	1.18239	0.618683	4.12951e-06	8.64521e-06			AT5G50130	-1.28421	1.99605	2.94804e-15	1.10758e-14
AT5G66910	1.18201	5.26626	3.44606e-119	1.16566e-117			AT5G62720	-1.28402	5.92632	2.08408e-176	1.18698e-174
AT5G09590	1.18135	6.64779	4.39551e-191	2.78954e-189			AT4G24770	-1.28275	7.56673	2.837e-229	2.38296e-227
AT5G60950	1.17994	3.62933	8.99545e-44	9.37092e-43			ArthCt091	-1.28275	7.19118	1.50777e-184	9.10627e-183
AT4G25160	1.17894	1.7154	1.00473e-10	2.93908e-10			AT1G05835	-1.2811	1.77881	9.67593e-13	3.19141e-12
AT4G21230	1.17856	3.35705	3.10843e-37	2.71831e-36			AT2G36145	-1.28082	2.94367	3.48948e-28	2.27745e-27
AT5G66280	1.17544	4.60098	7.1921e-75	1.35511e-73			AT5G61410	-1.2798	6.67622	1.22426e-193	8.05074e-192
AT5G62480	1.17472	2.23194	1.7121e-17	7.21016e-17			AT3G59930	-1.27912	3.46467	2.1701e-38	1.96123e-37
AT5G44030	1.17429	4.62669	9.68064e-75	1.82227e-73			AT1G66130	-1.27838	1.84731	5.46286e-13	1.82287e-12
AT3G56080	1.17399	2.73134	6.02237e-23	3.2028e-22			AT4G11830	-1.27791	5.71389	6.15599e-156	3.00157e-154
AT5G07010	1.17285	3.45076	3.21325e-36	2.71497e-35			AT3G13120	-1.27636	6.27595	2.28337e-204	1.61868e-202
AT1G58037	1.17156	2.30683	2.32405e-16	9.22012e-16			AT3G27610	-1.27554	3.42878	4.27949e-38	3.82267e-37
AT4G01990	1.17103	2.88127	1.66683e-26	1.01621e-25			AT4G12290	-1.2755	1.13659	1.89766e-08	4.78447e-08
AT1G18140	1.17089	2.66005	1.2395e-19	5.75718e-19			AT4G34620	-1.27205	9.12644	1.0773e-205	7.85994e-204
AT5G47445	1.17088	3.11391	4.74539e-28	3.08004e-27			AT4G16940	-1.26804	0.678623	1.7197e-06	3.7162e-06
AT4G34050	1.17076	7.46642	7.27515e-195	4.83181e-193			AT5G47240	-1.2679	1.73292	9.70656e-12	3.01873e-11
AT3G52900	1.17046	-0.0672979	0.000250314	0.000442012			AT4G25050	-1.26648	6.97266	4.20868e-200	2.90123e-198
AT3G25855	1.17042	-0.0673152	0.000268563	0.000473318			AT1G28150	-1.26315	3.38553	3.80706e-35	3.10894e-34
AT1G55265	1.17005	2.27647	1.70643e-15	6.47063e-15			AT2G01110	-1.26315	5.24714	1.44018e-117	4.79046e-116
AT4G08320	1.16989	4.39582	1.08398e-60	1.59925e-59			AT3G53010	-1.26262	1.0709	5.68672e-08	1.37965e-07
AT5G01550	1.16733	2.03732	7.72279e-14	2.7152e-13			AT4G36570	-1.26194	0.596838	7.63943e-06	1.55916e-05
AT3G06630	1.1658	2.09144	5.00509e-16	1.95042e-15			AT5G52050	-1.25988	3.94028	3.86802e-50	4.69209e-49
AT3G01160	1.16495	2.67907	2.03845e-22	1.06094e-21			AT5G06570	-1.25867	3.4547	1.28965e-36	1.10366e-35
AT1G12210	1.16488	2.6242	3.47692e-20	1.6569e-19			AT1G06690	-1.25846	3.50859	2.69374e-37	2.3598e-36
AT5G46760	1.16458	5.922	7.99657e-151	3.71766e-149			AT2G44578	-1.25809	0.330312	3.86363e-05	7.39188e-05
AT5G13580	1.16446	3.40675	1.05232e-37	9.31661e-37			AT5G66190	-1.25712	5.58981	1.39664e-146	6.16341e-145
AT1G03820	1.1642	1.62528	3.47037e-11	1.04447e-10			AT1G19610	-1.25625	2.63788	9.56249e-22	4.85064e-21
AT3G25230	1.16347	5.8831	3.89265e-145	1.69538e-143			AT3G27160	-1.25598	5.45874	4.45142e-133	1.73805e-131
AT4G01240	1.16265	1.80732	2.65428e-13	9.02411e-13			AT5G40170	-1.25591	5.66751	1.00078e-136	4.03361e-135
AT1G12350	1.16128	5.41936	1.07157e-124	3.89485e-123			AT2G18280	-1.25574	6.61903	1.63904e-204	1.16605e-202
AT4G21340	1.1611	0.768296	1.22368e-06	2.67878e-06			AT2G36000	-1.25568	3.84964	2.74999e-48	3.19251e-47
AT3G53230	1.16091	7.00227	6.76198e-171	3.68334e-169			AT2G21530	-1.25355	3.45546	2.08509e-36	1.77374e-35
AT1G69710	1.16014	1.76209	1.91236e-12	6.20012e-12			AT3G62030	-1.25103	7.73995	5.43946e-215	4.23114e-213
AT5G43250	1.15844	0.768137	2.48713e-06	5.30406e-06			AT2G04040	-1.25069	6.0807	3.50329e-188	2.18857e-186
AT3G12580	1.15828	6.95021	5.75632e-181	3.39453e-179			AT1G26233	-1.25045	1.87417	8.55084e-13	2.82732e-12
AT4G00930	1.15826	2.46365	4.44906e-15	1.65997e-14			AT3G53530	-1.25031	3.06229	1.46226e-27	9.32142e-27
AT4G19920	1.15719	0.0744105	0.000121806	0.000221992			AT5G27390	-1.2501	3.92581	4.6099e-49	5.45628e-48
AT5G67100	1.15713	4.67683	5.07801e-80	1.05087e-78			AT5G08495	-1.24992	6.05966	1.53331e-77	3.03489e-76
AT5G48060	1.15661	1.99468	1.33916e-14	4.88613e-14			AT3G18270	-1.24966	2.91243	6.85502e-26	4.09682e-25
AT5G63180	1.15477	4.25265	2.67356e-62	4.08618e-61			AT2G26975	-1.24791	3.66183	4.20642e-33	3.233e-32
AT4G12620	1.15389	3.39999	7.1915e-33	5.48932e-32			AT1G08353	-1.24412	1.47811	4.13068e-10	1.16485e-09
AT5G44820	1.15379	3.07193	7.25883e-29	4.86135e-28			AT3G48115	-1.24392	5.38712	3.09733e-108	9.46768e-107
AT2G30130	1.15333	1.19817	2.21844e-08	5.5568e-08			AT3G05655	-1.24384	3.74395	2.576e-36	2.18485e-35
AT3G04030	1.151	0.600092	4.08948e-06	8.56768e-06			AT1G03230	-1.24352	5.58495	4.55131e-140	1.89159e-138
AT1G18400	1.1496	4.95844	2.28306e-81	4.80933e-80			AT1G61440	-1.24287	1.19331	2.24522e-08	5.61825e-08
AT4G38620	1.14797	2.24733	4.92735e-16	1.92125e-15			AT2G40490	-1.24235	6.53692	1.75314e-185	1.06526e-183
AT4G00770	1.14722	0.20349	0.000101991	0.000187365			AT2G47400	-1.24171	5.63691	2.35982e-73	4.35598e-72
AT1G30370	1.14679	2.33118	1.06066e-16	4.28964e-16			AT1G64230	-1.23975	8.02874	4.30885e-187	2.65859e-185
AT1G05320	1.1459	3.19498	3.3505e-26	2.01868e-25			AT5G50450	-1.23883	3.30279	1.44222e-33	1.12184e-32
AT5G53730	1.14563	1.56425	1.62574e-10	4.69114e-10			AT5G64860	-1.235	5.13679	4.24606e-107	1.28222e-105
AT1G10040	1.14515	2.67855	2.04773e-22	1.06549e-21			AT5G52960	-1.2345	4.09644	1.37421e-55	1.84498e-54
AT4G28230	1.14446	1.39007	8.56224e-10	2.36583e-09			AT3G18680	-1.23416	5.38876	2.53247e-126	9.35796e-125
AT3G44690	1.14431	2.88463	1.23699e-21	6.25251e-21			AT4G18510	-1.23375	2.80215	9.40468e-24	5.17218e-23
AT1G19835	1.1436	5.53653	6.25672e-128	2.3689e-126			AT2G40520	-1.23371	2.06167	2.95762e-14	1.05979e-13
AT2G03200	1.14101	3.77395	4.04414e-46	4.48897e-45			AT1G65230	-1.23349	2.4574	3.31927e-19	1.51358e-18
AT4G37690	1.14099	0.618769	9.50039e-06	1.92424e-05			AT5G03255	-1.23289	1.07733	5.49342e-08	1.33421e-07
AT1G77920	1.13951	4.31559	8.04195e-61	1.19263e-59			AT5G49870	-1.23256	0.213028	0.000207678	0.000369894
AT3G08860	1.13898	2.98945	1.04083e-25	6.16874e-25			AT4G30950	-1.23252	7.40768	6.72414e-213	5.17009e-211
AT2G23010	1.13772	2.53308	1.90571e-20	9.19333e-20			AT1G53520	-1.23238	4.20378	3.68439e-58	5.21634e-57
AT1G24620	1.13697	0.591074	7.12052e-06	1.45727e-05			AT3G51820	-1.23217	5.81476	2.37949e-156	1.16589e-154
AT2G32550	1.13578	0.321697	4.79752e-05	9.09591e-05			AT1G09915	-1.23198	8.48887	6.34373e-186	3.89011e-184
AT3G59730	1.1351	0.462423	1.60292e-05	3.17424e-05			AT5G63140	-1.22955	3.55344	2.30438e-39	2.15165e-38
AT1G73410	1.1343	0.590512	8.4858e-06	1.72468e-05			AT3G56010	-1.2283	3.44843	4.66272e-35	3.79221e-34
AT5G52070	1.13402	4.39298	4.88787e-60	7.15849e-59			AT1G05300	-1.22544	4.78235	2.89203e-77	5.70164e-76
AT3G54270	1.13249	2.34523	4.14401e-15	1.54905e-14			AT3G04300	-1.2254	0.722066	2.6545e-06	5.65254e-06
AT2G16060	1.13224	5.78205	4.29808e-143	1.83205e-141			AT1G08945	-1.22527	1.04368	1.50468e-07	3.54426e-07
AT2G24945	1.1313	1.04817	6.05876e-08	1.46688e-07			AT4G07400	-1.22258	2.66255	9.21765e-18	3.92147e-17
AT4G34419	1.13089	1.13496	5.89563e-08	1.42895e-07			AT5G13700	-1.22246	3.07793	1.07633e-27	6.89643e-27
AT2G33230	1.13025	0.512829	2.13312e-05	4.17661e-05			AT4G04640	-1.22022	6.35279	5.16299e-192	3.32946e-190
AT3G52820	1.12932	1.32312	2.9053e-09	7.72543e-09			AT5G01135	-1.22016	1.80353	3.87815e-12	1.23354e-11
AT2G35940	1.12874	4.65431	1.54933e-63	2.4122e-62			AT4G09012	-1.2199	1.12377	7.60821e-08	1.82939e-07
AT5G53400	1.12869	4.73789	3.56598e-79	7.27423e-78			AT3G46900	-1.21914	2.27483	3.05643e-16	1.20634e-15
AT4G01480	1.12818	6.64552	4.51697e-178	2.58736e-176			AT1G35513	-1.21858	0.396501	5.31178e-05	0.000100168
AT2G38380	1.12797	7.507	3.63142e-191	2.32679e-189			AT3G28660	-1.21782	1.3231	8.56414e-09	2.21282e-08
AT2G34300	1.12744	6.12983	2.46342e-147	1.10418e-145			AT1G11180	-1.2172	3.76263	3.14955e-42	3.15602e-41
AT1G31340	1.12659	4.4976	1.30661e-69	2.27927e-68			AT5G40395	-1.21648	2.83478	1.55596e-18	6.87103e-18
AT1G62370	1.12618	2.94799	7.18262e-23	3.81072e-22			AT3G02690	-1.21602	4.08297	5.84712e-54	7.66491e-53
AT1G70440	1.1258	4.5989	1.07703e-70	1.91046e-69			AT3G48320	-1.21544	0.678545	6.5748e-06	1.35056e-05
AT4G26660	1.12543	1.71914	9.78603e-12	3.0425e-11			AT4G28030	-1.21492	3.73301	7.15597e-39	6.56818e-38
AT5G13150	1.12523	1.71904	4.70913e-11	1.40466e-10			AT1G49010	-1.21403	0.200918	0.00021824	0.000387842
AT4G14760	1.12499	4.14722	7.06999e-53	9.10085e-52			AT1G55675	-1.21399	3.24809	1.91358e-29	1.30428e-28
AT5G05710	1.12401	2.20116	8.31859e-16	3.20356e-15			AT4G14170	-1.21341	2.60596	8.49847e-21	4.16098e-20
AT5G01370	1.12326	1.47407	2.83501e-09	7.54255e-09			AT4G34410	-1.21278	2.86904	2.4544e-24	1.37942e-23
AT5G56030	1.12196	8.56993	2.61834e-171	1.43014e-169			AT3G17070	-1.21215	3.24682	1.09124e-29	7.51204e-29
AT3G61380	1.12166	3.70291	7.71667e-39	7.07308e-38			AT3G57520	-1.21128	7.22459	5.16772e-209	3.85478e-207
AT5G42060	1.12025	2.50256	1.5285e-18	6.75222e-18			AT5G17240	-1.21039	3.33796	4.85377e-26	2.91299e-25
AT4G37160	1.12023	4.01144	2.27281e-48	2.64469e-47			AT1G08347	-1.21019	0.9731	4.42076e-07	1.0021e-06
AT1G59590	1.11872	3.71241	3.18497e-41	3.12265e-40			AT1G04110	-1.20936	4.10968	1.68563e-46	1.88675e-45
AT3G09490	1.11856	2.25274	8.17918e-16	3.15109e-15			AT4G19410	-1.20899	7.22938	1.06854e-190	6.75989e-189
AT4G36110	1.11812	2.25946	1.77902e-13	6.10339e-13			AT1G32385	-1.20885	0.781202	3.17459e-06	6.71639e-06
AT1G21310	1.11681	8.42139	1.52436e-142	6.46994e-141			AT3G54210	-1.20868	6.23291	3.18152e-185	1.92733e-183
AT2G33480	1.11669	2.86328	9.33452e-23	4.92625e-22			AT4G28150	-1.20812	1.31777	2.7102e-08	6.7396e-08
AT2G03110	1.11629	1.37329	1.97892e-09	5.32946e-09			AT5G40950	-1.2081	5.88355	6.00749e-160	3.01748e-158
AT5G54850	1.11423	1.32888	8.03759e-09	2.08026e-08			AT5G04660	-1.20783	0.596595	8.39886e-06	1.70823e-05
AT1G23800	1.11415	4.63418	1.86575e-66	3.06981e-65			AT1G67830	-1.20764	3.44048	1.90752e-29	1.30059e-28
AT2G26920	1.11399	3.33824	5.50721e-29	3.69942e-28			AT4G08300	-1.2076	3.43804	1.03942e-33	8.10728e-33
AT1G51480	1.11363	0.503001	2.10418e-05	4.12157e-05			AT1G24040	-1.20691	4.59814	1.56228e-73	2.89448e-72
AT5G37010	1.1128	2.4381	5.34442e-18	2.30458e-17			AT2G24090	-1.20688	6.00159	1.23862e-168	6.65628e-167
AT4G01540	1.11278	4.88241	5.35439e-86	1.22052e-84			AT4G09920	-1.20532	0.0309762	0.000413373	0.00071498
AT3G44730	1.11271	3.09064	1.09908e-25	6.50048e-25			AT4G39970	-1.20445	3.94214	1.05107e-47	1.20689e-46
AT3G06035	1.11229	3.18235	1.04347e-25	6.18255e-25			AT5G14120	-1.20416	8.02744	3.01239e-209	2.25546e-207
AT3G46540	1.11199	4.15997	7.28209e-52	9.18462e-51			AT5G07020	-1.20381	4.91238	6.07376e-85	1.35665e-83
AT2G39040	1.11079	3.60098	5.16748e-37	4.48364e-36			AT3G27650	-1.20332	2.35662	1.00684e-16	4.07938e-16
AT4G35030	1.10942	2.79047	2.67645e-21	1.33729e-20			ArthCt104	-1.20291	0.38559	7.34861e-05	0.000136784
AT3G56220	1.10917	0.420676	2.74503e-05	5.33137e-05			AT3G44610	-1.20255	3.11041	1.61875e-26	9.87806e-26
AT5G40840	1.10896	3.95199	6.28991e-45	6.76758e-44			AT4G01150	-1.20183	5.94804	9.61463e-156	4.6652e-154
AT1G51190	1.10882	1.23516	2.0862e-08	5.23737e-08			AT1G62810	-1.20141	6.02447	1.48124e-144	6.40939e-143
AT2G39850	1.10828	-0.0236224	0.000908317	0.0015147			AT3G18800	-1.20026	0.704983	7.80028e-06	1.59037e-05
AT4G00940	1.10792	1.36814	6.04435e-09	1.57498e-08			AT4G37930	-1.20008	6.75684	2.47465e-181	1.46363e-179
AT3G50970	1.10518	4.03127	4.94759e-45	5.3348e-44			AT5G52970	-1.19901	3.83139	9.86605e-43	1.00322e-41
AT4G31460	1.10436	2.98217	1.22167e-25	7.21064e-25			AT1G76410	-1.19778	3.55953	2.21468e-37	1.94353e-36
AT2G24190	1.10385	1.48924	4.36548e-09	1.14693e-08			AT1G28710	-1.19725	3.1204	6.63675e-28	4.28123e-27
AT3G55120	1.10367	4.65809	2.58634e-68	4.42667e-67			AT5G23220	-1.19703	2.39752	4.94153e-16	1.92641e-15
AT2G19260	1.10306	3.05415	1.7512e-20	8.45814e-20			AT4G33010	-1.19596	7.46838	1.88122e-203	1.32421e-201
AT1G17560	1.10287	3.2253	1.31395e-29	9.02035e-29			AT1G21670	-1.1959	5.21438	8.14773e-109	2.50587e-107
AT2G02300	1.10271	-0.143933	0.000818576	0.0013726			AT1G63090	-1.19573	6.14954	2.99026e-180	1.74281e-178
AT5G67550	1.10233	0.880671	2.64015e-06	5.62318e-06			AT4G36410	-1.19571	3.46141	5.78475e-33	4.42906e-32
AT1G27140	1.10197	2.32591	6.37713e-17	2.6108e-16			AT4G29700	-1.19527	4.21422	4.47737e-50	5.42467e-49
AT3G52040	1.10189	2.14688	3.19851e-14	1.14344e-13			AT3G50845	-1.19512	1.05047	3.90791e-07	8.89784e-07
AT4G05400	1.1016	2.84313	4.41246e-21	2.18178e-20			AT5G17850	-1.19204	4.99478	1.60103e-89	3.85618e-88
AT1G63050	1.10158	5.22982	2.95963e-94	7.62449e-93			AT1G51110	-1.19201	2.96917	7.45483e-24	4.11003e-23
AT3G50630	1.10151	2.06119	2.12138e-13	7.25179e-13			AT2G08580	-1.19173	3.42531	1.14294e-25	6.75594e-25
AT5G58910	1.10143	0.690721	1.75606e-05	3.46172e-05			AT1G03680	-1.19096	5.37391	1.09532e-112	3.49787e-111
AT5G45720	1.1014	2.49776	3.21404e-18	1.40013e-17			AT1G65310	-1.1907	4.64498	1.61715e-67	2.72355e-66
AT1G63420	1.10091	2.45138	8.11018e-18	3.46285e-17			AT2G23600	-1.18959	5.56169	7.10136e-119	2.39399e-117
AT1G10550	1.10087	3.56747	3.94221e-35	3.21537e-34			AT2G38180	-1.18904	2.40268	4.38696e-17	1.81235e-16
AT1G64910	1.10017	0.388218	8.01537e-05	0.000148503			AT1G44575	-1.18731	4.45112	2.94316e-58	4.17578e-57
AT1G69030	1.09889	3.01088	2.80409e-24	1.57285e-23			AT3G25410	-1.18658	4.22276	4.78048e-54	6.27902e-53
AT4G25310	1.09809	1.4588	9.46109e-10	2.60411e-09			AT3G15450	-1.18616	9.15605	7.36698e-179	4.24419e-177
AT1G69580	1.09667	2.70088	2.79151e-20	1.33697e-19			AT4G36850	-1.18571	4.66288	3.54727e-73	6.51779e-72
AT3G18980	1.09597	3.13164	5.72466e-27	3.56405e-26			AT1G64430	-1.18501	4.83801	6.42378e-82	1.36325e-80
AT1G28400	1.09577	4.61338	3.13058e-66	5.13399e-65			AT2G43820	-1.18436	5.13056	6.81573e-98	1.8289e-96
AT5G38150	1.09468	0.298769	8.52082e-05	0.000157532			AT3G47650	-1.18428	5.86117	2.73094e-139	1.12565e-137
AT5G50100	1.09395	1.83925	3.4158e-12	1.09186e-11			AT3G28930	-1.1841	1.68999	3.62365e-11	1.08867e-10
AT2G39380	1.09331	3.1915	2.77806e-27	1.7547e-26			AT2G45850	-1.18317	4.02033	1.33088e-48	1.55679e-47
AT1G20440	1.09214	6.22344	1.03128e-145	4.51124e-144			AT5G23980	-1.18301	4.38056	1.48679e-56	2.03997e-55
AT1G20120	1.09167	2.49235	8.76604e-17	3.55966e-16			AT5G03552	-1.18262	5.00789	1.76855e-65	2.86973e-64
AT2G02380	1.09142	0.590508	1.45882e-05	2.9024e-05			AT5G52780	-1.1822	2.4662	1.49463e-13	5.14713e-13
AT1G11840	1.09119	7.69062	1.62771e-162	8.32213e-161			AT1G72030	-1.18215	1.43206	1.37736e-08	3.50314e-08
AT3G21950	1.08939	1.4536	2.97606e-09	7.90919e-09			AT3G46730	-1.18213	0.860994	1.21745e-06	2.66543e-06
AT5G59180	1.08909	4.05768	3.22443e-46	3.59107e-45			AT1G56240	-1.18022	1.92023	6.61618e-12	2.07701e-11
AT5G57620	1.08888	1.19204	7.25687e-08	1.74743e-07			AT1G29090	-1.17965	4.35406	2.95804e-49	3.51989e-48
AT5G42020	1.08729	7.22511	1.34986e-174	7.58008e-173			AT1G11170	-1.1795	1.63231	2.00422e-10	5.75253e-10
AT3G18610	1.08671	2.17626	2.05694e-12	6.65594e-12			AT2G36885	-1.17939	4.02139	5.19811e-49	6.13795e-48
AT4G25800	1.08406	1.7057	1.57797e-10	4.56053e-10			AT4G27800	-1.17872	5.41739	1.0008e-118	3.36251e-117
AT2G23630	1.08338	3.98831	8.47234e-47	9.54738e-46			AT3G18520	-1.17843	6.03489	7.21146e-152	3.38414e-150
AT3G01680	1.08283	5.45282	1.26705e-101	3.56755e-100			AT3G55860	-1.17838	2.76527	1.19469e-17	5.05995e-17
AT1G67360	1.08239	3.45257	7.42642e-33	5.66647e-32			AT4G14103	-1.17753	2.80231	2.58037e-22	1.3402e-21
AT1G62670	1.0812	2.82109	6.22631e-21	3.06049e-20			AT5G65690	-1.177	4.6187	1.33915e-67	2.26297e-66
AT5G61340	1.08043	2.74608	8.57534e-20	4.01757e-19			AT4G25700	-1.17635	3.92117	8.45738e-44	8.81499e-43
AT2G37260	1.07955	2.07423	4.18125e-13	1.40578e-12			AT1G06002	-1.175	0.756022	4.91344e-06	1.02051e-05
AT1G16630	1.07848	2.91886	9.72525e-24	5.34702e-23			AT1G23130	-1.17499	4.76176	3.18362e-72	5.77529e-71
AT5G23360	1.07812	2.1566	2.06208e-13	7.05271e-13			AT2G39518	-1.17495	3.61418	4.84039e-37	4.21081e-36
AT5G53360	1.07751	3.1576	4.66374e-27	2.91444e-26			AT1G50900	-1.17457	4.60008	1.71951e-67	2.89349e-66
AT1G75590	1.07741	1.70176	1.37893e-10	3.99858e-10			AT4G08040	-1.17387	4.17956	1.06525e-47	1.22247e-46
AT4G37445	1.07737	0.165744	0.00032874	0.000575115			AT1G75160	-1.17238	0.789301	4.2242e-06	8.83498e-06
AT1G65570	1.07702	2.62556	1.07427e-17	4.55863e-17			AT3G04290	-1.17213	6.53452	3.42509e-173	1.90197e-171
AT5G66920	1.07676	6.95026	2.36559e-147	1.06271e-145			AT2G17705	-1.17212	4.09697	1.079e-48	1.26587e-47
AT1G75700	1.07637	0.784453	7.32506e-06	1.49714e-05			AT4G12970	-1.17185	0.821468	8.79776e-06	1.78663e-05
AT3G13437	1.0761	0.825459	2.46132e-06	5.25126e-06			AT5G45350	-1.16954	6.56089	1.45074e-161	7.37956e-160
AT1G10530	1.07547	1.39	2.63088e-08	6.54887e-08			AT1G27921	-1.16735	4.65516	7.47273e-71	1.33144e-69
AT5G18770	1.075	3.51	2.45549e-33	1.89821e-32			AT4G08170	-1.16466	4.62529	5.31385e-70	9.31834e-69
AT4G19420	1.07435	6.32342	1.54596e-143	6.61785e-142			AT3G23590	-1.16397	6.36648	1.14613e-174	6.45415e-173
AT1G53708	1.0743	1.78647	4.67754e-11	1.39586e-10			AT1G74545	-1.16392	1.13661	1.34168e-07	3.17039e-07
AT1G63310	1.07292	2.41428	6.94124e-17	2.83593e-16			AT3G03020	-1.16283	4.00491	4.92764e-45	5.31616e-44
AT1G70950	1.07263	2.17863	3.47517e-12	1.10978e-11			AT4G04760	-1.1622	0.747807	8.91541e-06	1.8096e-05
AT1G68880	1.07256	1.64288	2.50353e-09	6.68734e-09			AT3G62760	-1.16198	0.7811	7.08743e-06	1.4508e-05
AT5G22310	1.07195	3.42794	2.43472e-25	1.42027e-24			AT2G46192	-1.16155	1.89005	2.73507e-11	8.2781e-11
AT2G43120	1.07174	3.12551	2.28506e-26	1.38636e-25			AT2G37660	-1.16077	5.70729	3.20168e-137	1.29564e-135
AT2G16586	1.07128	7.0774	1.81536e-120	6.27871e-119			AT1G03506	-1.16039	2.19414	4.32447e-13	1.45222e-12
AT5G62230	1.07088	4.94342	5.2313e-85	1.1711e-83			AT3G02790	-1.15997	3.99634	5.69854e-47	6.45436e-46
AT1G70250	1.06954	3.69576	7.40047e-34	5.81079e-33			AT3G03040	-1.1597	5.5144	7.35243e-122	2.59228e-120
AT3G06145	1.06895	0.451863	6.97621e-05	0.000130107			AT5G18660	-1.15925	4.13152	6.13668e-49	7.23339e-48
AT1G31460	1.06835	1.04772	1.20174e-06	2.6322e-06			AT2G31902	-1.15923	3.40662	2.38405e-24	1.34026e-23
AT5G55110	1.06751	0.502918	5.52523e-05	0.000103967			AT2G45135	-1.15836	0.213268	0.000251379	0.000443854
AT4G39210	1.06683	3.21509	1.29208e-26	7.91843e-26			AT1G09795	-1.15669	4.19312	6.29617e-51	7.78879e-50
AT3G29250	1.06638	5.86155	1.39459e-133	5.47725e-132			AT3G09010	-1.15617	1.07743	2.60664e-07	6.02698e-07
AT1G15310	1.06527	2.56422	2.23053e-18	9.78505e-18			AT3G20810	-1.1552	2.42134	1.54109e-15	5.85589e-15
AT4G08580	1.06516	1.31177	2.40321e-07	5.57146e-07			AT4G28660	-1.15508	4.25766	5.79583e-48	6.70124e-47
AT4G23885	1.06501	3.74299	2.74256e-38	2.46855e-37			AT4G09900	-1.15503	2.63839	4.29958e-19	1.95259e-18
AT3G62600	1.06463	4.78439	1.92303e-58	2.73617e-57			AT5G08070	-1.15471	0.396567	0.000119648	0.000218357
AT1G57590	1.06383	3.0077	9.46358e-22	4.80413e-21			AT3G06640	-1.15372	0.438836	9.73484e-05	0.000179149
AT3G20380	1.06366	3.3864	2.08826e-31	1.5175e-30			AT1G15010	-1.15366	3.25881	1.1983e-24	6.82096e-24
AT2G21800	1.06342	1.81103	7.58139e-11	2.23473e-10			AT2G45350	-1.15286	0.479763	0.000144827	0.000262392
AT2G02480	1.06322	4.18857	8.48834e-45	9.10356e-44			AT2G24645	-1.15203	0.558975	6.34932e-05	0.00011877
AT2G46760	1.06303	1.6707	1.32698e-09	3.61806e-09			AT1G68620	-1.15178	2.12484	2.35899e-13	8.04068e-13
AT3G26840	1.06271	2.58093	7.32112e-18	3.1333e-17			AT1G68500	-1.15095	0.558923	6.88199e-05	0.000128408
AT2G40260	1.06232	0.734079	1.71108e-05	3.37639e-05			AT5G25910	-1.15028	1.85162	1.46017e-10	4.22679e-10
AT5G01600	1.06204	6.94717	1.02611e-156	5.06492e-155			AT2G31010	-1.15007	4.55479	4.31602e-62	6.55635e-61
AT2G05300	1.06138	2.82434	3.47247e-20	1.65518e-19			AT4G24750	-1.14971	5.28011	3.91339e-102	1.10654e-100
AT1G18980	1.06136	4.62681	4.16776e-62	6.33595e-61			AT3G27340	-1.14929	3.88598	2.56339e-42	2.57382e-41
AT1G44160	1.0609	0.895788	2.26599e-06	4.84953e-06			AT5G48430	-1.14848	3.45286	2.29461e-32	1.72191e-31
AT5G36260	1.06062	1.9755	7.89056e-11	2.32484e-10			AT3G11630	-1.14518	7.53863	7.14644e-167	3.79959e-165
AT1G28470	1.06012	3.08873	4.31943e-25	2.4971e-24			AT5G16110	-1.14451	7.02794	2.83815e-180	1.65899e-178
AT3G01710	1.05976	0.472657	6.89841e-05	0.000128692			AT3G25480	-1.14232	4.12023	5.45666e-45	5.87738e-44
AT3G45420	1.05972	3.15926	7.36271e-26	4.38974e-25			AT4G25370	-1.14221	5.44874	2.51076e-112	7.97975e-111
AT5G12970	1.05966	3.19103	4.26208e-26	2.55943e-25			AT1G23310	-1.14216	8.23869	1.15765e-185	7.05569e-184
AT1G72960	1.05932	1.72332	6.56667e-10	1.82808e-09			AT3G14770	-1.14169	4.22329	4.93947e-49	5.83944e-48
AT4G39500	1.05929	3.16309	6.98836e-25	4.02027e-24			AT3G47347	-1.14159	3.40661	8.27253e-30	5.70459e-29
AT5G40450	1.05887	4.4415	8.37068e-59	1.20042e-57			AT1G08920	-1.14076	6.04764	3.51589e-135	1.39457e-133
AT5G43530	1.05817	1.04113	1.39734e-06	3.0456e-06			AT5G19580	-1.14069	0.249329	0.000289534	0.00050902
AT5G12300	1.05764	0.61867	2.89824e-05	5.61475e-05			AT3G61320	-1.14028	3.01029	3.24479e-23	1.74654e-22
AT1G22900	1.05736	3.67173	2.77673e-36	2.3531e-35			AT4G18205	-1.14005	4.32488	9.13072e-50	1.09629e-48
AT5G56260	1.05728	4.86584	1.20939e-76	2.35643e-75			AT1G64300	-1.14	1.85911	3.70461e-11	1.11233e-10
AT5G10970	1.05689	0.019435	0.00109796	0.00181235			AT3G61080	-1.1399	3.229	7.45777e-27	4.62576e-26
AT4G34580	1.05679	3.46645	5.30763e-32	3.93126e-31			AT4G25980	-1.13976	1.74635	8.89238e-10	2.45264e-09
AT4G13000	1.05587	0.751406	9.53683e-06	1.93142e-05			AT5G46900	-1.13848	3.19706	8.64536e-25	4.95213e-24
AT2G34180	1.05583	3.27359	2.20122e-28	1.44799e-27			AT2G09250	-1.13823	3.1271	2.63934e-19	1.21016e-18
AT4G26790	1.05554	0.21568	0.000225213	0.000399878			AT5G58250	-1.13805	5.19733	7.42955e-92	1.8359e-90
AT5G62440	1.05554	2.85939	9.0112e-19	4.02374e-18			AT3G15030	-1.13791	4.76555	1.06302e-70	1.88729e-69
AT5G13660	1.0536	2.83464	3.80291e-21	1.88739e-20			AT3G22150	-1.13591	4.20177	1.57116e-45	1.72011e-44
AT2G24762	1.0535	3.24601	1.58251e-25	9.30194e-25			AT5G06290	-1.13575	4.4172	2.36385e-55	3.1588e-54
AT2G08820	1.05349	0.910917	2.34992e-06	5.02323e-06			AT4G12430	-1.13557	1.65452	9.47752e-10	2.60827e-09
AT1G01640	1.05309	3.01938	2.77638e-21	1.38618e-20			AT5G25840	-1.13506	1.54281	7.85405e-09	2.03381e-08
AT1G48310	1.05308	4.34624	3.55183e-49	4.22144e-48			AT5G42280	-1.13439	2.57554	1.9553e-17	8.21359e-17
AT1G55420	1.05299	2.55672	8.23587e-18	3.51501e-17			AT2G30010	-1.13427	4.98218	1.07241e-80	2.24252e-79
AT5G39730	1.05251	4.76234	2.21217e-65	3.58084e-64			AT5G16715	-1.13364	6.38765	1.13089e-168	6.09372e-167
AT3G22620	1.05235	4.00325	1.42644e-36	1.21863e-35			AT4G25450	-1.13331	5.17651	1.34903e-92	3.36264e-91
AT2G15370	1.05207	2.56889	2.25825e-16	8.96975e-16			AT3G24430	-1.13235	5.45534	1.33982e-109	4.15263e-108
AT2G38800	1.05121	5.42028	1.82433e-95	4.76112e-94			AT3G04175	-1.1322	5.94652	3.16974e-53	4.09078e-52
AT5G50335	1.0505	4.24121	6.0799e-39	5.5882e-38			AT4G25810	-1.13178	5.8626	4.21282e-141	1.7693e-139
AT5G17160	1.04996	2.42729	1.3139e-16	5.28386e-16			AT1G73530	-1.12942	3.4182	1.05658e-30	7.5141e-30
AT1G51380	1.04991	3.34995	3.28056e-28	2.14249e-27			AT1G32990	-1.12819	5.74575	5.51701e-125	2.00894e-123
AT3G62455	1.0488	0.63695	3.72363e-05	7.13839e-05			AT5G38344	-1.12643	2.46614	3.65187e-14	1.30179e-13
AT1G64563	1.04767	3.59561	5.6006e-33	4.28971e-32			AT5G07280	-1.12618	2.96392	4.91196e-22	2.52559e-21
AT1G58602	1.04756	4.29851	5.43029e-43	5.55563e-42			AT2G45660	-1.12602	0.914869	5.68919e-06	1.17541e-05
AT2G23050	1.04755	2.44558	8.09001e-16	3.11734e-15			AT1G47580	-1.12582	0.687483	1.58483e-05	3.13998e-05
AT5G63600	1.04669	6.57976	1.38587e-144	6.00972e-143			AT5G09730	-1.12333	0.418	0.000139953	0.000253861
AT2G24070	1.04665	0.963096	1.45223e-06	3.15869e-06			AT2G17780	-1.12327	3.2996	5.00233e-28	3.24364e-27
AT2G45510	1.04655	4.39297	1.32162e-50	1.62188e-49			AT5G11450	-1.12112	5.67078	9.72368e-122	3.41028e-120
AT3G14220	1.04532	5.93812	1.39651e-126	5.17953e-125			AT1G59840	-1.12093	3.49256	8.89787e-25	5.0924e-24
AT4G18780	1.04493	4.48894	1.53048e-56	2.09705e-55			AT1G28370	-1.12077	5.02587	5.58605e-84	1.22446e-82
AT1G70340	1.04426	1.3171	7.82582e-07	1.74158e-06			AT5G05600	-1.12073	5.65635	3.73126e-113	1.19922e-111
AT4G23430	1.04254	5.09344	2.63293e-85	5.93404e-84			AT1G51460	-1.12059	1.20545	3.56703e-07	8.14489e-07
AT3G14560	1.04189	4.32779	1.22358e-47	1.40175e-46			AT3G01480	-1.12052	5.29175	6.72843e-93	1.68768e-91
AT1G56430	1.04185	3.69317	1.26306e-33	9.83629e-33			AT2G01008	-1.12007	7.43837	1.22679e-140	5.12001e-139
AT4G25330	1.04166	1.77789	3.39283e-10	9.62483e-10			AT2G47840	-1.11905	5.16585	7.48395e-91	1.82899e-89
AT1G58280	1.04139	3.75297	2.10323e-34	1.67686e-33			AT3G18890	-1.11879	3.87823	6.80532e-37	5.87922e-36
AT5G43630	1.04132	5.12309	2.74958e-82	5.87881e-81			AT1G73310	-1.11739	2.83054	8.24296e-20	3.86456e-19
AT3G06600	1.04113	0.178113	0.000648205	0.00109862			AT5G59510	-1.11728	1.02292	8.81944e-07	1.95465e-06
AT3G05620	1.04102	0.562003	3.51274e-05	6.74963e-05			AT3G27750	-1.11585	2.74886	5.89575e-17	2.41818e-16
AT3G03650	1.04101	0.298546	0.00026556	0.00046819			AT5G47110	-1.1155	6.57902	1.63851e-154	7.87393e-153
AT3G29075	1.04019	2.00805	3.2963e-11	9.93313e-11			AT2G06025	-1.11543	4.56442	2.28632e-54	3.01689e-53
AT4G26580	1.04012	0.903332	2.29576e-06	4.91114e-06			AT3G15110	-1.1149	3.57109	6.80615e-32	5.02073e-31
AT4G28840	1.03948	0.864623	6.7319e-06	1.38099e-05			AT4G16000	-1.11466	1.50867	7.44171e-09	1.92954e-08
AT1G54000	1.03861	7.95307	3.69528e-156	1.80617e-154			AT5G22860	-1.11461	2.00384	9.93729e-12	3.08904e-11
AT1G07823	1.03829	0.462023	0.000186638	0.000333967			AT5G24470	-1.11443	5.29551	3.63834e-97	9.64642e-96
AT5G04080	1.0375	2.46095	2.09727e-13	7.17184e-13			AT3G46090	-1.11376	0.747855	1.80865e-05	3.56154e-05
AT5G56500	1.03747	5.94693	4.1049e-134	1.61538e-132			AT4G23870	-1.11336	2.49332	1.6082e-16	6.43377e-16
AT5G59590	1.03739	2.22779	1.12405e-12	3.69375e-12			AT1G08640	-1.11305	5.68801	4.37121e-120	1.50146e-118
AT4G18820	1.03736	4.18116	2.80567e-41	2.75482e-40			AT4G16370	-1.11232	6.78348	9.13663e-165	4.73187e-163
AT5G55820	1.03663	2.53491	2.7541e-17	1.15062e-16			AT2G38460	-1.11214	2.41137	9.84239e-15	3.61357e-14
AT5G66985	1.03649	3.0573	4.89317e-23	2.60921e-22			AT1G34200	-1.11039	4.06028	3.28847e-41	3.22096e-40
AT3G27480	1.0362	1.54919	1.25314e-08	3.19658e-08			AT1G20015	-1.11035	2.52072	9.25011e-17	3.75318e-16
AT3G57540	1.03539	1.6432	1.05487e-09	2.8947e-09			AT4G13630	-1.10957	3.49977	3.84141e-31	2.77133e-30
AT5G42330	1.03511	1.28257	1.52354e-07	3.58615e-07			AT5G27110	-1.10944	2.47081	1.20009e-15	4.5828e-15
AT1G53180	1.03505	2.75644	8.5523e-19	3.82481e-18			AT1G32610	-1.10841	1.58136	1.58793e-08	4.02286e-08
AT1G50580	1.03437	1.19201	1.49864e-07	3.53087e-07			AT4G08620	-1.10778	3.17005	7.1455e-26	4.2666e-25
AT5G55180	1.03375	5.39467	1.33676e-93	3.39127e-92			AT5G47500	-1.10764	2.13153	2.62741e-12	8.45261e-12
AT1G04650	1.03359	2.79742	3.69622e-18	1.60528e-17			AT1G16905	-1.10762	2.59483	2.06309e-16	8.2158e-16
AT3G18480	1.03347	3.77749	4.75156e-37	4.13533e-36			AT1G62720	-1.10746	1.42167	5.98853e-08	1.45041e-07
AT4G21940	1.03256	0.673128	1.60817e-05	3.18433e-05			AT3G52870	-1.1061	5.23312	1.97205e-79	4.03926e-78
AT5G36180	1.03245	3.49041	3.0316e-27	1.91122e-26			AT3G10405	-1.10581	2.28679	1.03983e-13	3.62907e-13
AT5G44440	1.03187	2.78573	4.25319e-19	1.93196e-18			AT1G70185	-1.10529	4.02405	1.84961e-31	1.34702e-30
AT2G02000	1.03158	0.377351	0.000135106	0.00024538			AT5G01100	-1.10431	5.25492	3.0228e-94	7.7772e-93
AT3G50460	1.03088	0.321478	0.000308031	0.000540305			AT1G09087	-1.10429	3.32357	6.30665e-24	3.48855e-23
AT1G23410	1.03079	2.99224	1.2332e-22	6.4791e-22			AT4G04221	-1.10393	2.16661	5.3601e-13	1.78948e-12
AT3G61140	1.02897	5.0194	3.40902e-75	6.45969e-74			AT1G09390	-1.10366	4.03638	1.89124e-39	1.77169e-38
AT5G52910	1.028	2.94488	1.53453e-20	7.42421e-20			AT1G26230	-1.10152	3.30284	8.13431e-23	4.30307e-22
AT4G37490	1.02765	4.34101	2.42978e-51	3.03776e-50			AT1G04187	-1.10144	2.25732	1.03825e-11	3.22142e-11
AT2G38160	1.02754	1.00609	1.33931e-06	2.922e-06			AT5G00420	-1.10112	3.49364	8.59607e-31	6.12922e-30
AT1G07590	1.02731	9.35398	9.88279e-113	3.16107e-111			AT2G32530	-1.10078	2.03504	1.14313e-11	3.5375e-11
AT3G07540	1.02652	4.74479	4.83499e-64	7.64081e-63			AT2G18560	-1.10033	1.47867	1.74254e-08	4.40394e-08
AT2G47500	1.0262	4.6684	3.96438e-62	6.03134e-61			AT1G67740	-1.09934	4.66227	4.71134e-61	7.02869e-60
AT2G25000	1.02618	3.29251	3.7394e-27	2.34855e-26			AT2G48070	-1.09931	4.67624	3.08513e-56	4.19842e-55
AT5G22580	1.02578	3.88132	3.7292e-34	2.94899e-33			AT4G32270	-1.09922	2.46345	6.60345e-15	2.44779e-14
AT3G25790	1.02487	1.33429	2.4421e-07	5.65898e-07			AT5G06865	-1.09627	1.5908	4.99526e-09	1.30827e-08
AT2G36910	1.02386	7.83521	2.97581e-147	1.33086e-145			AT5G51100	-1.09607	3.77017	9.25897e-33	7.03252e-32
AT3G44630	1.02371	5.79281	3.23029e-110	1.0043e-108			AT2G37920	-1.09472	2.61969	9.55967e-17	3.87485e-16
AT1G15270	1.02312	5.79721	2.98903e-116	9.79569e-115			AT2G23840	-1.09468	1.98946	2.02275e-10	5.80488e-10
AT1G76930	1.02237	7.69671	9.82769e-92	2.41952e-90			AT3G21790	-1.09458	4.08965	1.29102e-43	1.34141e-42
AT3G45330	1.02228	2.10782	1.32745e-12	4.34394e-12			AT4G15563	-1.09437	2.16039	8.32e-12	2.59964e-11
AT3G57965	1.0213	1.82697	2.48996e-10	7.11197e-10			AT3G59310	-1.09415	5.08964	6.78387e-84	1.48377e-82
AT5G51310	1.02116	1.02015	2.37171e-06	5.06818e-06			AT1G58400	-1.09287	2.71562	1.11911e-17	4.74591e-17
AT5G54630	1.02103	1.43803	2.44408e-07	5.6629e-07			AT1G03220	-1.09281	8.13383	3.9308e-172	2.15881e-170
AT3G25440	1.01988	1.31719	1.21575e-07	2.88167e-07			AT1G78180	-1.09205	2.96079	1.95935e-20	9.42932e-20
AT3G48550	1.01788	1.76502	4.88585e-09	1.28028e-08			AT1G18382	-1.09171	0.352728	0.000225054	0.000399631
AT5G65970	1.01788	5.02474	6.73143e-69	1.16207e-67			AT1G63830	-1.09146	6.2808	3.03755e-122	1.08049e-120
AT3G58940	1.01781	3.39977	8.91907e-29	5.95528e-28			AT3G12780	-1.09016	8.28402	4.61561e-165	2.41546e-163
AT1G08810	1.01772	1.49968	7.9093e-07	1.75957e-06			AT4G31877	-1.08963	1.58612	9.61086e-09	2.474e-08
AT1G54410	1.01719	5.70243	4.0307e-79	8.21384e-78			AT1G08520	-1.08961	5.53764	1.07076e-106	3.19487e-105
AT2G26560	1.01686	0.66427	2.48612e-05	4.84407e-05			AT1G20691	-1.08946	3.77962	4.31097e-35	3.51327e-34
AT1G31950	1.01657	3.18463	4.10411e-24	2.28475e-23			AT3G02900	-1.08862	2.93712	1.933e-20	9.31371e-20
AT1G19960	1.01642	0.61875	4.6129e-05	8.76e-05			AT3G22886	-1.08738	0.696631	5.11324e-05	9.65969e-05
AT1G17400	1.01576	0.032911	0.00127703	0.00209101			AT5G04310	-1.08669	2.59699	5.61509e-17	2.30638e-16
AT1G52600	1.01536	5.61278	9.19426e-107	2.75153e-105			AT1G50280	-1.08468	0.587461	7.62023e-05	0.00014155
AT3G62890	1.01505	1.80283	6.40989e-10	1.78617e-09			AT3G26060	-1.08452	4.35317	9.43631e-52	1.18792e-50
AT3G51910	1.01475	1.63928	3.39403e-08	8.37863e-08			AT1G17650	-1.08408	4.00473	4.57564e-35	3.72593e-34
AT4G36160	1.01452	0.618336	9.53173e-05	0.000175459			AT3G55800	-1.08353	5.36739	1.54191e-95	4.03459e-94
AT5G43180	1.01449	2.42663	4.35846e-14	1.54843e-13			AT3G01660	-1.08349	2.41124	2.749e-14	9.86453e-14
AT1G56340	1.01391	7.51379	4.49859e-154	2.15147e-152			AT3G25920	-1.08287	6.5645	8.68815e-149	3.96541e-147
AT3G03640	1.01365	6.25165	4.79122e-126	1.76718e-124			AT5G59600	-1.08255	2.26919	1.56075e-13	5.36928e-13
AT2G41300	1.01299	1.47406	1.97098e-08	4.95995e-08			AT4G38660	-1.08225	4.92598	4.2e-60	6.15558e-59
AT5G37530	1.01297	3.31679	1.02127e-25	6.05642e-25			AT3G59068	-1.08081	7.62915	1.02183e-100	2.84901e-99
AT3G09600	1.01284	2.8796	9.0607e-19	4.04494e-18			AT5G62840	-1.08074	1.10419	3.05543e-06	6.47457e-06
AT2G38580	1.01207	2.98102	1.51901e-20	7.3509e-20			AT3G13275	-1.08053	2.33534	6.44683e-14	2.2754e-13
AT4G22666	1.01159	3.01185	1.98441e-22	1.03362e-21			AT2G18735	-1.08042	3.56903	8.40424e-28	5.4057e-27
AT2G41110	1.0114	6.92757	9.26763e-139	3.7965e-137			AT4G05070	-1.08031	5.06332	1.71721e-81	3.62501e-80
AT4G37090	1.01136	2.26444	1.52075e-13	5.23619e-13			AT2G44798	-1.07908	2.16323	1.21344e-09	3.31831e-09
AT5G03670	1.01121	3.78721	1.05651e-30	7.5141e-30			AT5G25490	-1.07815	1.61411	1.10694e-08	2.8363e-08
AT1G12080	1.01015	2.72456	2.18397e-15	8.25482e-15			AT3G63490	-1.07813	6.62318	7.20064e-153	3.395e-151
AT4G13890	1.00943	2.2703	3.23334e-13	1.095e-12			AT3G25980	-1.07738	3.95048	5.14034e-37	4.46203e-36
AT4G09820	1.00922	1.01314	3.27142e-06	6.9132e-06			AT5G15802	-1.07636	2.96945	1.93501e-20	9.32116e-20
AT1G67180	1.00835	0.681745	3.75081e-05	7.18705e-05			AT3G08010	-1.07602	4.43579	8.74562e-49	1.02722e-47
AT2G21640	1.00725	4.19978	4.38672e-43	4.49948e-42			AT5G21100	-1.07591	3.39499	1.71839e-26	1.04637e-25
AT3G09480	1.0071	0.190569	0.000978889	0.00162546			AT4G25410	-1.07495	0.341651	0.000512256	0.000877884
AT4G14940	1.007	2.05713	8.67155e-12	2.70652e-11			AT4G00980	-1.07441	1.51844	2.65721e-08	6.61193e-08
AT5G03870	1.00664	0.590602	7.54064e-05	0.000140137			AT2G41310	-1.07266	15.1528	6.87075e-82	1.45655e-80
AT5G63595	1.00651	0.190618	0.0010002	0.00165852			AT5G54720	-1.0719	2.54001	6.14011e-16	2.38251e-15
AT2G01910	1.00493	4.82551	7.57769e-65	1.21092e-63			AT3G53150	-1.07159	1.4788	1.26547e-07	2.99669e-07
AT3G05130	1.00486	0.88061	2.86459e-05	5.55226e-05			AT5G42070	-1.07081	2.17881	6.25902e-13	2.08367e-12
AT2G28740	1.00405	2.70454	2.5119e-15	9.46212e-15			AT4G15990	-1.07071	2.67442	2.54527e-16	1.00717e-15
AT4G34990	1.00399	1.78662	2.0297e-09	5.45887e-09			AT5G38290	-1.07063	3.66343	1.71969e-31	1.25285e-30
AT2G37460	1.00389	3.09264	1.71822e-21	8.64778e-21			AT5G51010	-1.07033	4.28092	4.94352e-42	4.93143e-41
AT1G24140	1.00372	2.55198	1.07627e-15	4.1202e-15			AT3G45050	-1.06998	3.95441	7.0207e-37	6.05743e-36
AT5G01190	1.00332	1.29405	4.36283e-07	9.8942e-07			AT1G74950	-1.06967	5.01188	1.29281e-73	2.39968e-72
AT3G16420	1.00281	11.4017	2.42146e-119	8.21857e-118			AT2G30150	-1.06942	2.71592	9.54584e-17	3.87003e-16
AT3G06070	1.00094	4.14949	1.7604e-28	1.16454e-27			AT3G48740	-1.06795	7.18441	1.26018e-148	5.73857e-147
AT5G60720	1.00093	1.33439	1.98183e-07	4.62295e-07			AT4G13395	-1.06782	4.58078	6.76151e-52	8.53881e-51
AT1G69295	1.0007	5.45095	9.04765e-88	2.12291e-86			AT4G05320	-1.06764	9.98023	4.98064e-146	2.18351e-144
AT4G04745	0.999608	3.21684	1.51392e-24	8.59552e-24			AT4G25490	-1.06738	2.36829	2.51766e-14	9.04898e-14
AT5G39860	0.999574	1.27678	2.96018e-07	6.81135e-07			AT2G04955	-1.06716	6.64357	1.49759e-65	2.43203e-64
AT3G58110	0.999359	3.81286	4.54373e-34	3.58318e-33			AT1G35516	-1.0652	5.71033	2.19437e-107	6.65669e-106
AT3G21620	0.999332	0.880349	6.05197e-06	1.24778e-05			AT4G32770	-1.06489	2.13768	1.3976e-11	4.30301e-11
AT2G43050	0.998464	2.18834	5.04057e-12	1.59238e-11			AT5G20935	-1.06441	0.713668	5.44015e-05	0.000102415
AT3G09260	0.998285	13.365	1.07354e-107	3.26652e-106			AT4G18590	-1.06395	4.99529	1.0955e-70	1.9415e-69
AT1G49980	0.998202	5.09293	2.97701e-77	5.86339e-76			AT1G14870	-1.06338	7.0682	3.0858e-157	1.53454e-155
AT3G53100	0.996876	4.45805	1.287e-48	1.50723e-47			AT1G29070	-1.06333	6.1777	2.01615e-133	7.88745e-132
AT1G23205	0.996869	1.70066	4.36374e-08	1.06828e-07			ArthCt089	-1.06326	7.83904	3.91473e-153	1.85011e-151
AT3G44205	0.996823	0.215433	0.000471556	0.000811402			AT5G67385	-1.06282	4.1177	7.00102e-42	6.96999e-41
AT5G27330	0.995278	2.24016	1.36723e-12	4.47264e-12			AT1G23052	-1.06257	1.09107	1.52872e-06	3.32072e-06
AT2G24940	0.995219	6.80817	9.02394e-140	3.74269e-138			AT2G42130	-1.06251	4.37496	2.66516e-51	3.32995e-50
AT5G47130	0.994766	0.152953	0.000810566	0.00135974			AT5G49015	-1.06245	2.40588	2.01208e-14	7.27499e-14
AT2G40160	0.994553	0.152827	0.00118663	0.00195227			AT1G44920	-1.06224	3.8151	4.61926e-35	3.75992e-34
AT5G41160	0.994033	0.716943	4.20701e-05	8.01738e-05			AT3G14540	-1.06163	0.86881	1.09405e-05	2.20409e-05
AT4G06598	0.993108	3.4921	2.93959e-26	1.777e-25			AT2G33800	-1.06132	6.78699	3.50977e-143	1.49923e-141
AT1G14210	0.99297	5.67053	2.57881e-95	6.72138e-94			AT1G18060	-1.06114	3.91944	5.54146e-34	4.35625e-33
AT2G34150	0.992839	1.54871	2.63802e-08	6.5655e-08			AT3G01970	-1.05977	1.03698	3.11466e-06	6.59379e-06
AT1G76740	0.992782	0.0876286	0.00124915	0.0020477			AT3G19850	-1.05936	2.55972	1.59314e-15	6.04794e-15
AT2G22420	0.991951	2.95572	8.62608e-20	4.04029e-19			AT5G55150	-1.05928	1.32353	5.46413e-07	1.22955e-06
AT1G17360	0.991408	4.84853	1.87196e-56	2.56142e-55			AT4G06705	-1.05775	5.23778	5.32269e-51	6.59677e-50
AT3G53690	0.990554	0.817344	1.61191e-05	3.19078e-05			AT5G14470	-1.05672	1.80019	3.75314e-09	9.90613e-09
AT2G40200	0.989306	0.984513	5.44715e-06	1.12762e-05			AT4G38320	-1.05619	2.42188	8.6061e-14	3.0178e-13
AT1G14390	0.988574	1.97571	1.4583e-09	3.96475e-09			AT1G50740	-1.05616	5.60497	4.91403e-94	1.25301e-92
AT5G19875	0.98774	0.775963	4.32084e-05	8.22838e-05			AT5G56100	-1.05573	3.23877	2.51531e-24	1.41246e-23
AT5G10260	0.987512	2.22799	1.346e-11	4.14797e-11			AT4G37320	-1.05558	3.04365	4.58377e-19	2.07787e-18
AT1G33090	0.986413	0.239607	0.000560268	0.000955821			AT5G56550	-1.05482	3.36207	1.77965e-24	1.00671e-23
AT5G59450	0.986376	4.56803	1.2041e-50	1.47948e-49			AT2G32640	-1.05477	3.72337	1.59702e-32	1.20521e-31
AT1G09210	0.98562	7.5781	3.06418e-140	1.27617e-138			AT1G33600	-1.05274	5.15635	2.32385e-77	4.59052e-76
AT5G38530	0.985532	4.91906	2.46642e-68	4.22505e-67			AT4G21510	-1.05201	3.14248	7.83726e-21	3.84383e-20
AT1G55210	0.984822	6.28704	2.05552e-136	8.268e-135			AT1G76520	-1.05182	6.33375	3.5689e-125	1.30431e-123
AT1G79580	0.984575	1.49437	2.30569e-07	5.35158e-07			AT2G46220	-1.05143	5.47963	4.11288e-94	1.05141e-92
AT3G47200	0.98367	2.58726	3.86273e-15	1.44498e-14			AT5G54180	-1.05047	3.4947	1.79901e-27	1.14353e-26
AT3G45850	0.983118	4.90448	1.33735e-65	2.17357e-64			AT5G14910	-1.05042	6.05654	2.78512e-116	9.14242e-115
AT3G47950	0.981813	2.80214	9.78985e-18	4.16048e-17			AT2G32660	-1.05042	2.31235	1.2048e-12	3.95226e-12
AT5G55640	0.980917	1.24028	6.4326e-06	1.32231e-05			AT5G08565	-1.04951	2.23432	3.9151e-11	1.17412e-10
AT4G23710	0.980896	4.78134	2.75269e-65	4.44858e-64			AT5G01670	-1.04837	2.35454	1.31158e-13	4.53551e-13
AT1G52590	0.97941	2.70201	1.15022e-16	4.6415e-16			AT1G70900	-1.04797	3.93581	9.71451e-37	8.34204e-36
AT1G73120	0.979137	3.84824	6.41858e-35	5.1991e-34			AT5G13240	-1.04722	5.05579	6.95412e-59	9.98705e-58
AT5G28650	0.979099	0.708478	5.24308e-05	9.89189e-05			AT1G74170	-1.04675	4.59515	6.09463e-47	6.89518e-46
AT3G48460	0.979008	4.45665	5.24935e-51	6.50992e-50			AT2G29720	-1.04573	3.42945	9.43567e-27	5.82007e-26
AT2G14900	0.978371	4.81599	6.01688e-65	9.64582e-64			AT3G43850	-1.04476	1.69522	2.37477e-08	5.93203e-08
AT1G31885	0.978294	2.44514	1.60889e-12	5.24261e-12			AT2G14910	-1.04451	6.85015	1.88269e-148	8.53444e-147
AT2G32910	0.977992	4.29432	1.14098e-42	1.15842e-41			AT2G37220	-1.04424	8.25006	7.7854e-156	3.78681e-154
AT3G50900	0.977768	2.65771	2.28531e-16	9.07001e-16			AT3G62000	-1.04372	3.20728	4.42724e-23	2.36455e-22
AT4G24430	0.9769	2.40084	1.51772e-11	4.66495e-11			AT2G20890	-1.04326	6.9579	6.62472e-147	2.93647e-145
AT1G68910	0.976574	2.88161	3.65328e-19	1.66248e-18			AT5G13740	-1.04302	5.16265	1.28081e-72	2.33405e-71
AT5G05180	0.976294	2.9594	3.32409e-18	1.44712e-17			AT1G19400	-1.04284	5.47299	9.55419e-92	2.35509e-90
AT1G17490	0.975755	0.977256	1.37435e-05	2.74335e-05			AT5G59250	-1.04272	5.13627	5.69155e-69	9.85107e-68
AT1G79330	0.975212	-0.0235017	0.00222379	0.00354823			AT2G24960	-1.04268	2.37076	3.60942e-13	1.21885e-12
AT5G09020	0.974208	0.90352	1.0319e-05	2.08223e-05			AT3G14440	-1.04267	3.5867	1.87086e-30	1.32063e-29
AT5G57780	0.973447	3.1113	1.33896e-21	6.76624e-21			AT3G12930	-1.0424	5.41689	1.72405e-92	4.29209e-91
AT2G18328	0.973097	2.50971	5.45783e-15	2.02953e-14			AT3G57770	-1.0423	1.97878	1.16105e-10	3.38396e-10
AT5G55860	0.973085	3.19344	1.0137e-22	5.3427e-22			AT1G49230	-1.04099	2.50831	1.93213e-14	6.98974e-14
AT3G47510	0.972926	3.16649	4.74542e-23	2.53178e-22			AT5G61520	-1.04049	3.19423	5.14895e-22	2.6454e-21
AT1G10385	0.972873	0.398878	0.0003073	0.000539117			AT4G07625	-1.04019	1.70822	3.02568e-08	7.50172e-08
AT4G37682	0.972536	0.725601	6.32897e-05	0.000118445			AT5G43050	-1.04005	2.55021	4.0823e-11	1.22206e-10
AT5G52310	0.972206	3.68422	2.70882e-32	2.02665e-31			AT1G11530	-1.03991	4.07687	1.49755e-39	1.4075e-38
AT4G15730	0.971829	3.32073	4.6506e-24	2.58322e-23			AT1G20810	-1.03977	3.92689	5.10687e-37	4.43876e-36
AT1G01010	0.971053	3.15362	7.8271e-23	4.14604e-22			AT1G47395	-1.03945	1.14961	2.55614e-06	5.44832e-06
AT4G36640	0.970976	3.34103	7.2163e-26	4.3063e-25			AT5G05580	-1.03919	3.25549	1.33303e-22	6.98889e-22
AT5G05340	0.970856	0.57147	0.000222073	0.000394479			AT5G63310	-1.03837	6.0174	5.34267e-123	1.92096e-121
AT3G23450	0.970721	2.46407	1.71435e-13	5.88556e-13			AT1G14030	-1.03828	3.90078	9.2755e-35	7.46183e-34
AT5G06720	0.970448	1.75687	2.788e-09	7.4234e-09			AT1G78070	-1.03756	5.63477	1.31667e-103	3.78727e-102
AT4G10120	0.970226	3.52138	1.1798e-26	7.24145e-26			AT3G56360	-1.03678	5.30804	4.36458e-85	9.78166e-84
AT2G41090	0.968565	4.00147	1.40868e-36	1.20397e-35			AT3G15190	-1.03582	5.80069	3.08962e-106	9.16389e-105
AT4G35550	0.967879	2.69517	2.23493e-16	8.8824e-16			AT3G05660	-1.03558	0.66125	0.000352135	0.000613626
AT2G26110	0.967588	2.71669	1.2746e-15	4.86457e-15			AT5G24910	-1.03547	1.87502	7.19621e-10	1.99888e-09
AT1G13670	0.967293	3.1826	1.07293e-21	5.43012e-21			AT4G20070	-1.03541	5.24579	5.99934e-79	1.21636e-77
AT1G48740	0.967155	0.0740662	0.00154499	0.00250331			AT4G12000	-1.03503	3.30682	8.85095e-25	5.06699e-24
AT5G63820	0.966822	0.784426	3.89114e-05	7.44167e-05			AT5G01505	-1.03458	4.17144	3.21857e-36	2.71831e-35
AT1G63650	0.966564	1.72312	8.57609e-09	2.21533e-08			AT5G16540	-1.03206	3.81243	1.42944e-32	1.0816e-31
AT4G15820	0.966454	1.32842	7.10774e-07	1.58513e-06			AT5G02710	-1.03186	3.36787	1.4534e-25	8.55563e-25
AT3G06365	0.965434	9.76253	0.000165096	0.000297203			AT5G48530	-1.03181	2.37387	5.30924e-13	1.77309e-12
AT1G24150	0.964597	4.5606	1.57107e-51	1.96787e-50			AT5G66055	-1.03144	4.87087	1.27739e-53	1.6636e-52
AT5G64760	0.963788	4.29282	5.08584e-43	5.20589e-42			AT5G16980	-1.03083	2.87381	4.00182e-18	1.73687e-17
AT3G23310	0.963206	4.20734	3.53278e-40	3.35824e-39			AT2G33180	-1.03016	3.49029	2.11807e-26	1.28583e-25
AT1G13970	0.962086	2.3757	1.20265e-13	4.17326e-13			AT2G30170	-1.02965	3.95842	3.48278e-36	2.93773e-35
AT3G30180	0.961092	3.99887	1.03062e-37	9.13262e-37			AT3G51870	-1.02931	4.55603	1.08477e-51	1.36388e-50
AT3G48400	0.960338	1.40545	2.47371e-07	5.72824e-07			AT2G47240	-1.02928	6.03617	5.82794e-112	1.84054e-110
AT5G02430	0.959844	2.14997	1.34607e-10	3.90499e-10			AT5G00765	-1.02893	3.01073	4.89377e-19	2.21238e-18
AT5G38700	0.95963	1.8781	7.82851e-10	2.16939e-09			AT2G36570	-1.02876	4.03535	2.53941e-32	1.90347e-31
AT1G43800	0.959603	5.49069	2.38727e-91	5.86288e-90			ArthCt106	-1.02756	1.66405	2.16951e-07	5.04603e-07
AT4G12610	0.959348	3.90776	2.25848e-36	1.9188e-35			AT3G13760	-1.02661	2.45057	3.14622e-14	1.12517e-13
AT5G56460	0.959226	3.94202	5.33924e-33	4.09424e-32			AT3G10840	-1.02653	2.98244	8.01832e-20	3.76189e-19
AT4G39235	0.958432	2.65699	6.27601e-16	2.43241e-15			AT5G13510	-1.0265	4.82577	1.17803e-65	1.91619e-64
AT4G24130	0.958214	2.71107	1.77537e-16	7.07987e-16			AT4G25400	-1.02623	1.74647	1.40813e-08	3.57959e-08
AT5G46720	0.957815	1.42751	1.31784e-06	2.87609e-06			AT4G03520	-1.02611	6.32835	9.40564e-128	3.54102e-126
AT3G20710	0.955719	0.817142	5.21983e-05	9.84895e-05			AT4G30760	-1.02602	5.99086	3.17095e-121	1.11017e-119
AT2G37040	0.955646	8.27157	1.20115e-128	4.57376e-127			AT1G76130	-1.02583	3.89527	2.19569e-34	1.74877e-33
AT4G19720	0.955603	0.948018	1.58684e-05	3.14365e-05			AT3G24506	-1.0256	3.28453	8.78429e-24	4.83765e-23
AT4G13860	0.955573	2.99586	9.80582e-19	4.3727e-18			AT5G47460	-1.0256	1.57669	5.17276e-08	1.25954e-07
AT1G20070	0.955536	1.25247	4.06354e-06	8.51512e-06			AT3G22800	-1.02431	4.92324	9.47887e-59	1.35545e-57
AT4G13620	0.95469	1.45344	2.73665e-07	6.31736e-07			AT3G59710	-1.02429	1.38454	6.19316e-07	1.38876e-06
AT4G20260	0.954325	6.82883	3.42984e-122	1.21787e-120			AT4G19395	-1.02352	1.34011	6.93104e-07	1.54762e-06
AT5G17930	0.954315	3.55403	5.18705e-26	3.10928e-25			AT3G22880	-1.02339	2.69859	2.51213e-16	9.94456e-16
AT3G43890	0.954299	2.10064	2.33904e-11	7.10095e-11			AT3G29185	-1.02328	4.48021	1.85379e-50	2.26661e-49
AT1G52760	0.95425	5.54828	1.33277e-94	3.44675e-93			AT1G12750	-1.02243	4.11237	1.15352e-35	9.57248e-35
AT3G21040	0.954238	1.42689	4.51194e-06	9.40249e-06			AT5G16400	-1.02193	3.30893	1.23248e-21	6.23284e-21
AT4G21960	0.953693	8.45692	5.03856e-121	1.75175e-119			AT2G18710	-1.02078	6.708	1.64086e-137	6.65364e-136
AT3G04530	0.953653	1.51432	7.14084e-08	1.72116e-07			AT5G64810	-1.02076	1.00895	1.10754e-05	2.22947e-05
AT4G32810	0.953453	2.69771	1.61742e-16	6.46934e-16			AT1G17255	-1.01957	2.0557	1.96454e-10	5.64268e-10
AT1G10480	0.95305	1.42711	3.72234e-07	8.48498e-07			AT4G23180	-1.01941	5.52871	6.2171e-90	1.50285e-88
AT1G55080	0.952326	0.776149	4.75675e-05	9.02289e-05			AT1G21540	-1.01895	2.04206	3.06427e-10	8.71377e-10
AT2G22140	0.952043	0.77615	4.82493e-05	9.14526e-05			AT3G25670	-1.01846	2.09245	7.40735e-11	2.18569e-10
AT5G63000	0.951389	2.57379	5.46857e-14	1.93431e-13			AT3G47860	-1.01823	3.75047	1.36948e-28	9.07433e-28
AT5G59530	0.951221	1.94645	8.11287e-10	2.24663e-09			AT4G11630	-1.01803	3.85717	1.24181e-32	9.40695e-32
AT1G27720	0.950889	2.52675	3.34061e-14	1.19296e-13			AT1G69430	-1.01788	1.57213	4.50391e-07	1.02035e-06
AT5G48800	0.950644	3.71143	2.02285e-31	1.47157e-30			AT1G15000	-1.01786	3.21415	1.58388e-19	7.31378e-19
AT3G03200	0.950565	0.793059	8.87843e-05	0.000163886			AT4G01995	-1.01768	3.26338	1.94725e-20	9.37558e-20
AT5G66815	0.95049	0.190619	0.000984495	0.00163328			AT2G34090	-1.01765	4.95589	7.92468e-69	1.36571e-67
AT5G66590	0.949713	3.8687	6.97066e-30	4.82353e-29			AT4G36240	-1.01724	2.82685	8.30079e-18	3.54121e-17
AT5G43700	0.949227	4.49946	1.01279e-45	1.11429e-44			AT1G58235	-1.01648	4.45356	4.78457e-50	5.79336e-49
AT2G31990	0.948683	2.27235	1.38561e-10	4.01678e-10			AT5G27920	-1.01635	6.16936	1.74177e-135	6.95003e-134
AT3G03505	0.947997	-0.0379328	0.00319608	0.00499788			AT3G14930	-1.01582	5.2437	1.01314e-78	2.04583e-77
AT2G01900	0.947132	3.72765	1.1706e-31	8.56258e-31			AT5G44286	-1.01581	1.74607	5.81073e-07	1.30534e-06
AT3G49120	0.947071	8.23941	3.9757e-127	1.48836e-125			AT5G08525	-1.01555	3.04719	4.78305e-19	2.16477e-18
AT1G74210	0.946969	4.30387	3.67997e-43	3.78622e-42			AT3G21150	-1.0153	0.838009	4.40889e-05	8.38932e-05
AT5G15120	0.946821	4.86059	4.09004e-59	5.90353e-58			AT5G55710	-1.01461	3.78885	5.50845e-32	4.0785e-31
AT2G28780	0.945612	1.67927	4.8647e-08	1.18685e-07			AT2G17240	-1.01415	4.10136	7.09995e-37	6.12317e-36
AT1G18550	0.945222	2.43729	1.83963e-13	6.30806e-13			AT2G22496	-1.01371	1.15613	4.0127e-06	8.41563e-06
AT4G17215	0.944354	2.89073	1.68129e-16	6.71408e-16			AT1G17200	-1.01362	6.44828	3.3577e-120	1.15531e-118
AT1G33750	0.943612	3.36536	9.99127e-23	5.26867e-22			AT2G04039	-1.01345	2.57184	2.41091e-14	8.67623e-14
AT1G62790	0.943536	4.78267	3.92204e-58	5.54495e-57			AT3G26710	-1.01263	4.8475	5.9916e-60	8.76212e-59
AT5G61490	0.943488	2.79919	8.18183e-17	3.32919e-16			AT1G75690	-1.01261	4.21435	1.0584e-39	9.97105e-39
AT2G19900	0.943129	1.39497	1.36992e-06	2.9878e-06			AT1G66430	-1.01162	5.79883	6.88046e-108	2.09996e-106
AT4G12850	0.94305	2.11023	9.41165e-11	2.75918e-10			AT2G42980	-1.0116	0.500304	0.000310088	0.000543816
AT1G02380	0.943043	1.02722	1.3364e-05	2.67161e-05			AT3G43210	-1.00937	1.8869	6.80538e-09	1.76844e-08
AT2G38430	0.942881	1.65658	3.95031e-08	9.70752e-08			AT4G34070	-1.00884	4.18045	5.69823e-40	5.39873e-39
AT3G16340	0.94224	5.81385	2.53694e-90	6.16232e-89			AT5G03475	-1.00845	1.45323	4.91025e-07	1.10954e-06
AT1G28010	0.941393	5.48909	7.55604e-78	1.50751e-76			AT3G04975	-1.008	5.62792	1.0521e-36	9.01914e-36
AT3G58840	0.940714	0.599949	0.000187464	0.000335356			AT3G46970	-1.0079	5.72493	1.27617e-107	3.8772e-106
AT4G05190	0.940387	3.12741	5.15452e-18	2.22365e-17			AT4G01310	-1.00757	6.11662	6.92435e-131	2.67746e-129
AT3G50220	0.940332	0.355048	0.000981915	0.00162954			AT1G35710	-1.00711	1.07797	1.02585e-05	2.07044e-05
AT4G10350	0.940198	0.80902	7.40594e-05	0.0001378			AT4G12060	-1.00685	4.7768	1.97496e-59	2.87138e-58
AT4G02290	0.939805	4.5337	3.15582e-48	3.6594e-47			AT2G32210	-1.00656	3.6645	6.99479e-28	4.50783e-27
AT1G12270	0.939712	4.82158	2.45159e-57	3.41531e-56			AT1G52510	-1.00598	4.7033	6.58349e-55	8.72171e-54
AT1G07980	0.939121	2.04297	1.47345e-10	4.26402e-10			AT3G01142	-1.00543	2.86231	3.4507e-15	1.29327e-14
AT3G54390	0.939101	1.39463	1.92268e-06	4.13961e-06			AT2G01170	-1.00531	4.78181	2.36918e-57	3.30281e-56
AT3G02870	0.938597	4.04312	8.41024e-35	6.77121e-34			AT1G04420	-1.00522	4.51108	7.15116e-48	8.25397e-47
AT5G11900	0.937746	4.77826	3.25989e-57	4.52559e-56			AT5G06670	-1.00503	2.67644	1.65966e-15	6.29808e-15
AT1G75510	0.937741	3.95861	3.78318e-35	3.0907e-34			AT3G23080	-1.00368	3.03336	4.27221e-16	1.66971e-15
AT4G25090	0.937351	4.26601	1.52653e-39	1.43339e-38			AT3G59480	-1.003	2.69212	8.19104e-16	3.15505e-15
AT1G01630	0.936939	5.01604	5.97873e-63	9.25083e-62			AT1G12730	-1.00197	3.2948	3.93299e-21	1.95001e-20
AT5G13170	0.936925	1.89335	4.23582e-09	1.11389e-08			AT4G23190	-1.00188	5.06548	3.28408e-69	5.70887e-68
AT1G72220	0.936745	0.430898	0.000568572	0.000969492			AT3G63540	-1.00007	5.06908	7.98454e-67	1.32135e-65
AT1G08040	0.936199	4.62081	4.62464e-51	5.74588e-50			AT4G01250	-1.00001	4.97991	8.99243e-53	1.15458e-51
AT2G37990	0.935455	4.02027	9.64628e-32	7.07406e-31			AT2G01390	-0.9981	2.67258	2.31974e-15	8.75311e-15
AT3G55990	0.935438	3.15993	1.40557e-21	7.09384e-21			AT5G57170	-0.997296	3.15695	5.23277e-21	2.58228e-20
AT5G66870	0.935046	2.93121	2.26084e-17	9.47513e-17			AT4G31850	-0.996893	5.32134	3.28766e-78	6.59214e-77
AT1G12330	0.934764	3.08467	1.25513e-19	5.82704e-19			AT2G03880	-0.996875	2.00052	4.4381e-10	1.24908e-09
AT2G04630	0.934418	4.6952	6.51052e-50	7.85941e-49			AT1G04707	-0.996872	0.201199	0.00238653	0.00379426
AT3G45680	0.934157	2.73395	3.18719e-13	1.07955e-12			AT1G53440	-0.996474	5.94635	9.99637e-107	2.98711e-105
AT5G56710	0.934131	6.12588	2.85114e-105	8.36962e-104			AT5G17670	-0.99646	3.76693	3.75334e-29	2.53575e-28
AT3G47460	0.932889	2.29045	4.93358e-12	1.55883e-11			AT2G15890	-0.996351	6.91988	9.00479e-127	3.35223e-125
AT1G13080	0.932889	5.42126	1.19752e-85	2.71731e-84			AT2G14860	-0.996195	2.08951	1.60839e-10	4.64443e-10
AT5G01280	0.930743	0.618256	0.000393556	0.00068218			AT1G08210	-0.995877	5.12338	6.30594e-64	9.91833e-63
AT3G45310	0.929516	6.43347	1.02526e-113	3.31115e-112			AT1G27680	-0.995373	3.35749	5.15424e-23	2.74696e-22
AT1G58380	0.929387	5.37983	4.55549e-70	8.00254e-69			AT3G18850	-0.995164	2.89079	1.31445e-17	5.56132e-17
AT4G36150	0.928999	4.12091	1.57423e-36	1.3426e-35			AT2G25735	-0.994494	3.37606	3.07287e-22	1.58938e-21
AT1G17180	0.928769	4.20045	9.72187e-37	8.34478e-36			AT3G51110	-0.993684	3.05085	4.90217e-19	2.21527e-18
AT5G07450	0.928338	0.321395	0.00131331	0.0021462			AT1G79720	-0.993326	3.85092	1.68032e-32	1.26592e-31
AT1G31750	0.928279	1.94232	2.19927e-09	5.8951e-09			AT2G38140	-0.992957	5.50148	8.94879e-78	1.77652e-76
AT2G19990	0.92814	1.14745	5.32448e-06	1.10302e-05			AT1G64210	-0.992491	0.7894	8.95809e-05	0.000165296
AT5G66658	0.927655	0.742562	0.000111447	0.00020406			AT1G66760	-0.992455	5.67833	3.73712e-98	1.0055e-96
AT5G35580	0.927171	3.36579	3.61058e-24	2.01561e-23			AT1G06463	-0.99245	7.87243	2.32975e-50	2.84334e-49
AT5G47740	0.926821	0.17818	0.001828	0.00293995			AT4G21445	-0.992233	0.449235	0.00040675	0.00070395
AT2G32240	0.926487	5.26592	6.95361e-49	8.18667e-48			AT2G04450	-0.99094	0.822074	0.000112995	0.000206763
AT1G28765	0.926338	0.177996	0.00248167	0.00393769			AT5G19780	-0.990676	7.63077	6.51798e-138	2.64839e-136
AT1G79620	0.926009	3.90451	2.14756e-24	1.21003e-23			AT1G75490	-0.990674	0.907427	2.78681e-05	5.4099e-05
AT2G26420	0.925439	1.11498	6.97912e-06	1.42965e-05			AT1G16640	-0.990094	0.284768	0.00102661	0.00169991
AT3G61220	0.925208	3.73799	5.96153e-26	3.56924e-25			AT1G64150	-0.989977	3.57567	2.64044e-26	1.59954e-25
AT3G21420	0.9248	2.52954	2.01288e-13	6.88798e-13			AT1G48350	-0.989961	5.79579	2.75352e-98	7.43858e-97
AT5G06190	0.924228	2.24281	1.30821e-11	4.03399e-11			AT1G15080	-0.98963	2.56517	1.02172e-12	3.36328e-12
AT2G30105	0.92379	3.89793	1.60793e-29	1.10007e-28			AT1G01720	-0.989523	6.72911	2.02644e-116	6.6739e-115
AT5G19410	0.923764	1.16031	4.22657e-06	8.83822e-06			AT2G06010	-0.989022	3.70054	4.20209e-29	2.83414e-28
AT3G15670	0.923745	0.522469	0.0005386	0.000920821			AT2G05790	-0.988782	6.02986	6.15016e-119	2.07682e-117
AT4G24140	0.923632	3.53904	5.07341e-26	3.04207e-25			AT4G09510	-0.988772	4.81056	1.32149e-50	1.62188e-49
AT2G29450	0.923447	3.41904	8.00025e-25	4.59314e-24			AT2G28305	-0.988686	1.45831	3.2099e-07	7.36306e-07
AT1G65010	0.922617	4.5301	5.63268e-40	5.33917e-39			AT3G08030	-0.988082	7.98197	3.21718e-138	1.30987e-136
AT5G66390	0.922538	4.79289	8.55685e-58	1.19958e-56			AT4G03150	-0.987893	2.92132	1.20953e-17	5.11848e-17
AT1G76560	0.92248	0.263336	0.00132858	0.00216903			AT3G14260	-0.987649	1.06446	7.67932e-06	1.56666e-05
AT5G17910	0.922317	4.82121	5.70451e-58	8.02525e-57			AT4G01883	-0.98745	1.95397	1.15709e-09	3.16781e-09
AT5G42500	0.921892	2.93692	4.99822e-17	2.05892e-16			AT4G08470	-0.986975	5.39071	1.66014e-73	3.07295e-72
AT4G22900	0.921023	0.542672	0.000343662	0.000599751			AT2G33330	-0.986169	3.599	3.04634e-26	1.83875e-25
AT1G71890	0.920717	2.0249	8.71754e-09	2.251e-08			AT1G45474	-0.985033	4.71661	2.13736e-53	2.76736e-52
AT3G27400	0.920619	3.37546	1.04237e-20	5.08367e-20			AT1G19720	-0.98484	4.29121	9.5764e-40	9.03454e-39
AT1G70850	0.920187	8.24301	9.07933e-113	2.90873e-111			AT5G46110	-0.984494	7.88372	1.74733e-141	7.36938e-140
AT1G10380	0.919818	4.60529	2.41003e-46	2.68855e-45			AT5G54530	-0.984379	0.722255	0.000137857	0.00025015
AT5G54670	0.919778	3.80035	1.31451e-29	9.02109e-29			AT4G36450	-0.984003	0.520313	0.000626631	0.00106359
AT4G00670	0.919033	-0.0528112	0.00568421	0.00862686			AT1G72450	-0.983964	4.33327	4.50674e-37	3.92567e-36
AT5G06811	0.917809	3.32674	6.9909e-22	3.57329e-21			AT1G69800	-0.983886	4.59298	5.05582e-51	6.2777e-50
AT4G17940	0.917645	3.93284	1.98474e-30	1.39806e-29			AT3G04450	-0.983442	2.80351	2.75376e-16	1.0886e-15
AT1G53070	0.91759	3.28846	6.43579e-22	3.2947e-21			AT1G22850	-0.982722	4.85741	6.09391e-61	9.07774e-60
AT3G16430	0.917321	6.94048	8.71413e-121	3.01913e-119			AT5G13630	-0.982665	7.80845	2.02913e-135	8.08055e-134
AT4G02040	0.917042	1.39461	2.02015e-06	4.34152e-06			AT5G24230	-0.980637	3.3047	3.07595e-20	1.47109e-19
AT2G46150	0.91612	1.70537	6.04902e-08	1.4647e-07			AT3G14160	-0.980474	3.04706	3.87029e-19	1.75923e-18
AT1G14170	0.916107	5.08343	4.1466e-60	6.08179e-59			AT4G25390	-0.980439	4.09328	3.63832e-36	3.06634e-35
AT5G11390	0.9153	3.71392	2.2112e-26	1.34196e-25			AT5G17350	-0.979883	5.585	1.83457e-86	4.21066e-85
AT2G02540	0.915191	1.88952	1.18145e-08	3.01947e-08			AT1G61340	-0.979229	5.75808	8.62333e-93	2.15756e-91
AT5G40980	0.914724	1.96097	1.00551e-09	2.76455e-09			AT3G50820	-0.979097	5.4939	8.73768e-74	1.62337e-72
AT1G71170	0.914649	2.64789	3.36028e-14	1.19956e-13			AT1G45230	-0.978741	4.23026	4.08541e-40	3.87988e-39
AT1G54030	0.914469	7.11238	9.80926e-123	3.50799e-121			AT1G17640	-0.978262	2.34706	5.99194e-11	1.77696e-10
AT4G15765	0.91411	2.38093	2.1971e-12	7.09681e-12			AT5G52190	-0.977378	3.04568	4.70749e-18	2.03344e-17
AT5G22060	0.913407	6.35618	8.64818e-112	2.72691e-110			AT4G14100	-0.976624	3.49519	6.00678e-23	3.19536e-22
AT5G40570	0.912692	1.37847	3.11545e-06	6.59476e-06			AT4G30845	-0.976594	1.1999	5.46523e-06	1.13101e-05
AT3G25710	0.912612	3.42493	1.07279e-21	5.43012e-21			AT4G08035	-0.976552	2.70501	7.35077e-15	2.71877e-14
AT1G03080	0.912504	4.8998	2.70121e-58	3.83522e-57			ArthCt092	-0.976349	10.9875	6.77658e-99	1.84314e-97
AT3G42180	0.912345	1.40517	4.68675e-06	9.75053e-06			AT1G69935	-0.976335	3.44275	9.16874e-25	5.24141e-24
AT3G12500	0.911731	3.56684	8.1123e-26	4.82514e-25			AT3G11220	-0.975567	3.98893	1.61144e-32	1.21472e-31
AT2G38490	0.911499	0.366043	0.000836988	0.0014023			AT2G03530	-0.975512	2.93999	4.9889e-17	2.05551e-16
AT4G13180	0.911477	5.88072	2.16586e-101	6.0641e-100			AT1G69523	-0.974973	1.52403	4.48215e-07	1.01579e-06
AT1G24280	0.911447	5.25483	5.58512e-69	9.67523e-68			AT2G43560	-0.974559	3.89422	1.03105e-31	7.55284e-31
AT4G15630	0.910491	5.10621	2.6457e-57	3.68059e-56			AT1G04027	-0.973509	0.747867	0.000232936	0.000412712
AT5G51160	0.910301	0.940653	3.56244e-05	6.83987e-05			AT1G67700	-0.973087	4.66467	2.45369e-52	3.12432e-51
AT2G29960	0.910287	5.21194	4.91857e-71	8.8028e-70			AT3G62500	-0.973052	0.138223	0.00321011	0.00501863
AT2G28720	0.909986	2.67735	1.69503e-13	5.82024e-13			AT1G50055	-0.972964	3.247	3.81669e-21	1.89375e-20
AT1G73570	0.909854	2.4609	1.86574e-12	6.05486e-12			AT4G35640	-0.972168	1.36807	1.15835e-06	2.5416e-06
AT1G21580	0.909571	6.1606	1.22431e-84	2.71644e-83			AT1G75770	-0.972116	1.3683	1.1835e-06	2.59394e-06
AT4G23720	0.909411	0.627569	0.000361752	0.000629507			AT5G04490	-0.972033	3.6798	4.42401e-27	2.76896e-26
AT1G04425	0.909122	1.2407	1.24575e-05	2.49735e-05			AT2G14620	-0.97191	1.00225	3.22885e-05	6.22569e-05
AT2G25810	0.908543	5.67825	6.66528e-77	1.30633e-75			AT3G63380	-0.971202	3.17239	1.48506e-19	6.86426e-19
AT5G49680	0.907824	4.69294	1.4313e-43	1.48485e-42			AT3G02832	-0.970956	3.90333	1.71001e-26	1.04159e-25
AT5G41730	0.907639	0.903396	5.0811e-05	9.6035e-05			AT3G06950	-0.970399	2.98803	2.04043e-17	8.56758e-17
AT3G23180	0.907234	3.02722	1.20861e-17	5.11566e-17			AT1G09487	-0.970354	1.34594	1.6208e-06	3.51082e-06
AT5G12330	0.906834	2.75295	6.77629e-15	2.51e-14			AT2G42200	-0.969714	1.21846	6.9568e-06	1.42552e-05
AT1G65920	0.906662	3.59784	1.75295e-24	9.92503e-24			AT1G76730	-0.969218	3.7989	2.38561e-27	1.51016e-26
AT2G25720	0.906386	1.21012	6.57575e-06	1.35062e-05			AT5G23230	-0.968885	1.46364	6.06134e-07	1.36011e-06
AT2G21850	0.905908	5.10684	1.03741e-60	1.53393e-59			AT5G37540	-0.968841	4.45463	2.70944e-44	2.85526e-43
AT3G04980	0.905747	1.36175	1.76944e-06	3.81954e-06			AT5G21920	-0.968416	4.80544	8.4145e-58	1.18128e-56
AT4G34600	0.905641	3.03188	6.09345e-15	2.26084e-14			AT5G45800	-0.966973	5.4499	4.68814e-83	1.01101e-81
AT5G61790	0.905586	7.66205	8.01621e-116	2.62278e-114			AT5G48655	-0.966745	5.94946	5.95253e-99	1.62121e-97
AT1G04030	0.905203	0.955329	2.93754e-05	5.68539e-05			AT5G66610	-0.965772	1.65541	1.12765e-07	2.68015e-07
AT1G08990	0.905185	3.19883	5.89082e-18	2.53309e-17			AT1G28570	-0.965152	3.72725	7.14803e-26	4.26683e-25
AT1G80750	0.905088	4.2289	7.11576e-36	5.94199e-35			AT1G66783	-0.964907	0.944827	0.000113522	0.000207632
AT3G54760	0.904943	4.37773	1.60493e-40	1.53881e-39			AT1G68890	-0.964492	6.22957	2.68581e-120	9.27324e-119
AT2G40610	0.904247	5.10626	1.01143e-64	1.60983e-63			AT1G59720	-0.963962	2.67273	8.79212e-14	3.0814e-13
AT5G58784	0.904153	0.645926	0.000272343	0.000479684			AT3G16720	-0.963856	6.45562	3.78439e-121	1.32262e-119
AT4G01575	0.903933	3.11299	1.15804e-14	4.23534e-14			AT5G21170	-0.963563	5.38944	4.02629e-80	8.35822e-79
AT4G34000	0.903875	4.65612	1.44504e-44	1.5374e-43			AT1G14270	-0.963332	4.58911	2.64578e-48	3.07511e-47
AT5G54470	0.902855	0.462334	0.000743055	0.00125206			AT1G22110	-0.961169	0.995274	3.89194e-05	7.44249e-05
AT3G48280	0.90245	0.462271	0.000649683	0.00110094			AT5G58580	-0.959182	1.60044	2.71964e-07	6.27956e-07
AT1G35530	0.902312	2.58011	8.73549e-14	3.06209e-13			ArthCt090	-0.959083	1.43766	9.60405e-07	2.12242e-06
AT5G09570	0.902255	0.645821	0.0004079	0.000705806			AT3G26690	-0.959039	3.47735	4.33896e-23	2.3205e-22
AT1G75280	0.900951	5.16757	5.26861e-64	8.31293e-63			AT2G24270	-0.959029	7.50967	8.71014e-133	3.39424e-131
AT5G62380	0.900887	0.251563	0.00175853	0.00283392			AT1G20510	-0.957913	5.40431	9.60606e-73	1.75695e-71
AT2G36780	0.900811	2.58497	9.92739e-14	3.46713e-13			AT2G07615	-0.957913	2.35231	1.8579e-11	5.67736e-11
AT2G02950	0.899802	2.85569	1.57246e-16	6.29332e-16			AT5G12950	-0.957898	6.68728	3.81153e-121	1.32978e-119
AT1G74300	0.899384	2.13973	1.33557e-10	3.87541e-10			AT5G46890	-0.957245	3.64135	3.43788e-25	1.99613e-24
AT3G10910	0.898511	3.37544	1.80303e-22	9.3988e-22			AT1G19740	-0.957145	4.3261	3.26175e-39	3.02719e-38
AT4G12490	0.897956	2.33857	2.87424e-11	8.68355e-11			AT4G26555	-0.956529	4.52152	4.95422e-44	5.19622e-43
AT5G53320	0.897802	1.84288	1.56705e-08	3.97297e-08			AT4G21680	-0.955618	4.66782	7.79283e-51	9.61052e-50
AT5G56250	0.897777	3.54694	1.18292e-22	6.22147e-22			AT5G14660	-0.954993	4.34169	3.35127e-40	3.18873e-39
AT1G61930	0.897136	1.5871	4.37481e-07	9.92023e-07			AT2G02990	-0.954889	2.90456	1.27618e-16	5.13632e-16
AT5G18970	0.897023	3.36136	2.57872e-22	1.33969e-21			AT5G38520	-0.954138	4.20078	7.44869e-37	6.41287e-36
AT2G34730	0.896252	3.30743	3.02034e-21	1.50423e-20			AT1G03905	-0.954035	2.97054	1.06378e-16	4.30136e-16
AT5G65090	0.896204	1.52923	6.40101e-07	1.43327e-06			AT4G04490	-0.953921	0.125162	0.00414121	0.00639035
AT1G35780	0.895856	5.52213	7.25938e-71	1.29573e-69			AT2G46685	-0.953805	2.56524	1.76915e-12	5.74608e-12
AT1G26590	0.895783	1.35631	2.72266e-06	5.79461e-06			AT5G57320	-0.952909	2.20482	7.14602e-09	1.85383e-08
AT1G06000	0.895768	4.24845	1.08629e-37	9.61312e-37			AT5G41080	-0.95282	7.24923	1.40909e-126	5.21651e-125
AT5G24960	0.895432	0.482685	0.000753928	0.00126942			AT5G54040	-0.952729	3.76387	1.815e-28	1.19906e-27
AT5G45940	0.895308	2.24008	3.1378e-10	8.91779e-10			AT5G60680	-0.952197	6.75441	9.46438e-118	3.15337e-116
AT2G47010	0.895292	2.79548	1.60384e-14	5.83058e-14			AT5G61310	-0.952072	10.5193	1.5403e-97	4.10014e-96
AT3G16400	0.894947	9.83589	6.51239e-104	1.87863e-102			AT1G19397	-0.952041	1.92806	5.91747e-09	1.54272e-08
AT1G78230	0.894698	3.80745	6.80529e-29	4.56372e-28			AT1G75880	-0.951253	3.32957	1.40289e-19	6.49551e-19
AT5G21274	0.894674	6.16219	1.9433e-104	5.65481e-103			AT1G79245	-0.951133	10.5844	2.43338e-114	7.89702e-113
AT5G18980	0.894604	4.08262	3.9622e-30	2.76566e-29			AT1G49500	-0.950445	5.77063	8.14228e-94	2.07089e-92
AT3G44200	0.89444	4.92279	9.6472e-54	1.25886e-52			AT2G24790	-0.949385	6.54775	1.27206e-97	3.39063e-96
AT5G08020	0.894095	3.03224	4.19481e-17	1.73656e-16			AT3G15520	-0.949382	3.96331	5.7063e-28	3.69293e-27
AT5G04020	0.892865	2.68336	2.04234e-13	6.98638e-13			AT4G08175	-0.94888	1.41131	9.95218e-07	2.19572e-06
AT4G20390	0.892863	3.9049	3.55711e-29	2.40643e-28			AT1G04897	-0.948393	5.06461	7.69555e-30	5.31589e-29
AT1G36180	0.892804	8.9349	6.40809e-97	1.69226e-95			AT4G29740	-0.948182	2.15108	1.12701e-09	3.08842e-09
AT1G58007	0.892676	0.618395	0.000306753	0.000538204			AT2G44640	-0.947987	5.86253	2.66447e-96	6.9994e-95
AT5G42210	0.892489	3.00218	1.77154e-17	7.45263e-17			AT5G05435	-0.947537	3.091	3.20936e-16	1.2647e-15
AT3G12730	0.892464	1.66065	2.3338e-07	5.41493e-07			AT1G01560	-0.947238	1.73811	1.17156e-07	2.78056e-07
AT1G16120	0.8917	-0.175834	0.00921723	0.0135906			AT5G02540	-0.947193	2.84316	7.58924e-16	2.93059e-15
AT1G51830	0.891476	5.18502	9.22195e-65	1.46897e-63			AT5G55740	-0.945833	3.47374	1.78883e-20	8.63782e-20
AT1G56440	0.891297	3.07545	2.35087e-18	1.02994e-17			AT5G58600	-0.945259	4.38918	1.97298e-40	1.88807e-39
AT2G42650	0.891215	2.74447	9.07917e-14	3.17866e-13			AT1G54820	-0.943653	1.4273	1.96331e-06	4.22482e-06
AT5G01490	0.891026	3.77873	2.5215e-28	1.65541e-27			AT3G59780	-0.943388	5.4188	3.67212e-66	6.01716e-65
AT1G11300	0.890814	1.47879	8.96646e-07	1.98679e-06			AT4G27520	-0.943374	6.04016	1.88604e-101	5.28804e-100
AT1G49160	0.890685	2.74445	5.48958e-13	1.83117e-12			AT4G02380	-0.943351	8.51127	1.71974e-122	6.13918e-121
AT3G05937	0.890514	3.22657	2.07944e-19	9.56514e-19			AT5G57930	-0.942906	5.41193	4.43465e-75	8.38723e-74
AT2G34940	0.890429	1.08148	8.15444e-05	0.00015094			AT3G23470	-0.942784	3.70987	1.27443e-23	6.96285e-23
AT5G58610	0.890026	3.57146	8.25401e-24	4.54687e-23			AT2G24600	-0.942605	4.03358	6.6401e-30	4.60112e-29
AT1G48510	0.889229	1.89345	2.03222e-08	5.10698e-08			AT1G30420	-0.942132	5.02708	8.79547e-59	1.25953e-57
AT5G62550	0.889121	2.50203	2.37207e-11	7.19684e-11			AT1G56220	-0.942083	7.32361	3.097e-124	1.1216e-122
AT4G05390	0.888947	5.99982	1.13923e-97	3.04469e-96			AT3G06483	-0.941521	5.86239	3.22135e-86	7.37664e-85
AT1G61560	0.888554	4.44817	5.70114e-39	5.24972e-38			AT5G59500	-0.941434	5.74605	2.53584e-88	5.99928e-87
AT3G57950	0.888139	0.0329409	0.00365826	0.00568282			AT4G38650	-0.941388	0.490109	0.000830776	0.00139212
AT1G69485	0.886902	0.127077	0.00383701	0.00594572			AT3G49360	-0.940831	3.45948	3.18911e-23	1.7175e-22
AT5G14930	0.886763	5.59221	2.61321e-80	5.4531e-79			AT5G23030	-0.940615	0.756494	0.000182944	0.000327767
AT2G17060	0.886679	0.759599	0.000181129	0.00032472			AT2G20570	-0.940526	4.49058	2.48732e-38	2.24285e-37
AT2G24310	0.886478	0.962491	4.95266e-05	9.37938e-05			AT5G08650	-0.940402	6.30107	2.10242e-108	6.45616e-107
AT2G40530	0.88645	1.27048	7.34335e-06	1.50057e-05			AT4G24380	-0.940309	5.07454	1.60481e-58	2.28502e-57
AT3G27820	0.886443	6.19421	3.00656e-88	7.08776e-87			AT3G50420	-0.940163	1.63717	2.93978e-07	6.76829e-07
AT5G50890	0.88619	2.91179	1.34914e-16	5.42123e-16			AT3G21200	-0.940151	5.52608	5.56151e-72	1.00434e-70
AT5G25610	0.885925	7.90794	1.26236e-111	3.96168e-110			AT3G57180	-0.940055	2.03884	5.29172e-08	1.28788e-07
AT2G48140	0.88566	3.4068	5.30289e-22	2.7231e-21			AT3G03425	-0.939682	0.490505	0.00121712	0.00199832
AT1G30320	0.885463	2.58724	3.94497e-13	1.32902e-12			AT3G53130	-0.938921	5.12049	9.77805e-64	1.52833e-62
AT2G30540	0.885058	2.69467	4.43878e-14	1.57587e-13			AT3G14050	-0.938211	6.80166	6.97968e-118	2.3294e-116
AT5G02560	0.884921	1.42697	1.69816e-06	3.67164e-06			AT2G22830	-0.93761	4.14971	2.62133e-32	1.96266e-31
AT1G67040	0.884265	3.24389	2.09532e-18	9.20402e-18			AT5G23040	-0.937183	6.84624	8.07394e-121	2.80219e-119
AT2G37700	0.883403	1.43762	2.44997e-06	5.22759e-06			AT3G02445	-0.937032	2.93258	1.05094e-16	4.25119e-16
AT5G44635	0.883204	3.91716	2.57748e-28	1.69106e-27			AT4G39780	-0.936245	4.23189	1.65448e-35	1.36446e-34
AT5G42630	0.882961	1.56775	5.14413e-07	1.16029e-06			AT4G18810	-0.935179	3.69768	5.16232e-22	2.65159e-21
AT5G21080	0.88277	1.32275	7.57792e-06	1.54708e-05			AT1G12610	-0.935054	3.45624	1.58708e-22	8.29471e-22
AT3G53540	0.882722	5.07025	8.67971e-59	1.24384e-57			AT4G38690	-0.935038	4.23753	5.54936e-35	4.50233e-34
AT3G03660	0.882579	0.925772	7.97118e-05	0.000147767			AT1G18320	-0.934992	1.07808	3.93001e-05	7.51098e-05
AT5G56010	0.882346	8.24456	1.84321e-92	4.58303e-91			AT4G15258	-0.93456	2.04551	3.41585e-09	9.04094e-09
AT3G25590	0.882314	1.5095	1.3057e-06	2.85022e-06			AT1G74456	-0.934413	3.0764	1.06532e-16	4.30675e-16
AT2G36490	0.882125	2.83124	1.75212e-14	6.35576e-14			AT2G29995	-0.933661	3.89668	1.47153e-26	8.99338e-26
AT3G03820	0.882119	1.66541	1.33166e-07	3.14782e-07			AT5G64380	-0.933591	3.47717	3.86034e-23	2.07007e-22
AT1G12370	0.882083	3.12878	5.77351e-17	2.36901e-16			AT1G67460	-0.933562	0.625028	0.000572813	0.000976225
AT3G44110	0.881986	7.41433	5.46836e-107	1.64636e-105			AT5G08410	-0.933355	4.15031	4.8704e-33	3.73615e-32
AT2G15860	0.881567	4.99319	5.11631e-57	7.06354e-56			AT1G17100	-0.933166	3.10598	3.57564e-16	1.40489e-15
AT1G52565	0.881113	1.07478	2.80966e-05	5.45214e-05			AT1G09533	-0.93298	6.53193	1.24505e-40	1.19835e-39
AT4G14200	0.880791	2.45029	1.99894e-12	6.47453e-12			AT3G05350	-0.932844	5.4188	1.04697e-65	1.70439e-64
AT1G12064	0.88056	1.57754	6.18509e-07	1.3871e-06			AT3G25805	-0.932215	3.66832	1.28102e-25	7.55646e-25
AT1G68940	0.880032	1.95765	3.24866e-08	8.03264e-08			AT1G09900	-0.930923	4.8047	2.75996e-53	3.56654e-52
AT5G67540	0.879096	4.94835	5.34483e-55	7.09486e-54			AT5G02055	-0.930882	2.89331	1.33777e-14	4.88195e-14
AT4G00680	0.87845	2.87086	1.07922e-13	3.76127e-13			AT4G35440	-0.930402	4.78699	1.38477e-48	1.61794e-47
AT5G19520	0.877588	5.04045	6.68747e-59	9.61793e-58			AT5G52450	-0.92982	2.75004	4.38536e-13	1.47192e-12
AT3G57060	0.877587	4.28157	8.2926e-35	6.67918e-34			AT5G21482	-0.929686	4.65785	2.94903e-44	3.10448e-43
AT1G53660	0.877228	1.47317	1.0119e-05	2.04333e-05			AT4G26370	-0.929349	4.93672	2.98881e-56	4.07012e-55
AT5G61450	0.876866	4.26225	2.4406e-32	1.83008e-31			AT5G25880	-0.929218	1.87163	5.38172e-08	1.30874e-07
AT5G14510	0.876141	0.940428	0.000153479	0.000277365			AT5G44920	-0.929098	1.14342	3.31046e-05	6.37751e-05
AT4G08770	0.875742	4.48458	2.30831e-40	2.20686e-39			AT3G46630	-0.929084	4.59452	7.37501e-45	7.91804e-44
AT1G56290	0.875314	2.58719	4.74613e-13	1.59061e-12			AT2G35450	-0.928999	4.55775	7.29238e-44	7.61263e-43
AT5G03260	0.875192	5.02183	1.69834e-54	2.2425e-53			AT2G40095	-0.928961	4.34766	8.96291e-34	6.99912e-33
AT5G62580	0.874542	4.43935	1.41707e-38	1.2865e-37			AT4G36000	-0.928742	0.892307	0.000132933	0.000241544
AT4G12500	0.874538	0.608846	0.000486785	0.000835664			AT1G21326	-0.928691	1.1873	3.84554e-05	7.35799e-05
AT4G02330	0.874382	5.70588	1.42376e-76	2.77141e-75			AT1G48450	-0.928486	5.75376	1.29783e-73	2.40676e-72
AT1G08825	0.874235	1.48335	5.67663e-06	1.17306e-05			AT1G05385	-0.928257	1.92421	2.26567e-08	5.66698e-08
AT5G59480	0.873668	4.18073	2.55104e-35	2.09437e-34			AT1G79160	-0.927445	3.90219	1.65754e-29	1.13363e-28
AT1G22060	0.873628	5.74783	1.95969e-79	4.01807e-78			AT3G54366	-0.927395	5.44868	8.85746e-72	1.59235e-70
AT5G02320	0.873626	2.62462	6.69301e-13	2.22629e-12			AT3G07200	-0.92733	3.16526	9.32223e-18	3.96344e-17
AT4G12470	0.873609	6.80345	1.01983e-98	2.76628e-97			AT4G13460	-0.92727	4.75387	1.3426e-44	1.42994e-43
AT2G46390	0.872693	4.5009	7.53877e-41	7.30173e-40			AT1G13390	-0.927155	4.46359	6.44195e-41	6.26062e-40
AT2G45520	0.872643	3.4303	7.79863e-22	3.97812e-21			AT2G19450	-0.926175	5.53597	6.59116e-75	1.2454e-73
AT2G28620	0.872337	3.08039	3.84275e-17	1.59445e-16			AT1G35140	-0.926129	6.1959	2.65308e-104	7.70898e-103
AT4G21380	0.872187	1.31675	4.86028e-06	1.00979e-05			AT4G25170	-0.925727	4.91972	3.74517e-55	4.98466e-54
AT3G51710	0.871973	1.88201	4.8317e-07	1.09203e-06			AT3G50140	-0.925705	0.944591	7.41231e-05	0.000137906
AT1G14640	0.871277	2.50444	1.61116e-11	4.9453e-11			AT3G45390	-0.925646	0.480157	0.00132041	0.00215673
AT2G21187	0.871075	0.733607	0.000629497	0.00106837			AT1G73060	-0.925495	5.67392	1.36603e-79	2.8095e-78
AT1G29020	0.871014	1.79012	5.38349e-08	1.30894e-07			AT2G26930	-0.925486	4.3359	1.36001e-38	1.23751e-37
AT3G22600	0.870961	4.87465	5.41177e-47	6.13304e-46			AT5G35790	-0.925415	4.59603	3.00037e-42	3.00805e-41
AT4G16265	0.870667	2.34402	6.30151e-10	1.75695e-09			AT5G54300	-0.925319	2.7542	1.16932e-13	4.06326e-13
AT4G02890	0.870079	8.60523	5.7484e-107	1.72806e-105			AT5G06165	-0.925097	11.3226	1.1395e-59	1.66154e-58
AT4G19460	0.86987	0.69057	0.000397863	0.000689346			AT2G06200	-0.924135	0.861558	0.000226026	0.000401108
AT5G34940	0.869667	4.52581	1.90643e-39	1.78424e-38			AT3G45300	-0.923886	5.37959	7.3046e-65	1.16821e-63
AT4G30450	0.869186	4.56634	6.09931e-39	5.60346e-38			AT3G26740	-0.923295	5.20265	7.12964e-56	9.61084e-55
AT3G20150	0.868503	2.69056	1.7168e-13	5.89297e-13			AT4G06265	-0.922671	1.27201	9.30436e-06	1.88606e-05
AT4G17030	0.868431	2.2398	1.76584e-10	5.08511e-10			AT4G31530	-0.922524	4.371	4.77596e-39	4.40185e-38
AT5G55300	0.867926	4.44321	4.25632e-39	3.9338e-38			AT3G00440	-0.922508	1.11785	6.00163e-05	0.000112529
AT3G53210	0.867277	3.1987	3.79024e-19	1.72402e-18			AT2G39675	-0.921961	4.10836	5.52341e-31	3.96904e-30
AT5G15130	0.866879	4.02366	2.04891e-28	1.35003e-27			AT4G09385	-0.921731	0.549675	0.000906814	0.00151257
AT4G14615	0.866861	4.33672	7.52605e-34	5.90708e-33			AT3G60490	-0.921124	2.04924	1.16742e-08	2.98516e-08
AT1G22065	0.86611	1.51376	5.18997e-06	1.0765e-05			AT2G26540	-0.920473	3.9196	1.31916e-26	8.07946e-26
AT5G02360	0.865681	1.68758	5.00928e-07	1.13077e-06			AT5G04140	-0.920202	8.49386	4.05282e-118	1.35712e-116
AT1G71990	0.865572	3.61884	2.26151e-22	1.17581e-21			AT5G58330	-0.920064	6.64332	3.51708e-111	1.10031e-109
AT5G17650	0.865529	3.4448	1.8259e-21	9.18508e-21			AT3G45660	-0.920061	0.439061	0.00133136	0.00217338
AT4G02630	0.865339	1.8892	1.13978e-07	2.70836e-07			AT1G79700	-0.920024	3.61387	1.26034e-23	6.88965e-23
AT2G28290	0.865032	7.38524	6.88475e-90	1.66023e-88			AT5G39080	-0.918906	3.91646	1.22294e-29	8.40709e-29
AT4G37700	0.864725	0.933383	9.87078e-05	0.000181567			AT5G03885	-0.918774	0.438977	0.00125566	0.00205804
AT5G45470	0.864659	4.87485	1.33509e-51	1.67439e-50			AT3G16390	-0.917893	1.73428	2.99677e-06	6.35498e-06
AT1G25370	0.86451	2.25159	5.33931e-10	1.49514e-09			AT5G26000	-0.917699	8.33882	5.13726e-118	1.71737e-116
AT1G09040	0.864489	2.87659	1.60859e-14	5.84678e-14			AT5G05740	-0.91731	4.63823	1.08086e-41	1.07021e-40
AT5G20860	0.864222	0.366427	0.00209303	0.00334708			AT4G19810	-0.917181	4.12209	6.81831e-33	5.21043e-32
AT3G27360	0.864085	2.71848	1.15688e-13	4.02211e-13			AT5G19500	-0.917145	1.55317	2.22439e-06	4.76355e-06
AT1G44970	0.863751	3.46207	8.06756e-22	4.11006e-21			AT3G14020	-0.916795	2.98356	2.09589e-15	7.92639e-15
AT5G44560	0.863685	2.48863	7.6909e-12	2.40759e-11			AT1G25400	-0.9167	5.39873	2.90455e-73	5.34976e-72
AT2G37230	0.863626	4.76054	3.89397e-35	3.17862e-34			AT1G65950	-0.91634	3.46158	1.04559e-21	5.29576e-21
AT1G02310	0.863437	0.441461	0.0012341	0.00202437			AT4G10550	-0.915887	4.22681	5.73378e-35	4.65006e-34
AT5G44900	0.863099	0.366373	0.00243302	0.00386387			AT4G37510	-0.915887	6.11878	7.68669e-105	2.24328e-103
AT5G25140	0.862565	0.580838	0.000994795	0.00164982			AT3G07725	-0.91558	5.42675	1.4875e-50	1.82322e-49
AT5G42830	0.862391	2.10346	2.02956e-09	5.45887e-09			AT3G55630	-0.915423	3.14668	4.21559e-16	1.64855e-15
AT2G08370	0.862308	0.917855	0.000420929	0.000727609			AT5G30510	-0.915377	7.30949	4.61576e-121	1.60755e-119
AT4G34770	0.862298	3.05118	9.33215e-15	3.42939e-14			AT3G00800	-0.915212	2.00785	1.52425e-08	3.86888e-08
AT5G33300	0.861754	1.53392	4.20926e-05	8.0209e-05			AT5G22340	-0.915174	5.24481	7.07999e-68	1.20251e-66
AT4G30980	0.861613	3.13972	6.77489e-17	2.77023e-16			AT4G00370	-0.913352	6.20165	2.28659e-107	6.92595e-106
AT1G55120	0.861357	3.76126	3.31714e-27	2.08794e-26			AT5G26340	-0.913151	6.51917	3.87739e-104	1.12013e-102
AT5G67530	0.86095	3.87472	4.31264e-27	2.70094e-26			AT4G22830	-0.913014	2.65266	3.99703e-13	1.34565e-12
AT2G47470	0.86023	7.12834	1.98497e-106	5.91379e-105			AT3G43670	-0.912029	6.52312	6.72286e-107	2.01494e-105
AT5G28030	0.860158	1.54389	2.23277e-06	4.77997e-06			AT5G02260	-0.911253	6.13471	4.62849e-105	1.35275e-103
AT4G16670	0.859842	3.74031	9.96992e-24	5.47702e-23			AT1G61360	-0.911134	5.06879	9.83832e-58	1.3773e-56
AT1G14630	0.859726	2.53369	4.39886e-11	1.31466e-10			AT5G26742	-0.91052	8.75906	4.40258e-114	1.42645e-112
AT4G32330	0.859609	3.92314	5.20993e-29	3.50325e-28			AT1G68590	-0.910501	5.20645	4.50116e-58	6.35471e-57
AT3G22830	0.859568	1.56741	4.0204e-06	8.4309e-06			AT4G09650	-0.910408	5.23515	4.88554e-62	7.41023e-61
AT5G07820	0.858702	2.32989	9.08646e-10	2.50548e-09			AT2G26870	-0.909669	2.36881	1.48782e-09	4.04062e-09
AT3G51660	0.858376	3.8388	1.19099e-24	6.78127e-24			AT1G07897	-0.909564	4.26586	2.68334e-24	1.50555e-23
AT3G21240	0.858132	4.40663	3.18956e-35	2.61215e-34			AT1G33490	-0.908636	4.39709	3.29655e-38	2.95787e-37
AT3G20840	0.858102	1.61993	1.05786e-06	2.32905e-06			AT4G25710	-0.907846	4.64051	3.69846e-45	4.01172e-44
AT3G01190	0.85729	6.43979	4.87095e-95	1.26461e-93			AT1G49380	-0.907502	4.43979	4.75628e-38	4.24098e-37
AT5G01360	0.85723	1.19771	2.85785e-05	5.54027e-05			AT1G51310	-0.907081	4.24614	2.17733e-35	1.78903e-34
AT1G71930	0.857177	0.663681	0.00053196	0.00090978			AT5G49190	-0.906951	2.4406	1.2377e-10	3.5995e-10
AT3G52740	0.856503	2.66812	3.78387e-13	1.27604e-12			AT5G20230	-0.906675	6.00192	3.76586e-89	9.02678e-88
AT5G25755	0.856428	1.62924	1.48739e-06	3.23376e-06			AT5G66790	-0.906324	3.43583	1.00594e-20	4.90962e-20
AT3G22930	0.856271	2.28135	1.75878e-10	5.06553e-10			AT4G37040	-0.906154	5.01607	7.97046e-56	1.0737e-54
AT4G26760	0.855833	3.75658	5.70683e-20	2.69641e-19			AT3G16570	-0.906118	6.43107	1.24626e-91	3.06445e-90
AT1G23720	0.855348	4.95944	1.5364e-55	2.06136e-54			AT4G32320	-0.905253	3.20975	2.26911e-18	9.94996e-18
AT4G31000	0.855334	3.30391	2.6344e-19	1.20817e-18			AT4G25110	-0.905004	2.18871	5.94244e-09	1.54903e-08
AT5G53800	0.855142	0.910611	0.000127789	0.00023245			AT4G14000	-0.904954	4.98547	1.35143e-53	1.75888e-52
AT3G51920	0.853954	5.5401	1.8434e-73	3.40901e-72			AT2G34860	-0.904202	4.26711	2.97517e-35	2.43857e-34
AT1G04980	0.85275	4.64377	2.33527e-43	2.41263e-42			AT3G28950	-0.903942	3.51137	1.40546e-19	6.50535e-19
AT4G29690	0.852651	5.19281	1.43404e-57	2.00475e-56			AT3G47342	-0.903923	2.86881	8.77841e-15	3.23066e-14
AT3G04040	0.85262	0.618569	0.000546485	0.000933582			AT1G05140	-0.903482	4.57019	1.90658e-42	1.92206e-41
AT3G21230	0.852426	3.34525	2.35741e-20	1.13177e-19			AT2G35410	-0.903429	4.14611	2.61608e-28	1.71582e-27
AT1G61690	0.852166	3.58018	3.42757e-22	1.77102e-21			AT1G67105	-0.903191	4.30904	7.74707e-33	5.90437e-32
AT5G08640	0.852093	5.15736	7.56576e-48	8.72748e-47			AT5G57030	-0.902928	4.6289	1.82315e-39	1.7087e-38
AT4G00460	0.851883	2.09722	5.62599e-09	1.46903e-08			AT5G37360	-0.902234	2.87464	1.0957e-14	4.01543e-14
AT2G46000	0.851782	3.75546	2.31998e-25	1.35491e-24			AT2G21210	-0.902075	4.38975	3.17026e-33	2.44509e-32
AT1G03950	0.851574	2.13584	7.02796e-09	1.82344e-08			AT4G18197	-0.902001	3.56394	4.67416e-21	2.30947e-20
AT1G64572	0.851504	0.977211	7.30954e-05	0.000136082			AT2G32500	-0.901858	2.5794	3.68559e-12	1.17397e-11
AT3G26020	0.851401	4.52834	7.01143e-41	6.80746e-40			AT4G28703	-0.900634	0.500598	0.00171736	0.00277115
AT2G21300	0.850781	4.62256	7.22815e-37	6.23105e-36			AT5G08340	-0.900419	3.46222	2.25244e-20	1.08215e-19
AT1G19360	0.850717	5.80427	4.71615e-81	9.91383e-80			AT5G14260	-0.899223	5.99964	9.50444e-97	2.50664e-95
AT2G29420	0.850048	5.35949	7.01752e-65	1.1232e-63			AT5G42720	-0.899182	3.625	1.10788e-23	6.06787e-23
AT5G39950	0.850004	5.3134	1.21945e-62	1.87235e-61			AT1G72040	-0.898564	6.03542	1.07623e-87	2.51931e-86
AT2G38760	0.849611	2.21513	3.81956e-09	1.00735e-08			AT2G24820	-0.898519	5.05946	5.22046e-58	7.34945e-57
AT4G28480	0.849433	3.95035	8.92773e-28	5.73319e-27			AT4G22640	-0.898293	0.307861	0.002238	0.00357034
AT1G27330	0.849013	4.72012	4.18675e-43	4.29657e-42			AT1G11600	-0.897798	4.38574	6.57797e-36	5.4975e-35
AT1G64625	0.848965	0.409499	0.00166443	0.00268922			AT3G23510	-0.897756	3.39214	5.30814e-20	2.5116e-19
AT3G21400	0.848866	2.26325	4.38639e-10	1.23522e-09			AT3G15210	-0.897727	7.80901	1.24527e-110	3.88972e-109
AT5G49930	0.848859	4.59501	4.33847e-39	4.00602e-38			AT3G03630	-0.897138	3.37347	9.91606e-18	4.21232e-17
AT4G18890	0.848184	3.52397	2.0158e-21	1.01124e-20			AT5G48410	-0.89703	1.70397	1.26628e-06	2.76719e-06
AT1G29990	0.84817	3.87423	6.5053e-27	4.04251e-26			AT4G31408	-0.896984	3.57415	9.55656e-22	4.84886e-21
AT3G44990	0.848108	8.14939	4.59362e-107	1.38508e-105			AT2G24160	-0.896721	1.29513	1.51181e-05	3.00155e-05
AT4G26990	0.848101	3.30635	4.18023e-18	1.81155e-17			AT2G13960	-0.896052	0.385955	0.00227837	0.00363126
AT3G29034	0.847688	3.18068	3.64115e-16	1.42894e-15			AT5G47900	-0.895931	1.848	9.89124e-08	2.35905e-07
AT3G02820	0.847567	2.0802	2.93842e-08	7.29079e-08			AT3G52150	-0.895738	5.71804	2.76381e-85	6.21499e-84
AT1G68150	0.847545	1.51396	1.15567e-06	2.53628e-06			AT4G27700	-0.895368	3.22925	3.37852e-18	1.4705e-17
AT5G05880	0.847098	3.37457	5.96908e-20	2.81899e-19			AT3G03470	-0.894573	2.89005	4.43885e-14	1.57587e-13
AT2G35550	0.8469	0.25151	0.00322449	0.00503994			AT1G46554	-0.89399	2.7248	7.45402e-13	2.47161e-12
AT4G01270	0.84665	0.251525	0.00355842	0.0055359			AT5G02065	-0.893927	2.23457	1.30628e-09	3.56453e-09
AT3G56250	0.845918	1.00593	0.000359364	0.000625516			AT4G17740	-0.89391	4.0532	6.5768e-28	4.24392e-27
AT2G01880	0.845283	2.65659	1.50615e-12	4.91822e-12			AT3G59350	-0.893909	7.74497	3.11942e-110	9.71345e-109
AT1G69760	0.844774	4.26595	1.84314e-34	1.47149e-33			AT1G09185	-0.893742	3.23436	3.18146e-18	1.38654e-17
AT1G53470	0.844749	3.69385	1.96771e-23	1.06632e-22			AT4G26542	-0.893583	1.77597	2.39484e-07	5.55332e-07
AT5G40370	0.84407	6.34284	1.77215e-95	4.63099e-94			AT4G30570	-0.893246	1.72963	6.46024e-07	1.44573e-06
AT1G55760	0.843894	4.0847	3.64025e-31	2.62716e-30			AT5G58260	-0.892642	1.85993	8.73007e-08	2.09034e-07
AT5G03160	0.84381	4.92626	1.00592e-50	1.23749e-49			AT1G12710	-0.892297	3.77936	2.37816e-25	1.38808e-24
AT2G23620	0.843005	2.93981	2.21441e-15	8.36672e-15			AT2G36660	-0.89111	0.176277	0.00487763	0.00746564
AT2G46430	0.842038	3.47664	4.95993e-20	2.35129e-19			AT1G28330	-0.890166	6.72868	5.37485e-103	1.53061e-101
AT4G39840	0.842023	4.57382	1.70251e-35	1.40292e-34			AT5G35995	-0.890119	4.20976	6.51452e-31	4.66781e-30
AT1G61080	0.842017	2.17455	1.68904e-09	4.56972e-09			AT3G04790	-0.889352	6.17079	3.34227e-104	9.68339e-103
AT4G12480	0.841847	7.26685	4.5778e-103	1.30735e-101			AT3G05990	-0.888493	4.46898	1.03898e-36	8.91047e-36
AT5G63030	0.841749	3.29949	2.00452e-19	9.22262e-19			AT3G52155	-0.888384	3.07991	7.23659e-16	2.79873e-15
AT3G27220	0.841295	4.76214	1.62617e-44	1.72552e-43			AT3G60390	-0.88777	3.85461	1.62157e-25	9.52596e-25
AT4G05590	0.841166	2.93889	1.28353e-13	4.44313e-13			AT1G50450	-0.88741	3.46757	3.48436e-21	1.73187e-20
AT1G26690	0.840799	3.71415	5.52081e-24	3.06233e-23			AT1G44446	-0.887364	4.41046	2.10201e-36	1.78738e-35
AT2G13130	0.840746	1.56746	3.87916e-06	8.14327e-06			AT1G06547	-0.886887	1.32941	9.9887e-06	2.01926e-05
AT2G39410	0.840303	1.48857	1.62031e-05	3.20678e-05			AT1G27180	-0.885797	2.96694	9.15941e-15	3.36839e-14
AT5G10210	0.839629	1.25839	1.78241e-05	3.5116e-05			AT3G23700	-0.885564	4.41944	2.26901e-34	1.80572e-33
AT3G48350	0.838875	2.90252	1.70677e-12	5.55159e-12			AT2G38980	-0.885301	2.53375	1.05348e-11	3.26767e-11
AT3G48090	0.838759	3.96298	5.08544e-28	3.29647e-27			AT3G60980	-0.884456	4.92055	2.46294e-49	2.936e-48
AT5G25230	0.838315	1.61989	2.69004e-06	5.72702e-06			AT4G03600	-0.884444	0.625183	0.00110237	0.00181933
AT1G14730	0.837302	2.59859	5.04749e-11	1.50312e-10			AT5G52440	-0.884365	4.33906	6.29661e-36	5.26676e-35
AT5G46030	0.837165	4.09663	8.24807e-30	5.68969e-29			AT2G29120	-0.884149	1.78419	4.22592e-07	9.59785e-07
AT3G46990	0.837157	0.918318	0.000243228	0.000429995			AT2G16990	-0.884084	2.436	1.44816e-10	4.19262e-10
AT5G27000	0.836991	3.15557	3.64718e-17	1.51456e-16			AT3G14110	-0.882806	5.59223	7.10522e-76	1.36577e-74
AT5G06610	0.836942	1.36201	1.30897e-05	2.61807e-05			AT5G19060	-0.882798	2.25845	1.90544e-09	5.13848e-09
AT5G63550	0.83687	1.66084	9.64726e-07	2.13127e-06			AT5G55280	-0.882551	5.12211	3.716e-56	5.04664e-55
AT3G23920	0.836206	5.88626	5.41222e-67	8.99383e-66			AT5G57880	-0.882044	2.49685	3.56487e-11	1.07182e-10
AT5G64170	0.835942	4.21291	4.54082e-28	2.94918e-27			AT4G12870	-0.881895	1.79628	3.22489e-07	7.39576e-07
AT2G24690	0.835595	2.49628	3.42182e-11	1.03051e-10			AT5G46240	-0.881787	2.70161	1.69822e-12	5.52468e-12
AT3G10525	0.835484	3.17301	2.88628e-17	1.20458e-16			AT5G00750	-0.881706	3.48703	1.03833e-17	4.40801e-17
AT3G62040	0.835242	3.66232	1.66943e-22	8.71602e-22			AT5G16250	-0.88087	5.15642	1.93261e-59	2.81186e-58
AT3G18640	0.834211	3.25078	3.50967e-17	1.45927e-16			AT2G17260	-0.880793	2.46935	6.79424e-10	1.88985e-09
AT2G19590	0.834162	3.53075	1.88066e-21	9.45103e-21			AT4G08165	-0.880734	1.69074	1.00489e-06	2.21631e-06
AT3G21480	0.834152	3.37045	1.66072e-19	7.66201e-19			AT1G33760	-0.880684	0.449347	0.0019689	0.00315842
AT4G22740	0.833625	3.00173	1.0415e-14	3.81961e-14			AT3G07430	-0.879896	6.02889	7.57666e-93	1.89806e-91
AT3G15790	0.832975	1.37294	1.38204e-05	2.75678e-05			AT5G54020	-0.879868	2.00776	8.43183e-08	2.02232e-07
AT3G07715	0.832888	6.49516	3.35959e-34	2.66092e-33			AT1G13270	-0.878808	5.59468	3.50078e-72	6.33914e-71
AT3G49080	0.832763	3.95303	1.10477e-24	6.29574e-24			AT5G58660	-0.878204	2.36343	1.01574e-08	2.60931e-08
AT5G13930	0.832668	8.80578	1.91334e-99	5.25405e-98			AT2G03770	-0.878073	0.587835	0.00107343	0.00177347
AT3G06860	0.832208	8.29503	1.26542e-99	3.48923e-98			AT2G36750	-0.877856	0.296543	0.00513731	0.00784568
AT5G59780	0.831879	3.53759	1.46494e-19	6.77281e-19			AT1G05030	-0.877205	3.66067	3.3971e-20	1.62118e-19
AT2G33840	0.831717	4.24439	3.35234e-33	2.58054e-32			AT5G02665	-0.877094	1.99387	5.5101e-08	1.33777e-07
AT5G24290	0.831485	3.76107	3.26585e-21	1.62447e-20			AT1G33340	-0.877062	2.2848	4.62877e-09	1.21499e-08
AT1G21460	0.831017	5.14167	9.74827e-50	1.16903e-48			AT3G53900	-0.876908	4.15866	1.08294e-26	6.65714e-26
AT2G46455	0.830583	1.45811	1.18135e-05	2.37327e-05			AT3G19380	-0.876814	2.80777	2.15758e-13	7.37175e-13
AT1G02800	0.830531	0.4723	0.00149235	0.00242175			AT5G18290	-0.876541	2.26406	1.43213e-09	3.89678e-09
AT1G54260	0.829704	2.21152	1.93694e-08	4.87859e-08			AT1G09125	-0.876492	2.06654	5.94723e-08	1.44093e-07
AT1G08430	0.82955	2.68815	2.17778e-11	6.62648e-11			AT2G29125	-0.875953	1.76346	3.05428e-07	7.01979e-07
AT5G48940	0.829078	3.73785	1.3125e-23	7.16696e-23			AT4G15510	-0.87565	2.93129	2.30764e-12	7.44545e-12
AT1G24460	0.829076	4.83712	1.36959e-41	1.35408e-40			AT2G22370	-0.87403	3.68931	1.45683e-23	7.94206e-23
AT4G35350	0.828248	5.24705	7.28512e-50	8.76802e-49			AT4G00050	-0.873563	2.35247	2.76337e-10	7.87603e-10
AT3G16460	0.827683	10.6564	1.6178e-86	3.72169e-85			AT5G17820	-0.873539	7.95221	2.15423e-109	6.64588e-108
AT3G53260	0.827501	7.42496	9.29281e-93	2.31926e-91			AT1G77530	-0.873451	1.39526	1.61684e-05	3.20022e-05
AT3G61680	0.827449	2.71841	9.34363e-12	2.91129e-11			AT1G17710	-0.872252	1.68666	1.94741e-06	4.19151e-06
AT2G46590	0.827421	3.91335	3.02044e-26	1.82422e-25			AT3G50350	-0.871881	3.50536	1.17675e-20	5.7265e-20
AT1G16210	0.826345	3.10824	2.11456e-16	8.41404e-16			AT5G16810	-0.871808	3.52255	4.57641e-21	2.26229e-20
AT3G51100	0.826231	2.89969	6.2884e-14	2.21987e-13			AT2G08765	-0.871614	3.22391	2.11818e-15	8.00768e-15
AT3G43590	0.825673	4.1965	1.42362e-31	1.03829e-30			AT1G72800	-0.871225	2.80963	2.4922e-12	8.02795e-12
AT3G58810	0.825332	2.05954	3.23019e-08	7.99094e-08			AT2G16580	-0.871118	0.54963	0.00202138	0.00323846
AT5G38747	0.825068	0.707973	0.000896344	0.00149598			AT5G26820	-0.871061	6.71363	9.35544e-105	2.72631e-103
AT4G03940	0.824799	0.840904	0.000235627	0.000417257			AT1G21680	-0.870688	6.17678	5.41018e-92	1.34187e-90
AT5G19870	0.824545	0.0328042	0.0092152	0.0135886			AT1G29730	-0.87062	1.95015	9.02844e-08	2.1592e-07
AT4G14716	0.824481	5.51909	6.22528e-69	1.07562e-67			AT1G49975	-0.870589	2.80383	1.79499e-12	5.82811e-12
AT4G02485	0.824114	0.962559	0.000154314	0.000278772			AT2G26030	-0.870581	3.76897	7.22391e-24	3.98499e-23
AT5G55310	0.823794	4.58966	1.5766e-36	1.34404e-35			AT2G41010	-0.869897	4.66344	7.85201e-43	8.00049e-42
AT1G79150	0.823723	4.02533	2.77048e-27	1.75046e-26			AT1G12160	-0.869744	3.03056	2.02639e-15	7.66791e-15
AT2G44200	0.823633	1.71414	9.41715e-07	2.0825e-06			AT1G12700	-0.869324	1.60543	4.03231e-06	8.4541e-06
AT5G11110	0.823623	5.35204	7.33622e-61	1.0904e-59			AT1G46768	-0.869244	1.87205	9.3565e-07	2.07023e-06
AT2G44300	0.823548	3.34881	3.12003e-16	1.23047e-15			AT5G05090	-0.869043	2.35787	1.02931e-09	2.82649e-09
AT1G22440	0.823363	5.03267	1.55073e-51	1.94362e-50			AT5G46390	-0.868858	3.50302	6.4423e-20	3.03531e-19
AT4G17280	0.823016	3.52143	5.70007e-18	2.45371e-17			AT5G23410	-0.868578	0.407504	0.00444746	0.00683759
AT1G26830	0.82274	5.76572	3.81831e-63	5.92179e-62			AT1G01970	-0.86798	4.5468	3.47315e-37	3.03063e-36
AT1G74690	0.822457	5.19355	1.95333e-50	2.38686e-49			AT2G28120	-0.867924	4.86126	6.34846e-47	7.17828e-46
AT3G50360	0.822348	4.3013	3.97535e-27	2.49282e-26			AT4G39920	-0.867529	3.40858	6.04619e-18	2.59822e-17
AT1G13090	0.822276	4.16705	2.53849e-29	1.72667e-28			AT3G19553	-0.867472	5.81999	3.48388e-78	6.97857e-77
AT3G04710	0.821797	3.66759	1.54487e-22	8.08259e-22			AT3G13175	-0.867305	1.90953	1.11336e-07	2.64745e-07
AT3G61440	0.821637	8.331	1.59535e-87	3.72144e-86			AT4G03635	-0.867212	1.93569	5.382e-08	1.30874e-07
AT1G02460	0.821039	1.02671	0.000189419	0.000338671			AT1G68585	-0.866808	1.74254	6.70425e-07	1.49899e-06
AT5G39570	0.820864	6.53936	9.24667e-67	1.52895e-65			AT1G35560	-0.866778	2.80796	1.22319e-12	4.01127e-12
AT4G28520	0.820546	2.45245	9.5707e-11	2.80416e-10			AT3G15620	-0.866691	3.35557	1.00008e-18	4.45866e-18
AT4G02230	0.820384	5.38803	3.8406e-57	5.32437e-56			AT5G13140	-0.866296	4.81513	4.80148e-40	4.55559e-39
AT4G13660	0.820004	3.79782	7.29864e-24	4.02502e-23			AT4G14890	-0.86572	2.88199	6.99223e-13	2.32195e-12
AT1G28510	0.819986	3.59357	5.02322e-17	2.06836e-16			AT5G02440	-0.865511	1.56773	1.59433e-05	3.15816e-05
AT3G51670	0.819816	5.70935	1.29353e-75	2.47691e-74			AT5G63100	-0.86501	2.13859	6.38427e-09	1.66139e-08
AT5G67210	0.819751	2.41562	4.20073e-10	1.18427e-09			AT3G47090	-0.864976	0.82203	0.000480702	0.000826216
AT3G24460	0.819613	3.46376	4.18007e-18	1.81155e-17			AT2G21500	-0.864796	4.94438	3.05553e-47	3.48648e-46
AT4G22280	0.819546	3.05408	1.12472e-14	4.11798e-14			AT5G09065	-0.864011	6.79579	1.06854e-47	1.22554e-46
AT5G45790	0.819281	1.19145	4.27102e-05	8.1355e-05			AT1G04217	-0.863999	2.89575	3.68067e-12	1.17259e-11
AT4G33420	0.818869	5.72046	1.38029e-70	2.43974e-69			AT5G06430	-0.863485	2.86919	4.54484e-12	1.43896e-11
AT4G02720	0.818627	2.8676	2.84708e-12	9.14312e-12			AT5G24735	-0.863036	4.09866	3.17204e-28	2.07365e-27
AT2G19385	0.818333	2.46299	1.32224e-10	3.83973e-10			AT1G32940	-0.863008	4.29782	1.55935e-31	1.13645e-30
AT1G54790	0.818323	2.13938	8.79087e-09	2.26905e-08			AT5G24620	-0.862883	4.75787	5.5566e-42	5.54025e-41
AT1G54460	0.817942	2.92105	9.27878e-14	3.24684e-13			AT3G26630	-0.862782	3.68197	1.20462e-21	6.09354e-21
AT1G31280	0.817935	5.16659	8.88965e-51	1.09429e-49			AT5G14070	-0.862603	2.05599	3.40463e-08	8.40376e-08
AT4G25707	0.817307	1.40495	0.00010184	0.000187105			AT4G31130	-0.861975	5.99354	2.39709e-84	5.28921e-83
AT5G04200	0.817085	3.9291	6.72663e-25	3.87193e-24			AT1G75620	-0.861854	2.76941	1.40948e-12	4.60934e-12
AT5G56360	0.816954	4.45185	3.26499e-33	2.51427e-32			AT1G09380	-0.861527	1.09814	0.000154164	0.000278551
AT5G16340	0.816815	2.92869	5.04467e-13	1.68727e-12			AT1G25560	-0.860879	7.79309	3.86225e-89	9.24673e-88
AT1G64400	0.816738	3.57936	1.50185e-20	7.2714e-20			AT3G06345	-0.860874	7.52787	2.78144e-99	7.60654e-98
AT4G03180	0.81657	2.42832	1.19091e-08	3.04249e-08			AT3G09390	-0.86032	7.81618	9.79344e-97	2.57946e-95
AT1G33800	0.816393	4.76137	3.44742e-38	3.09046e-37			AT3G45740	-0.859898	3.75747	4.41677e-23	2.35958e-22
AT1G62250	0.816331	3.19843	1.02168e-16	4.13617e-16			AT5G03800	-0.859324	4.2386	3.42871e-31	2.47807e-30
AT1G78370	0.815973	5.50512	2.20501e-67	3.70112e-66			AT2G44650	-0.859156	5.82422	5.2759e-79	1.07077e-77
AT5G61460	0.815097	3.56449	1.34452e-20	6.52704e-20			AT3G47250	-0.859123	3.92947	1.29513e-24	7.36167e-24
AT3G18000	0.815009	6.67277	4.42555e-95	1.15047e-93			AT2G29910	-0.858795	3.1228	6.02717e-16	2.33959e-15
AT5G40380	0.814728	3.73961	3.31417e-18	1.44312e-17			AT5G46800	-0.857959	5.82253	3.66617e-76	7.07437e-75
AT5G45260	0.814502	4.93408	8.77312e-48	1.01027e-46			AT1G29450	-0.857852	1.80874	7.27809e-07	1.62239e-06
AT1G76880	0.814464	4.65917	3.06062e-38	2.74988e-37			AT3G51340	-0.857768	2.12281	1.53817e-08	3.90223e-08
AT1G32260	0.814409	2.04571	1.22658e-07	2.90699e-07			AT2G23680	-0.85767	3.68964	1.31162e-22	6.88024e-22
AT2G01830	0.814074	5.17888	8.32014e-47	9.38116e-46			AT2G29360	-0.857603	3.39647	2.53617e-17	1.06201e-16
AT3G59830	0.813941	0.532564	0.00158953	0.00257194			AT3G50560	-0.857368	3.29184	8.53998e-16	3.28566e-15
AT1G80890	0.81382	1.98947	2.36527e-07	5.48667e-07			AT2G34925	-0.857064	1.1625	0.000136555	0.000247899
AT3G29350	0.81364	4.2035	1.23252e-29	8.47004e-29			AT4G06810	-0.856882	9.68201	4.64953e-69	8.06847e-68
AT5G48170	0.813534	1.56297	2.81916e-06	5.99233e-06			AT3G26070	-0.856551	4.79503	7.35908e-41	7.13113e-40
AT5G38720	0.813376	1.52898	5.17634e-06	1.07389e-05			AT4G36790	-0.85604	3.40045	2.96292e-18	1.29325e-17
AT1G47570	0.813274	4.633	5.1139e-37	4.44294e-36			AT5G04170	-0.855984	6.8053	8.15673e-102	2.29988e-100
AT4G04465	0.813175	5.6487	6.72867e-65	1.07783e-63			AT3G63510	-0.855546	4.14872	6.5457e-30	4.53885e-29
AT3G24450	0.812822	3.29675	2.39409e-16	9.49044e-16			AT4G34830	-0.854188	6.17693	2.11004e-93	5.33947e-92
AT5G43230	0.811711	0.81658	0.000920678	0.00153377			AT5G06340	-0.853516	4.45877	2.05289e-32	1.54225e-31
AT5G28540	0.810702	7.38096	9.01613e-99	2.44893e-97			AT4G23000	-0.852995	4.0133	8.53001e-27	5.28263e-26
AT1G19710	0.810592	3.75887	4.44735e-23	2.37465e-22			AT1G62200	-0.852941	4.98307	3.27275e-51	4.08145e-50
AT5G53370	0.810274	6.10888	2.60922e-84	5.7446e-83			AT5G65590	-0.852893	1.22436	8.63311e-05	0.000159476
AT3G48900	0.810138	0.461844	0.0023228	0.00369794			AT1G15960	-0.852681	2.9895	1.29257e-13	4.47285e-13
AT4G05020	0.809528	6.32942	1.43574e-86	3.30666e-85			AT4G30690	-0.852366	4.76423	1.2599e-40	1.21207e-39
AT4G22150	0.809162	4.58431	4.45468e-38	3.97738e-37			AT1G12775	-0.851996	2.4488	8.51449e-10	2.35394e-09
AT1G70500	0.809098	2.22704	2.22735e-08	5.57702e-08			AT4G13100	-0.851994	2.51934	6.10687e-11	1.81051e-10
AT2G02820	0.809071	3.36877	2.18549e-18	9.59381e-18			AT4G22710	-0.851708	2.04961	1.2696e-07	3.00575e-07
AT1G09470	0.809049	0.699355	0.000881987	0.00147312			AT5G60460	-0.851189	4.99101	6.35349e-51	7.85483e-50
AT5G47680	0.808598	2.7417	5.22613e-12	1.65048e-11			AT2G05310	-0.851019	3.68601	1.87363e-18	8.252e-18
AT5G15600	0.808429	1.12785	0.000158324	0.000285603			AT3G05625	-0.8506	1.97629	4.34351e-07	9.85709e-07
AT1G04190	0.808036	4.29815	4.02363e-26	2.41841e-25			AT3G49790	-0.85011	6.06673	2.89274e-79	5.91902e-78
AT4G10920	0.807763	2.5435	3.84371e-11	1.1534e-10			AT3G12685	-0.849805	1.66874	3.61243e-06	7.6017e-06
AT5G26780	0.807615	6.12251	7.52059e-81	1.57925e-79			AT2G26900	-0.848387	7.40024	2.38093e-100	6.62912e-99
AT2G46020	0.806689	6.48219	1.17861e-87	2.75575e-86			AT3G63190	-0.847665	5.47881	3.65672e-64	5.78793e-63
AT2G31970	0.806568	3.84303	8.79361e-23	4.64447e-22			AT5G00755	-0.847542	2.19205	9.5921e-09	2.46949e-08
AT1G68790	0.806382	2.90177	7.01468e-14	2.47189e-13			AT5G54540	-0.847387	5.68983	2.37503e-74	4.44978e-73
AT3G55290	0.805939	1.96013	3.96546e-07	9.02373e-07			AT2G42730	-0.847151	1.1564	8.04336e-05	0.000149008
AT2G29590	0.80588	2.31272	1.93149e-08	4.86608e-08			AT2G05180	-0.847065	0.837958	0.000443727	0.000765097
AT4G26630	0.805684	3.43789	7.08966e-19	3.18422e-18			AT4G11140	-0.846981	1.41686	1.39735e-05	2.78564e-05
AT2G47260	0.805648	3.24859	5.97643e-16	2.3208e-15			AT5G25475	-0.846106	3.6621	6.93216e-21	3.40577e-20
AT5G26720	0.805434	1.19787	7.09656e-05	0.000132228			AT1G79070	-0.845937	2.53155	3.66785e-10	1.03785e-09
AT5G63135	0.805265	1.7348	3.10374e-06	6.57207e-06			AT5G46420	-0.844987	5.43436	3.75943e-59	5.43812e-58
AT1G31870	0.805152	3.27878	1.1126e-17	4.71927e-17			AT5G59730	-0.844299	6.34968	8.61336e-86	1.9567e-84
AT2G01940	0.805003	2.7052	3.11153e-12	9.96678e-12			AT4G35685	-0.84358	0.966718	0.000279673	0.000492248
AT4G28650	0.804615	4.46398	1.76308e-33	1.37036e-32			AT5G48335	-0.843416	4.17904	3.69217e-30	2.57987e-29
AT5G65480	0.803769	5.43537	9.62382e-55	1.2741e-53			AT1G64583	-0.843253	1.43282	1.55542e-05	3.08477e-05
AT4G34230	0.803193	5.48424	5.35126e-64	8.43668e-63			AT5G14700	-0.842307	3.25503	6.87254e-17	2.80959e-16
AT4G18610	0.802764	2.00708	1.08128e-07	2.57331e-07			AT3G49930	-0.842211	0.861644	0.000981109	0.00162834
AT1G28620	0.802623	1.55765	1.30416e-05	2.60923e-05			AT3G54090	-0.84174	4.95491	1.18059e-41	1.16837e-40
AT5G64670	0.802614	4.1831	1.32439e-28	8.78136e-28			AT5G27420	-0.841378	5.28047	3.64637e-57	5.05861e-56
AT2G43150	0.802137	8.14023	7.92876e-78	1.57872e-76			AT1G05190	-0.841269	6.50957	3.33106e-94	8.55929e-93
AT1G47970	0.802018	2.13011	3.14624e-08	7.79097e-08			AT2G44040	-0.841188	4.8432	7.43356e-43	7.57799e-42
AT3G46170	0.80199	0.113903	0.00918989	0.0135533			AT1G62640	-0.841051	6.18319	1.38529e-87	3.23521e-86
AT3G43510	0.801914	3.16141	2.32993e-15	8.78989e-15			AT5G35100	-0.840643	3.87849	7.73399e-23	4.09998e-22
AT1G16030	0.801596	1.61039	3.48609e-06	7.34975e-06			AT5G58480	-0.840517	3.0468	1.57286e-13	5.41002e-13
AT2G32430	0.801457	3.52881	3.66206e-20	1.7443e-19			AT5G24690	-0.840091	7.75529	1.72245e-102	4.89112e-101
AT3G06680	0.801424	4.48753	4.77932e-36	4.01612e-35			AT1G16080	-0.840006	4.90275	3.75308e-46	4.17053e-45
AT5G06860	0.801154	6.04378	7.46175e-64	1.17086e-62			AT3G63445	-0.8392	3.12892	1.89784e-12	6.15504e-12
AT1G50700	0.80091	2.12981	3.12683e-08	7.74385e-08			AT2G21080	-0.839059	2.67064	3.02731e-11	9.13769e-11
AT5G13460	0.800891	2.31038	2.8117e-09	7.48252e-09			AT2G33500	-0.838373	3.33714	4.40814e-17	1.81997e-16
AT3G18760	0.800854	3.76041	2.51696e-23	1.35954e-22			AT5G55220	-0.83777	5.27214	1.42235e-53	1.84758e-52
AT1G64640	0.80046	4.76817	1.89179e-40	1.81212e-39			AT1G68238	-0.837066	3.35901	6.1958e-16	2.40365e-15
AT1G02950	0.800442	1.86184	5.25652e-07	1.1851e-06			AT1G03746	-0.836853	2.14235	6.5239e-08	1.57587e-07
AT3G07770	0.800352	6.22895	2.06557e-74	3.87363e-73			AT3G62880	-0.836598	2.28786	3.93815e-09	1.03807e-08
AT4G20000	0.800305	1.10824	0.000170992	0.000307401			AT4G06320	-0.836422	2.59113	5.31443e-11	1.58002e-10
AT4G35200	0.800129	1.10805	0.00013762	0.000249751			AT5G19855	-0.836366	3.87203	8.91287e-24	4.90711e-23
AT1G26560	0.800129	3.47038	1.0823e-19	5.03754e-19			AT1G71100	-0.836229	4.82962	1.89632e-39	1.77561e-38
AT5G66750	0.79951	4.76673	1.46164e-41	1.44437e-40			AT1G69572	-0.836212	2.7446	4.34952e-11	1.3005e-10
AT4G14550	0.799037	3.77619	5.04505e-22	2.59269e-21			AT3G57430	-0.835792	3.51813	1.63777e-17	6.89856e-17
AT5G16490	0.798887	0.808814	0.000582366	0.00099166			AT1G21600	-0.835792	5.04744	2.33292e-48	2.71305e-47
AT3G17420	0.798505	4.74978	3.18604e-40	3.03296e-39			AT5G25050	-0.835325	4.63565	2.60762e-31	1.88941e-30
AT3G15810	0.797892	5.44399	3.52411e-59	5.10141e-58			AT3G46980	-0.834986	4.68803	6.98356e-35	5.64759e-34
AT5G58340	0.797854	1.44822	5.75493e-05	0.000108086			AT1G12970	-0.834933	4.842	1.54453e-39	1.44961e-38
AT4G39510	0.797782	3.80348	1.91115e-20	9.21289e-20			AT3G32930	-0.832993	4.81486	1.15568e-44	1.23546e-43
AT4G37120	0.797658	4.21166	9.33141e-26	5.53873e-25			AT3G62910	-0.832863	3.97803	4.13525e-23	2.21274e-22
AT1G17190	0.797611	4.79403	2.31386e-36	1.96335e-35			AT2G28370	-0.832677	5.96098	5.73276e-65	9.19773e-64
AT5G61000	0.797585	4.31593	2.70482e-29	1.83856e-28			AT3G62750	-0.832591	4.60122	3.06018e-35	2.50722e-34
AT3G23890	0.797482	4.7123	3.40166e-41	3.33019e-40			AT1G76570	-0.832524	2.49751	3.2319e-09	8.56882e-09
AT4G12400	0.797405	2.17126	3.37168e-08	8.32859e-08			AT2G38570	-0.831977	2.03592	1.79584e-07	4.2048e-07
AT5G58130	0.797365	3.83738	5.02301e-20	2.38063e-19			AT1G36980	-0.831312	6.58523	1.6213e-85	3.66645e-84
AT1G71270	0.797248	5.50175	9.06313e-65	1.44482e-63			AT2G20920	-0.831138	4.34405	1.63679e-27	1.04207e-26
AT5G60800	0.796872	0.332438	0.00445172	0.00684308			AT3G47070	-0.830783	3.74566	3.0205e-19	1.38112e-18
AT5G43210	0.796731	1.97114	1.82116e-07	4.26259e-07			AT5G38660	-0.830717	4.94272	1.12296e-46	1.25977e-45
AT2G20142	0.796384	3.92962	1.53766e-21	7.75465e-21			AT1G77760	-0.83031	9.77285	5.32082e-90	1.28775e-88
AT5G01480	0.796074	0.430648	0.00338483	0.0052794			AT3G26085	-0.830302	3.7313	3.75778e-19	1.70965e-18
AT1G56460	0.796022	2.92604	3.05004e-13	1.03415e-12			AT3G58193	-0.829757	2.71017	5.98592e-11	1.77544e-10
AT2G39260	0.795604	4.99806	9.54039e-49	1.11992e-47			AT1G01225	-0.829741	1.18764	0.00011593	0.000211842
AT4G37330	0.794974	4.4071	8.42708e-34	6.58584e-33			AT2G47940	-0.829733	6.70161	1.14169e-93	2.90007e-92
AT4G17000	0.794893	0.750696	0.00100506	0.00166588			AT3G07350	-0.829604	4.63967	5.459e-35	4.43081e-34
AT4G32620	0.794546	5.61843	9.25332e-68	1.56898e-66			AT2G46330	-0.829408	6.3092	2.45444e-91	6.02046e-90
AT3G05270	0.794411	2.61753	6.47434e-11	1.91571e-10			AT2G21660	-0.82924	7.43596	6.41481e-70	1.12293e-68
AT4G08310	0.793571	1.51859	1.10785e-05	2.22986e-05			AT1G17750	-0.828722	4.23149	1.96417e-29	1.3383e-28
AT2G29340	0.79299	6.38502	1.43804e-85	3.2594e-84			AT3G09105	-0.828531	1.6868	4.14078e-06	8.66788e-06
AT3G02760	0.792726	5.64307	6.04034e-54	7.90782e-53			AT5G65410	-0.828224	4.42236	1.58541e-29	1.08541e-28
AT1G26260	0.792497	2.04899	1.01766e-07	2.42537e-07			AT1G04227	-0.827452	3.24971	7.05362e-12	2.21086e-11
AT5G54740	0.792287	0.355149	0.00363193	0.00564499			AT1G06553	-0.827195	4.08757	1.24377e-18	5.51804e-18
AT5G02140	0.792185	0.35502	0.0037594	0.00583255			AT4G22890	-0.826815	4.72687	4.59616e-41	4.48423e-40
AT2G24535	0.792069	0.354888	0.00432021	0.00665218			AT3G44310	-0.826691	9.07845	5.46028e-95	1.41578e-93
AT2G45290	0.791932	6.76992	1.00138e-84	2.22677e-83			AT5G22690	-0.826512	5.35592	2.82787e-51	3.52884e-50
AT1G69510	0.791736	5.16034	2.03191e-48	2.36713e-47			AT2G36830	-0.826472	8.77428	3.94218e-84	8.66024e-83
AT5G02620	0.791196	3.02638	2.47359e-14	8.89541e-14			AT1G04920	-0.826459	0.261408	0.00493993	0.00755868
AT3G54540	0.791163	5.70121	2.18857e-67	3.67661e-66			AT3G51570	-0.826142	0.261522	0.00708045	0.0106106
AT1G72230	0.790985	3.2368	5.718e-16	2.22217e-15			AT2G24390	-0.826076	1.43804	3.35073e-05	6.45073e-05
AT1G08260	0.790778	6.57499	4.82884e-70	8.47527e-69			AT2G35500	-0.825556	5.03958	3.83781e-49	4.55592e-48
[truncated: 5,535 more rows]

## Sheet: clb5_leafvspds3_leaf
Table S1 Differentially expressed genes for clb5 vs pds3 in first pair of leaves stage (1.02)
Up regulated genes							Down regulated genes
ID	logFC	logCPM	PValue	FDR			ID	logFC	logCPM	PValue	FDR
AT5G20750	12.1086	4.15662	0	0			AT3G28945	-10.8791	2.60591	5.43302e-197	1.07677e-195
AT1G44510	11.1607	3.22924	3.97554e-226	9.29844e-225			AT3G28170	-10.2526	1.98933	4.49704e-126	5.4839e-125
AT2G30770	11.0818	3.15177	1.11843e-201	2.28595e-200			AT5G43403	-9.97924	1.72172	1.00919e-100	9.71537e-100
AT2G07678	10.794	2.87076	1.58997e-181	2.8703e-180			AT2G13970	-9.94907	1.69165	2.93907e-97	2.73831e-96
AT4G12170	10.5315	5.38488	0	0			AT3G13240	-9.42186	1.18617	7.91834e-71	5.58252e-70
AT1G27570	10.5253	2.60864	4.75746e-145	6.69648e-144			AT4G08112	-9.24966	1.02305	1.14466e-62	7.27035e-62
AT2G13750	10.3541	2.44179	7.98367e-133	1.02672e-131			AT3G47675	-9.15256	0.930735	3.42666e-60	2.08931e-59
AT4G32208	10.3008	2.39021	5.25013e-123	6.22973e-122			AT5G42460	-8.94184	0.734052	3.38769e-50	1.77261e-49
AT1G24388	10.2011	5.06367	0	0			AT2G06950	-8.69108	4.91347	0	0
AT4G23150	10.1568	2.25002	2.71974e-115	3.00865e-114			unknown_gene_143	-8.6527	2.14037	7.82621e-124	9.36879e-123
AT4G32230	10.0837	2.17898	1.32054e-107	1.36467e-106			AT3G28160	-8.61876	5.12519	0	0
AT4G19239	10.0456	2.142	1.78955e-103	1.78295e-102			AT3G42806	-8.61233	4.2697	0	0
AT1G12340	9.90699	2.00788	4.16975e-98	3.9083e-97			AT1G15885	-8.59956	0.415729	6.53187e-41	2.88431e-40
AT2G41470	9.77751	1.88272	2.50408e-89	2.14825e-88			AT4G03292	-8.59755	0.415701	6.0492e-38	2.53311e-37
AT4G04402	9.66865	1.77784	5.74392e-82	4.5482e-81			AT2G11215	-8.58608	0.405099	8.84012e-39	3.74909e-38
AT5G17090	9.58726	1.69938	1.5912e-79	1.23202e-78			AT3G43955	-8.57359	5.07764	0	0
AT2G18140	9.53488	1.64762	7.42377e-67	4.96758e-66			AT2G15128	-8.52384	2.01039	8.11981e-130	1.019e-128
AT4G00234	9.39853	1.51829	1.18765e-68	8.13519e-68			AT3G47680	-8.51059	3.25175	2.17078e-307	7.6735e-306
AT3G44070	9.37339	1.49409	8.06507e-68	5.45436e-67			AT2G11225	-8.46338	5.41111	0	0
AT5G36240	9.26682	1.39235	2.16263e-60	1.32219e-59			AT2G34420	-8.44548	7.06894	0	0
AT5G39640	9.17499	1.30538	8.46776e-56	4.85327e-55			AT4G08410	-8.44296	0.272788	2.05064e-36	8.37413e-36
AT1G42705	9.12482	3.22052	2.25503e-220	5.11485e-219			AT2G04378	-8.43914	3.18028	4.61466e-287	1.45819e-285
AT3G30835	9.07291	1.2072	2.63175e-53	1.44618e-52			AT3G43690	-8.43896	1.92776	2.30145e-122	2.71023e-121
AT3G02515	8.97649	3.07578	4.72282e-183	8.61807e-182			AT3G60930	-8.42882	0.260897	1.76686e-35	7.07547e-35
AT1G63540	8.94675	1.08838	8.63864e-50	4.48886e-49			AT4G05180	-8.41615	3.15741	3.47793e-281	1.06736e-279
AT1G54040	8.92302	7.32475	0	0			AT3G61010	-8.3992	3.80737	0	0
AT2G07769	8.91208	1.05551	8.43281e-49	4.32751e-48			AT1G65450	-8.39112	0.225764	1.66088e-35	6.65633e-35
AT4G11540	8.8097	0.959047	1.4198e-46	6.97671e-46			AT1G29720	-8.37781	0.213769	2.03993e-34	7.98432e-34
AT3G30813	8.80956	0.959026	1.88517e-45	9.1175e-45			AT3G44430	-8.36913	4.23822	0	0
AT4G16215	8.761	5.06864	0	0			AT4G22520	-8.36437	4.01916	0	0
AT1G24370	8.71658	5.41165	0	0			AT5G36930	-8.3424	3.4545	0	0
AT4G31970	8.71582	0.870941	2.16455e-43	1.00627e-42			AT5G43040	-8.33217	1.82408	4.31173e-112	4.63557e-111
AT3G43444	8.66646	0.824742	8.83769e-41	3.89485e-40			AT4G22513	-8.3119	5.8774	0	0
AT5G50270	8.65771	0.816826	3.42071e-40	1.49292e-39			AT1G52270	-8.3098	0.152306	1.6055e-33	6.15666e-33
AT1G63210	8.65693	2.76394	2.82717e-158	4.34479e-157			AT1G80980	-8.28252	0.127083	1.78753e-32	6.69992e-32
AT4G21840	8.59764	0.760694	8.75613e-40	3.77915e-39			AT5G14830	-8.27312	1.76714	1.72134e-106	1.75912e-105
AT5G37640	8.59679	3.49823	1.06599e-268	3.08452e-267			AT2G13665	-8.24931	1.74276	1.76768e-101	1.71313e-100
AT2G33080	8.58912	0.75255	1.90244e-39	8.16224e-39			AT3G00590	-8.20842	0.061471	4.43548e-31	1.61265e-30
AT2G14610	8.54426	0.710811	5.37321e-39	2.29125e-38			AT1G51430	-8.19208	1.69068	2.89685e-95	2.65141e-94
AT5G17100	8.51675	0.685213	8.83437e-39	3.74744e-38			AT1G24020	-8.19077	6.56598	0	0
AT1G57650	8.49323	2.60433	6.23532e-141	8.46491e-140			AT5G43030	-8.17861	0.0345437	4.05835e-30	1.44366e-29
AT3G00570	8.47962	0.650384	1.40526e-36	5.75718e-36			AT5G66052	-8.14009	5.99171	0	0
AT3G30817	8.47903	0.650261	2.86465e-37	1.18536e-36			AT2G11300	-8.08424	-0.0495129	1.25868e-28	4.31746e-28
AT4G26460	8.47046	4.25098	0	0			AT1G52100	-8.05762	8.07815	0	0
AT1G24390	8.46971	0.64149	5.06258e-37	2.08632e-36			AT3G61020	-8.04683	1.54916	9.06081e-89	7.73395e-88
AT5G39770	8.46567	3.3702	3.79565e-249	9.94578e-248			AT2G37030	-8.0165	-0.108722	2.79098e-27	9.2964e-27
AT2G29350	8.40329	7.00715	0	0			AT3G43740	-8.00257	3.65524	0	0
AT1G47625	8.3805	0.559109	7.23869e-35	2.86143e-34			AT5G26270	-7.99558	2.73987	9.95993e-211	2.13706e-209
AT1G35280	8.34961	0.530615	6.15751e-34	2.38016e-33			AT2G25510	-7.98173	-0.139214	1.03995e-26	3.41175e-26
AT3G43340	8.30737	0.491714	4.79886e-33	1.82331e-32			AT4G22517	-7.95998	5.51681	0	0
AT2G16670	8.26335	0.451604	1.87926e-31	6.88948e-31			AT1G35115	-7.90185	3.01824	1.00153e-228	2.37262e-227
AT1G66700	8.24433	4.03019	0	0			AT5G33370	-7.89545	1.4078	2.84588e-76	2.13336e-75
AT5G05340	8.23258	3.64772	2.38881e-292	7.70468e-291			AT1G29930	-7.87276	6.44619	0	0
AT2G14475	8.2305	0.42101	5.51672e-31	1.99966e-30			AT2G43590	-7.86905	3.52594	5.51509e-302	1.90303e-300
AT1G30180	8.18411	0.378868	3.52463e-30	1.25645e-29			AT4G08110	-7.82575	3.23228	2.06365e-264	5.82162e-263
AT2G05700	8.17259	0.368231	8.08535e-30	2.8566e-29			AT4G01593	-7.81962	2.56761	1.09245e-175	1.90426e-174
AT5G40310	8.03659	0.244814	3.10092e-27	1.03169e-26			AT4G07825	-7.81458	2.92867	4.14451e-246	1.07212e-244
AT4G24420	8.00477	5.66487	0	0			AT1G19150	-7.81214	1.33167	4.27571e-69	2.93874e-68
AT3G27040	7.98399	0.19719	2.78198e-25	8.81556e-25			AT5G27250	-7.75477	-0.336406	4.03665e-23	1.20807e-22
AT4G02865	7.96992	0.184945	3.9156e-25	1.23633e-24			AT2G15292	-7.74188	3.3954	9.02464e-306	3.16801e-304
AT5G43390	7.92908	0.147918	3.13827e-25	9.92592e-25			AT4G03500	-7.73441	-0.354064	9.04228e-23	2.68314e-22
AT1G61700	7.90059	0.122564	2.82334e-24	8.72015e-24			AT4G05315	-7.73371	-0.354223	2.7569e-22	8.05669e-22
AT5G37950	7.88685	0.109874	7.39885e-24	2.26039e-23			AT2G11140	-7.70083	1.96059	1.40453e-107	1.45073e-106
AT2G10553	7.88676	0.109868	4.79078e-24	1.47026e-23			AT4G09420	-7.68265	1.94235	6.28951e-119	7.16905e-118
AT3G30110	7.87209	0.0969	1.55164e-24	4.82329e-24			AT4G38932	-7.66062	3.86516	0	0
AT5G44220	7.85765	0.0838879	1.78169e-23	5.3871e-23			AT4G05631	-7.66005	7.00852	0	0
AT1G26410	7.85762	0.0838929	9.5664e-24	2.91423e-23			AT1G65200	-7.6484	-0.427277	2.37564e-21	6.74496e-21
AT4G14210	7.84032	4.99282	0	0			AT4G04692	-7.63371	3.68225	0	0
AT5G23115	7.82707	0.0573306	9.80996e-24	2.98708e-23			AT2G10410	-7.57724	5.1241	0	0
AT5G38275	7.81291	0.0440239	1.88116e-24	5.83058e-24			AT4G22505	-7.5691	2.68357	1.18132e-181	2.1345e-180
AT3G06585	7.81277	0.0439885	5.33626e-24	1.63618e-23			AT4G35810	-7.54695	1.0708	5.78481e-64	3.74708e-63
AT2G14490	7.79766	0.0304748	4.10558e-24	1.2617e-23			AT2G05100	-7.50658	4.52822	0	0
AT2G15555	7.79408	1.92685	1.84039e-91	1.61652e-90			AT1G12220	-7.49161	3.35446	0	0
AT2G05117	7.78214	0.0167857	1.04183e-23	3.1704e-23			AT1G29920	-7.49032	3.35094	1.78667e-269	5.18466e-268
AT3G30805	7.76685	0.00306191	1.176e-23	3.57173e-23			AT5G42825	-7.45493	3.94417	0	0
AT3G57510	7.7354	-0.0248805	6.56903e-23	1.9567e-22			AT2G27402	-7.42026	3.4649	0	0
AT3G43442	7.71917	-0.0391486	1.04863e-22	3.10435e-22			AT2G12490	-7.41531	4.34367	0	0
AT3G31023	7.71676	1.85244	1.18252e-84	9.66196e-84			AT1G20390	-7.37557	4.78684	0	0
AT5G49420	7.68904	3.11744	9.96064e-202	2.03791e-200			AT4G37925	-7.32342	0.855875	6.39153e-53	3.49609e-52
AT5G52067	7.68652	-0.0679696	4.18024e-22	1.21461e-21			AT3G60290	-7.30049	-0.717106	6.98235e-17	1.75077e-16
AT2G07772	7.68632	-0.0679975	6.41674e-22	1.85408e-21			AT5G23830	-7.29867	2.71149	1.64787e-211	3.55458e-210
AT2G30750	7.66137	6.10448	0	0			AT2G13975	-7.26165	1.53916	1.65763e-85	1.37098e-84
AT4G05510	7.65318	-0.0973541	9.25969e-22	2.66376e-21			AT1G67365	-7.24813	0.791788	1.99463e-52	1.0814e-51
AT5G33207	7.63618	-0.112296	1.52109e-21	4.34184e-21			AT1G34844	-7.22329	0.767607	2.681e-53	1.47244e-52
AT5G10660	7.54818	-0.189337	4.20266e-20	1.15533e-19			AT4G10690	-7.22214	1.98245	3.90779e-127	4.7942e-126
AT2G20910	7.54813	-0.189365	4.09157e-20	1.12495e-19			AT4G22485	-7.19099	2.31346	1.31308e-151	1.93569e-150
AT3G44042	7.54811	-0.189364	5.15721e-20	1.41506e-19			AT1G32060	-7.17362	5.40763	0	0
AT5G04245	7.5299	-0.205257	8.15806e-20	2.22488e-19			AT5G56380	-7.15375	2.81134	1.39807e-220	3.17823e-219
AT3G60164	7.51136	-0.221375	1.57742e-19	4.26235e-19			AT2G34840	-7.14265	1.90516	2.81492e-120	3.23404e-119
AT1G34047	7.50327	1.6475	3.4485e-73	2.50625e-72			AT5G25980	-7.12907	4.73021	0	0
AT4G19240	7.50004	3.84125	0	0			AT2G14285	-7.11525	1.87879	3.44563e-118	3.90331e-117
AT1G10875	7.49253	-0.237687	3.45896e-19	9.27717e-19			AT2G46880	-7.11157	0.665321	3.85818e-44	1.8195e-43
AT1G05313	7.47401	-0.254052	5.43569e-19	1.45002e-18			AT5G17890	-7.08511	5.39411	0	0
AT4G03050	7.45445	-0.270749	6.87169e-19	1.82851e-18			AT1G58590	-7.08349	1.36537	4.78901e-82	3.79356e-81
AT4G05500	7.25803	1.41331	1.51734e-63	9.75676e-63			AT5G28350	-7.03693	3.96276	0	0
AT1G26390	7.23699	4.40678	0	0			AT2G23330	-7.02481	0.583917	2.54942e-46	1.24972e-45
AT4G29770	7.22516	2.66608	6.01027e-149	8.69557e-148			AT2G09795	-7.01909	2.88631	7.0838e-231	1.70003e-229
AT1G72570	7.19701	1.35518	1.10153e-56	6.38017e-56			AT4G22490	-7.01721	5.72001	0	0
AT5G33355	7.13984	2.08146	5.3598e-99	5.07302e-98			AT2G28990	-6.99415	0.55559	5.51298e-45	2.64422e-44
AT1G04580	7.10852	4.51126	0	0			AT5G34790	-6.97928	0.545595	2.58106e-42	1.1735e-41
AT2G14560	7.05024	2.49644	9.06749e-131	1.14717e-129			AT3G27690	-6.93878	1.22824	4.52136e-73	3.28126e-72
AT2G12905	7.00442	2.45209	6.2786e-129	7.80681e-128			AT1G08380	-6.9021	4.30831	0	0
AT5G27925	6.96238	1.13332	1.07423e-51	5.75773e-51			AT3G46780	-6.8746	3.48864	2.44121e-295	7.96243e-294
AT1G32350	6.90638	3.26369	1.5938e-203	3.30085e-202			AT5G45820	-6.86337	2.73605	1.66073e-190	3.18543e-189
AT5G27345	6.89508	4.30436	0	0			AT5G28919	-6.82664	3.18593	1.92783e-270	5.60232e-269
AT4G14220	6.86755	2.98239	1.36305e-182	2.48278e-181			AT5G36910	-6.81928	4.41416	0	0
AT5G60740	6.85044	1.02858	1.18116e-44	5.62529e-44			AT1G30160	-6.80384	1.93883	2.93412e-123	3.49387e-122
AT5G13320	6.84476	5.26559	0	0			AT5G54270	-6.7718	5.21836	0	0
AT4G37990	6.82946	4.83506	0	0			AT4G07455	-6.73611	1.03689	1.7341e-64	1.13048e-63
AT3G44215	6.82181	1.00131	4.23526e-42	1.91656e-41			AT3G59250	-6.72124	0.307015	1.27745e-37	5.31635e-37
AT1G09225	6.79969	0.980381	4.12995e-45	1.98557e-44			AT2G10940	-6.69671	3.42181	0	0
AT5G27607	6.79141	0.973236	1.01501e-42	4.65454e-42			AT3G46385	-6.69395	1.4753	1.37253e-83	1.10847e-82
AT1G42110	6.74212	1.69947	8.86657e-75	6.53301e-74			AT3G16140	-6.68708	3.17898	8.38896e-292	2.69712e-290
AT5G17970	6.71433	0.900964	1.40272e-40	6.16316e-40			AT5G27890	-6.66776	0.973922	1.72301e-57	1.00924e-56
AT1G13470	6.70333	2.53021	2.04143e-134	2.65911e-133			AT3G30720	-6.64604	0.952406	8.62219e-61	5.31313e-60
AT2G18660	6.69448	4.83648	0	0			AT1G58561	-6.64391	3.00586	1.13217e-237	2.81722e-236
AT5G24240	6.65427	6.46373	0	0			AT5G21430	-6.63138	0.225887	3.89541e-35	1.54679e-34
AT4G10220	6.61587	0.809094	1.85087e-39	7.94265e-39			AT3G54050	-6.56227	4.38148	0	0
AT2G04070	6.60607	4.68619	0	0			AT1G47520	-6.55063	1.338	3.0543e-77	2.31011e-76
AT4G25000	6.59489	3.65232	4.53463e-267	1.30282e-265			AT1G30835	-6.48739	2.85099	2.49147e-222	5.71515e-221
AT1G61800	6.48366	6.87187	0	0			AT3G47350	-6.45384	6.06953	0	0
AT1G30940	6.47465	1.94149	1.72293e-86	1.43909e-85			AT2G11270	-6.43964	1.87466	1.36096e-117	1.52976e-116
AT1G63950	6.46353	0.667899	9.13175e-36	3.68306e-35			AT5G17880	-6.43682	4.03072	0	0
AT5G44567	6.46349	2.29856	4.27925e-112	4.60309e-111			AT2G42170	-6.42831	1.22242	2.67342e-73	1.94645e-72
AT4G24000	6.42512	0.632616	1.43342e-33	5.50303e-33			AT5G07190	-6.42478	0.743155	9.99555e-50	5.18729e-49
AT2G29470	6.40545	3.71849	1.18508e-289	3.7861e-288			AT3G47965	-6.37775	1.53001	3.26645e-92	2.89803e-91
AT5G58840	6.38989	1.86024	6.19733e-77	4.6699e-76			AT2G14878	-6.34524	4.8866	0	0
AT5G13170	6.38732	5.22457	0	0			AT3G10200	-6.30899	1.11028	2.17899e-68	1.48705e-67
AT4G03470	6.33032	2.70452	1.66461e-140	2.24927e-139			AT1G50732	-6.30264	-0.0643671	2.12519e-27	7.0939e-27
AT1G14550	6.31383	0.53068	1.36392e-32	5.1302e-32			AT4G30140	-6.29749	5.22732	0	0
AT5G44563	6.30378	1.28298	5.2791e-55	2.98598e-54			AT1G31258	-6.28679	-0.078875	6.28623e-28	2.12496e-27
AT5G15360	6.28811	3.48542	2.85062e-250	7.51814e-249			AT2G26820	-6.28642	-0.0790604	5.97177e-28	2.02001e-27
AT3G48850	6.28339	4.23531	0	0			AT1G66540	-6.27374	1.95352	5.27378e-122	6.17816e-121
AT1G33960	6.25463	3.32234	1.89663e-225	4.41566e-224			AT3G16750	-6.26627	1.42423	2.45646e-85	2.02836e-84
AT1G69920	6.20904	2.3453	1.89949e-114	2.08872e-113			AT3G01835	-6.23836	1.39773	7.68476e-84	6.2262e-83
AT1G26380	6.18861	4.34716	0	0			AT5G34800	-6.235	-0.123877	4.99201e-27	1.65245e-26
AT3G23725	6.16482	2.01143	3.2621e-92	2.89544e-91			AT1G06247	-6.22672	0.564982	8.42087e-46	4.09421e-45
AT3G48640	6.14708	0.378988	1.41413e-27	4.73989e-27			AT1G21500	-6.21875	0.564435	1.64939e-41	7.37655e-41
AT4G15280	6.14549	3.21665	8.33768e-198	1.66384e-196			AT4G08115	-6.21737	-0.139148	8.33774e-27	2.74425e-26
AT5G35965	6.13698	2.27596	2.41712e-101	2.33917e-100			AT5G25010	-6.19938	-0.154695	3.48363e-26	1.12879e-25
AT5G38250	6.13523	0.368271	2.42589e-27	8.08829e-27			AT4G16957	-6.16745	1.85181	8.38969e-116	9.31651e-115
AT3G29970	6.10845	4.27004	0	0			AT4G12800	-6.16529	5.21092	0	0
AT4G11393	6.07105	2.8408	2.8432e-160	4.4539e-159			AT1G78970	-6.131	2.35799	8.69193e-159	1.34291e-157
AT1G64255	6.06213	0.302191	4.47772e-27	1.48561e-26			AT1G31900	-6.12742	1.29301	1.60084e-77	1.21306e-76
AT3G28510	6.02788	3.10348	2.35461e-174	4.07629e-173			AT3G43110	-6.11842	0.466982	1.56419e-41	7.00014e-41
AT1G60470	6.01818	3.82468	1.4817930426267e-310	0			AT1G55670	-6.11337	4.21692	0	0
AT5G55410	6.01082	1.00818	8.48339e-44	3.97942e-43			AT3G05727	-6.10772	6.21118	0	0
AT1G27580	5.94136	1.43394	2.85986e-57	1.67031e-56			AT3G54890	-6.10713	5.21877	0	0
AT3G50770	5.92883	4.21726	0	0			AT3G32030	-6.10607	-0.234669	3.03535e-24	9.35926e-24
AT3G47480	5.90158	5.1283	0	0			AT1G22630	-6.10475	2.61178	5.68774e-151	8.3482e-150
AT3G13433	5.88963	0.147952	1.07679e-23	3.27435e-23			AT1G09995	-6.07145	1.24026	7.26474e-75	5.3586e-74
AT4G01520	5.85741	1.35501	1.22205e-51	6.53791e-51			AT2G35260	-6.05722	2.68219	4.28716e-194	8.3819e-193
AT1G24147	5.82454	1.68681	9.37157e-70	6.50072e-69			AT4G29030	-6.05489	1.22816	1.86301e-62	1.17849e-61
AT5G46140	5.82413	1.97684	6.40317e-81	5.02504e-80			AT3G26310	-6.04941	-0.284372	8.43289e-24	2.57241e-23
AT5G25260	5.81686	3.1489	9.45241e-191	1.81822e-189			AT5G39210	-6.04226	1.49547	8.04251e-90	6.95564e-89
AT1G63070	5.7724	0.044135	1.16968e-21	3.35578e-21			AT5G44574	-6.02866	-0.301533	1.30634e-23	3.96107e-23
AT1G69880	5.75962	8.09553	0	0			AT2G42485	-6.0276	0.384169	1.0045e-39	4.33358e-39
AT2G05095	5.74153	0.0169021	4.20947e-21	1.18817e-20			AT1G61520	-6.01881	6.55563	0	0
AT4G29760	5.72863	2.67071	8.87336e-134	1.15212e-132			AT4G16980	-6.0005	5.96434	0	0
AT4G10850	5.72586	0.00313173	7.52216e-21	2.11144e-20			AT4G01920	-5.98994	1.68219	7.01722e-102	6.84653e-101
AT1G63390	5.72317	2.12022	8.30083e-92	7.32288e-91			AT3G52680	-5.98982	1.68201	1.00457e-101	9.76841e-101
AT4G23610	5.68963	0.710833	8.05885e-35	3.18315e-34			AT5G60260	-5.96502	0.329149	2.49014e-37	1.03166e-36
AT3G61111	5.66125	-0.0533644	9.81066e-20	2.66553e-19			AT5G49740	-5.93747	2.779	2.80969e-221	6.43053e-220
AT4G23600	5.63688	5.92912	0	0			AT3G59400	-5.93202	2.77404	3.78602e-211	8.14941e-210
AT2G25370	5.6314	1.50404	9.23832e-61	5.6876e-60			AT5G20630	-5.89864	2.83722	3.60168e-226	8.43375e-225
AT3G24900	5.62761	-0.082617	5.72232e-20	1.56841e-19			AT5G51720	-5.86151	0.237351	2.72134e-34	1.06104e-33
AT5G32460	5.61521	1.12708	8.23346e-47	4.05566e-46			AT5G28145	-5.84782	0.682963	1.2068e-49	6.2564e-49
AT3G13950	5.6115	3.34799	3.38143e-206	7.09014e-205			AT2G01918	-5.83663	0.213677	1.051e-34	4.13359e-34
AT1G71150	5.56863	1.44424	7.19024e-57	4.17541e-56			AT4G01910	-5.83613	2.77645	2.69591e-212	5.84644e-211
AT1G22240	5.55871	-0.142558	2.89227e-18	7.55615e-18			AT2G40920	-5.83207	3.37455	8.59013e-297	2.86644e-295
AT2G26400	5.5113	4.21586	0	0			AT1G70760	-5.83071	2.8612	5.38836e-234	1.31654e-232
AT5G27927	5.48174	0.521078	1.10631e-29	3.89914e-29			AT5G27100	-5.80945	0.64769	6.44354e-47	3.18017e-46
AT4G10410	5.44828	-0.237604	5.28873e-18	1.36846e-17			AT4G10340	-5.79416	6.39327	0	0
AT4G28420	5.44226	0.966285	3.12487e-42	1.4182e-41			AT2G45560	-5.77571	2.89261	1.95448e-232	4.73541e-231
AT1G51780	5.43594	1.60739	2.96152e-65	1.95012e-64			AT1G18730	-5.75873	1.66478	1.91516e-98	1.80174e-97
AT1G65500	5.43395	4.92446	0	0			AT3G27990	-5.75073	2.38471	2.63321e-162	4.19967e-161
AT5G30360	5.39381	0.441661	9.3973e-28	3.16393e-27			AT4G27440	-5.71455	2.749	1.93241e-198	3.86768e-197
AT3G48580	5.37545	4.36232	0	0			AT3G28153	-5.71306	-0.564969	2.86348e-19	7.6933e-19
AT5G45113	5.36965	-0.304599	9.01416e-16	2.18086e-15			AT4G02770	-5.68703	4.88053	0	0
AT5G44940	5.36573	1.25443	2.6681e-50	1.39825e-49			AT4G09350	-5.66375	0.0612937	6.50669e-31	2.35471e-30
AT1G48700	5.35111	2.58188	8.62615e-128	1.06473e-126			AT1G30380	-5.65578	4.48221	0	0
AT2G41580	5.34938	-0.321929	1.46396e-16	3.63389e-16			AT3G46490	-5.64381	0.497415	3.8079e-43	1.76134e-42
AT3G12910	5.34934	-0.321955	1.64465e-16	4.07392e-16			AT4G28750	-5.63394	4.23587	0	0
AT5G08730	5.34195	1.5186	4.86378e-60	2.95843e-59			AT1G29450	-5.63054	0.831477	3.68005e-54	2.04891e-53
AT2G43000	5.33727	2.99507	7.07353e-166	1.15451e-164			AT1G78995	-5.60837	-0.650068	8.24063e-18	2.12062e-17
AT4G10260	5.29784	2.86196	5.64495e-151	8.2914e-150			AT2G29290	-5.58594	2.53185	1.00328e-151	1.48008e-150
AT1G28590	5.28821	2.94786	2.65933e-161	4.21477e-160			AT1G29910	-5.58274	4.06049	0	0
AT5G38620	5.28647	-0.374988	1.06328e-15	2.56727e-15			AT3G05600	-5.53487	2.17308	3.64543e-122	4.28047e-121
AT5G36970	5.27571	0.335576	5.66201e-26	1.82647e-25			AT4G20210	-5.50239	-0.078948	5.38948e-28	1.82457e-27
AT2G38340	5.27566	3.02548	5.40522e-158	8.29414e-157			AT5G42730	-5.49099	-0.0933948	8.40362e-27	2.76503e-26
AT5G51465	5.26264	1.44431	6.6091e-57	3.84234e-56			AT1G15820	-5.46725	5.0852	0	0
AT4G23280	5.25452	0.793253	3.33666e-36	1.35575e-35			AT5G38410	-5.42857	5.25915	0	0
AT3G21500	5.25028	1.87536	8.21934e-73	5.95006e-72			AT4G15320	-5.42113	0.296002	3.49201e-36	1.4183e-35
AT1G14520	5.23937	2.90091	1.73964e-158	2.68162e-157			AT3G47770	-5.39908	0.620329	1.39989e-44	6.65448e-44
AT3G48960	5.23824	0.302269	3.69074e-24	1.13544e-23			AT5G62210	-5.39646	3.97151	0	0
AT2G23270	5.22909	1.12714	3.44565e-46	1.6862e-45			AT1G63880	-5.37919	4.5746	0	0
AT2G17950	5.22907	1.12713	5.28723e-45	2.53654e-44			AT3G60150	-5.35876	-0.201941	3.08256e-25	9.75278e-25
AT5G27010	5.22654	1.8528	2.80373e-75	2.07944e-74			AT2G27385	-5.33895	5.43763	0	0
AT1G44130	5.19437	2.66015	3.11897e-120	3.58133e-119			AT4G09010	-5.33124	3.63863	0	0
AT5G00480	5.17393	0.244799	1.72488e-23	5.21843e-23			AT4G16870	-5.32323	2.61043	7.47962e-177	1.3151e-175
AT4G11170	5.14324	3.72502	4.33408e-271	1.26312e-269			AT4G09432	-5.32094	-0.234313	1.55869e-24	4.84446e-24
AT1G01680	5.07791	1.50887	3.3724e-58	1.99614e-57			AT5G03200	-5.31386	2.87178	4.6292e-199	9.30202e-198
AT3G60120	5.06849	0.623681	1.48173e-31	5.44395e-31			AT1G12900	-5.28442	5.94204	0	0
AT1G21525	5.05288	2.89566	1.40853e-149	2.04956e-148			AT5G66520	-5.28392	0.177203	9.5338e-32	3.51104e-31
AT2G23830	5.05032	0.135477	9.88032e-22	2.84068e-21			AT5G43750	-5.27659	2.95309	1.47025e-209	3.13143e-208
AT5G56510	5.02982	4.35183	0	0			AT1G67090	-5.27385	9.26978	0	0
AT1G75600	5.02838	0.587318	8.0597e-30	2.84853e-29			AT1G45163	-5.26002	0.775098	3.61044e-44	1.70385e-43
AT5G24200	4.99335	3.48248	2.3868e-216	5.28936e-215			AT4G01130	-5.24919	1.65968	1.18226e-92	1.05492e-91
AT5G61730	4.9855	1.62547	1.19765e-62	7.60451e-62			AT4G07507	-5.22418	1.49541	6.95052e-85	5.70895e-84
AT1G27820	4.97611	0.540223	3.74052e-28	1.27079e-27			AT2G42220	-5.20741	2.42224	3.08469e-135	4.04142e-134
AT5G54206	4.96162	0.0575046	2.94017e-20	8.10468e-20			AT3G47470	-5.19917	6.66074	0	0
AT2G46440	4.94539	1.92367	4.37176e-75	3.23411e-74			AT4G34881	-5.19698	0.101163	1.24466e-29	4.37759e-29
AT4G23160	4.9323	3.31624	1.35353e-190	2.59866e-189			AT1G11150	-5.19597	0.100933	6.03674e-30	2.13878e-29
AT4G12550	4.91451	3.12114	2.24114e-172	3.84047e-171			AT3G61470	-5.16025	4.98167	0	0
AT3G11165	4.90113	0.824977	8.67925e-35	3.42286e-34			AT2G17430	-5.15439	0.673792	4.03511e-46	1.97275e-45
AT5G48350	4.88747	1.09515	1.7409e-40	7.63906e-40			AT5G65730	-5.14983	4.34809	0	0
AT3G46660	4.88556	2.73612	6.87939e-134	8.93792e-133			AT1G10160	-5.14005	2.01339	4.29912e-120	4.93085e-119
AT2G01422	4.87495	0.801233	2.57301e-33	9.83511e-33			AT3G48420	-5.10509	2.94909	2.01553e-200	4.09475e-199
AT4G03005	4.86201	1.84512	5.28523e-72	3.78947e-71			AT4G12970	-5.0984	0.351285	2.6618e-36	1.08371e-35
AT2G43960	4.85003	-0.0391119	3.38701e-18	8.82252e-18			AT5G23060	-5.09667	4.29644	0	0
AT3G62990	4.83382	-0.0533663	2.02779e-18	5.31825e-18			AT1G68190	-5.08975	-0.427249	1.845e-19	4.97742e-19
AT5G36907	4.83336	1.66088	1.07602e-59	6.52343e-59			AT5G27290	-5.08654	0.340455	3.81211e-35	1.51401e-34
AT5G22460	4.8109	4.49627	0	0			AT5G44980	-5.07299	0.83126	2.96766e-48	1.5035e-47
AT2G06890	4.76524	-0.112204	2.18627e-17	5.56177e-17			AT5G23980	-5.06909	2.13045	8.20048e-123	9.69648e-122
AT4G18150	4.74746	-0.127288	3.50437e-17	8.86487e-17			AT3G13061	-5.05719	0.583861	1.19318e-39	5.13881e-39
AT5G54560	4.70309	3.75501	1.28432e-230	3.07494e-229			AT1G74930	-5.0545	0.583713	2.46842e-42	1.12304e-41
AT5G51480	4.70055	2.2931	1.22754e-94	1.11798e-93			AT5G59330	-5.05447	1.60563	2.30942e-88	1.95885e-87
AT1G23770	4.68443	0.279547	9.86636e-24	3.0038e-23			AT4G34930	-5.03079	1.16103	2.35395e-64	1.5326e-63
AT5G38900	4.68074	5.06211	0	0			AT4G16515	-5.02134	0.980578	1.45995e-54	8.20287e-54
AT3G28330	4.67971	0.623767	2.41446e-29	8.43043e-29			AT2G24270	-5.0206	6.69378	0	0
AT3G58060	4.65808	2.1517	7.2748e-88	6.14988e-87			AT4G00250	-5.00882	0.27248	3.32368e-34	1.29389e-33
AT5G41830	4.6563	1.65217	2.63103e-62	1.66276e-61			AT1G58410	-4.99549	2.68239	1.37811e-186	2.57269e-185
AT5G02780	4.64816	4.64041	0	0			AT1G75040	-4.98092	2.77754	1.50883e-184	2.78337e-183
AT3G00390	4.6463	1.10803	1.24009e-42	5.67766e-42			AT1G59700	-4.9576	3.12299	1.71199e-216	3.80641e-215
AT5G50790	4.63732	-0.221287	1.08224e-15	2.61179e-15			AT1G49832	-4.94945	-0.109131	1.46261e-24	4.54793e-24
AT1G36620	4.61838	0.848255	9.50847e-33	3.58982e-32			AT5G25970	-4.93561	2.08809	1.12445e-116	1.25833e-115
AT1G29100	4.61823	0.221264	3.08563e-22	9.00569e-22			AT5G21100	-4.91781	2.81745	4.83805e-199	9.71205e-198
AT5G49305	4.61448	3.01396	4.96638e-157	7.58057e-156			AT2G19440	-4.91599	-0.139261	4.15761e-24	1.27749e-23
AT5G63750	4.56277	4.14404	0	0			AT3G44020	-4.90859	1.34303	4.869e-70	3.39723e-69
AT3G48770	4.55867	5.4828	0	0			AT4G36570	-4.88723	1.96636	1.15812e-90	1.0085e-89
AT1G31400	4.55753	0.793399	1.06993e-32	4.03566e-32			AT5G49730	-4.88151	2.33133	2.03364e-129	2.53798e-128
AT3G28611	4.55399	0.511494	3.0003e-26	9.73897e-26			AT4G12900	-4.87108	1.0157	1.54792e-55	8.82442e-55
AT3G63380	4.54143	6.24396	0	0			AT3G44570	-4.87079	0.152161	5.8022e-31	2.10201e-30
AT1G10585	4.53691	4.55353	0	0			AT1G73330	-4.86959	5.12919	0	0
AT1G73040	4.53456	2.8221	2.1811e-136	2.87058e-135			AT5G51800	-4.86819	-0.60689	1.31041e-16	3.25953e-16
AT1G63340	4.51762	-0.321863	2.65823e-14	6.11429e-14			AT3G08940	-4.85991	3.9393	0	0
AT1G02930	4.51583	9.22774	0	0			AT3G01140	-4.85622	0.405468	1.42528e-35	5.72457e-35
AT4G18330	4.51562	1.90916	7.23541e-71	5.10638e-70			AT1G14150	-4.84139	1.52484	1.49447e-80	1.16875e-79
AT5G26300	4.51322	4.60065	0	0			AT5G10250	-4.82611	0.113757	1.19741e-28	4.10937e-28
AT2G02250	4.50686	0.980662	8.515e-37	3.49982e-36			AT2G14580	-4.82598	0.113749	5.97839e-30	2.11848e-29
AT1G80470	4.49683	-0.339319	4.86872e-14	1.11029e-13			AT1G17240	-4.81374	-0.650116	5.05876e-16	1.23348e-15
AT1G69630	4.49382	0.736217	1.17422e-29	4.13417e-29			AT3G21055	-4.8053	3.70256	2.40961e-299	8.24435e-298
AT2G16140	4.47581	0.0969761	5.88004e-21	1.65417e-20			AT5G57760	-4.79902	2.37898	1.01557e-143	1.407e-142
AT3G50610	4.4717	2.76287	5.91841e-131	7.50641e-130			AT5G24140	-4.79344	1.23962	4.18405e-62	2.63848e-61
AT2G45570	4.46942	2.81994	1.63075e-118	1.85151e-117			AT1G11600	-4.79147	3.18873	8.62271e-256	2.33182e-254
AT3G60415	4.46397	3.78524	1.38482e-224	3.20933e-223			AT3G49700	-4.78614	-0.672086	9.56517e-16	2.31279e-15
AT1G15520	4.45017	2.74243	4.84709e-114	5.30691e-113			AT2G04490	-4.78135	-0.251307	6.48885e-22	1.87465e-21
AT4G38870	4.44501	0.923303	2.27561e-34	8.89818e-34			AT3G14530	-4.77668	0.930125	1.37854e-51	7.36543e-51
AT2G16450	4.43433	1.83356	3.73056e-62	2.35397e-61			AT4G13500	-4.74668	1.64609	8.32188e-85	6.81876e-84
AT2G00440	4.43152	1.71256	1.71061e-60	1.04773e-59			AT1G20340	-4.7377	6.82027	0	0
AT1G80130	4.42055	1.10158	6.67113e-41	2.94515e-40			AT1G16390	-4.73474	3.16917	1.38418e-238	3.46559e-237
AT2G19190	4.40498	3.16051	1.4748e-167	2.43655e-166			AT5G38350	-4.70428	2.51369	9.06594e-131	1.14717e-129
AT1G02920	4.39195	8.39605	0	0			AT1G61450	-4.70032	-0.319162	5.42909e-21	1.52795e-20
AT4G03480	4.38493	1.06916	4.15918e-38	1.74672e-37			AT1G03630	-4.68763	2.44712	2.25876e-136	2.97086e-135
AT5G63900	4.36861	0.346588	1.78751e-23	5.40389e-23			AT4G05130	-4.6796	-0.336472	6.02653e-21	1.69491e-20
AT4G10500	4.35422	2.71181	9.18726e-112	9.84071e-111			AT2G14510	-4.6793	-0.336573	9.80821e-21	2.74097e-20
AT2G04495	4.35167	0.840576	2.64597e-31	9.66879e-31			AT1G58150	-4.67874	-0.336756	1.22954e-20	3.42847e-20
AT1G69720	4.34657	4.12269	1.04343e-276	3.12183e-275			AT1G12570	-4.66822	-0.021293	1.46259e-25	4.66974e-25
AT1G55035	4.31717	-0.038967	2.05401e-16	5.07304e-16			AT5G18030	-4.65695	0.457123	4.28704e-36	1.73877e-35
AT1G55775	4.27592	1.30027	2.65173e-45	1.27822e-44			AT5G18020	-4.65115	-0.0356601	3.55646e-25	1.12416e-24
AT3G11980	4.23185	-0.112151	2.4039e-16	5.92635e-16			AT3G14210	-4.64452	4.71808	0	0
AT2G40050	4.23148	-0.112102	2.52588e-16	6.22482e-16			AT5G34795	-4.63564	-0.372281	5.00014e-20	1.37252e-19
AT5G64190	4.22849	1.75014	5.54259e-59	3.32342e-58			AT1G09750	-4.63312	2.16211	1.62393e-113	1.76748e-112
AT3G28580	4.22413	5.33649	0	0			AT2G04110	-4.63116	1.53909	1.67578e-79	1.29652e-78
AT3G60140	4.20152	5.78064	0	0			AT3G60960	-4.62471	2.84494	1.93251e-183	3.54235e-182
AT2G45243	4.1979	0.197427	1.10177e-19	2.99025e-19			AT1G16260	-4.61922	2.71702	1.64227e-180	2.94112e-179
AT1G71770	4.17431	2.6542	2.18501e-110	2.31836e-109			AT2G29000	-4.59067	-0.408909	1.62754e-19	4.39545e-19
AT1G52855	4.16612	2.28226	1.47439e-87	1.24536e-86			AT2G20520	-4.58633	1.59152	2.13726e-80	1.66886e-79
AT1G68320	4.15176	1.67867	1.41987e-51	7.58425e-51			AT2G25150	-4.56663	1.48006	2.21535e-70	1.55213e-69
AT5G50800	4.1411	1.86469	7.18203e-62	4.50377e-61			AT5G36120	-4.56479	1.02953	2.86679e-54	1.60008e-53
AT3G00220	4.14085	0.148122	9.70026e-20	2.63588e-19			AT5G52100	-4.56305	2.32884	7.79007e-137	1.02727e-135
AT1G14540	4.13924	3.59079	1.63314e-208	3.44935e-207			AT2G35130	-4.55477	2.02382	5.03728e-106	5.12199e-105
AT3G47040	4.13311	1.17113	3.19994e-37	1.32302e-36			AT3G48200	-4.54704	4.63511	0	0
AT3G44790	4.12989	1.30594	1.90971e-42	8.70218e-42			AT5G49870	-4.54676	0.139295	1.03131e-28	3.54355e-28
AT1G58390	4.10302	0.987603	4.0309e-34	1.5647e-33			AT1G75160	-4.54645	0.139187	2.054e-28	7.01346e-28
AT2G12190	4.10106	1.73352	7.27481e-57	4.22331e-56			AT1G44575	-4.54113	4.65158	0	0
AT4G05380	4.10065	6.71364	0	0			AT5G01075	-4.53733	0.545642	3.26547e-38	1.37367e-37
AT1G12130	4.09715	0.809302	6.65449e-29	2.29698e-28			AT4G37220	-4.53564	1.12919	6.66497e-59	3.98933e-58
AT5G03553	4.09645	0.109985	5.13857e-19	1.37166e-18			AT3G26480	-4.52799	-0.139271	7.10815e-23	2.11635e-22
AT2G15940	4.09319	0.379104	6.21986e-22	1.79771e-21			AT5G15780	-4.51748	0.113935	2.10236e-28	7.17614e-28
AT3G60966	4.08001	0.596559	4.39444e-26	1.42074e-25			AT3G63140	-4.50798	3.46277	3.2092e-264	9.04066e-263
AT1G60110	4.07473	5.38231	0	0			AT5G24570	-4.50451	2.91721	1.12124e-180	2.01158e-179
AT3G28150	4.06081	1.37151	7.09542e-42	3.19942e-41			AT4G31870	-4.48877	2.6772	2.75555e-171	4.68235e-170
AT1G10110	4.05049	3.53463	2.90193e-203	5.98559e-202			AT1G03600	-4.47829	4.28754	0	0
AT2G16005	4.049	4.79599	0	0			AT1G67020	-4.47129	-0.186273	5.39356e-22	1.56223e-21
AT3G13130	4.03571	1.46483	2.39444e-48	1.21583e-47			AT5G51730	-4.46774	3.01408	3.04629e-209	6.47456e-208
AT1G13310	4.02229	-0.287534	9.89265e-14	2.23509e-13			AT1G27480	-4.45802	2.83819	5.28959e-166	8.64734e-165
AT5G45990	4.01208	5.155	0	0			AT1G58340	-4.45271	2.72249	2.64102e-165	4.30708e-164
AT3G22860	4.00793	3.96557	1.77536e-248	4.64e-247			AT4G02815	-4.44765	-0.524347	1.75941e-16	4.35393e-16
AT3G61280	4.00608	0.727974	2.01167e-27	6.71829e-27			AT3G19800	-4.39588	3.03851	5.36854e-211	1.15435e-209
AT1G26420	3.99055	3.65316	1.71897e-197	3.42021e-196			AT3G16380	-4.39305	-0.251093	9.47129e-21	2.64864e-20
AT5G18840	3.96235	5.27713	0	0			AT3G07490	-4.39286	-0.251126	6.67346e-21	1.87529e-20
AT1G69930	3.95937	2.22173	2.96997e-76	2.22555e-75			AT2G39730	-4.38819	8.81373	0	0
AT2G26560	3.95474	5.5694	0	0			AT1G15980	-4.38774	3.22536	3.11414e-237	7.73e-236
AT3G61340	3.95097	1.93842	9.03789e-64	5.83931e-63			AT1G25440	-4.38267	0.86312	2.30401e-44	1.09037e-43
AT1G17170	3.93229	9.11523	0	0			AT5G19220	-4.37912	4.76652	0	0
AT2G19900	3.9269	3.47112	2.61325e-188	4.9147e-187			AT1G52905	-4.37639	0.405052	5.50365e-32	2.03945e-31
AT1G21220	3.92602	2.66715	5.86129e-106	5.95388e-105			AT1G32780	-4.3756	2.53081	6.08028e-151	8.9179e-150
AT5G25250	3.92091	4.7397	0	0			AT4G21445	-4.3734	1.39721	2.20848e-68	1.50666e-67
AT1G43910	3.91856	8.2908	0	0			AT4G04410	-4.36982	-0.585896	1.25601e-16	3.12538e-16
AT1G67148	3.90794	2.77906	6.85438e-110	7.23855e-109			AT5G56747	-4.36938	1.2093	7.88778e-50	4.10185e-49
AT2G04190	3.90474	-0.0533265	3.71903e-16	9.11531e-16			AT1G68010	-4.35314	5.62332	0	0
AT3G54340	3.90458	0.44165	1.21879e-22	3.60335e-22			AT1G54970	-4.3507	1.83561	7.58408e-92	6.6964e-91
AT1G67520	3.89939	4.77085	0	0			AT2G05070	-4.34856	0.383568	1.20465e-29	4.23909e-29
AT4G36430	3.86486	7.33426	0	0			AT4G17810	-4.34072	1.06994	2.47933e-51	1.31774e-50
AT5G46350	3.86395	2.51684	1.0041e-94	9.15306e-94			AT1G29440	-4.34017	0.952471	1.02858e-47	5.15435e-47
AT5G48090	3.86277	3.16118	1.33102e-142	1.82408e-141			AT1G50520	-4.33334	1.68191	5.74494e-80	4.46522e-79
AT3G12890	3.86122	1.30608	5.92995e-40	2.57087e-39			AT1G14280	-4.32339	3.35951	6.02486e-258	1.6491e-256
AT1G08327	3.85962	0.923243	1.09695e-31	4.03904e-31			AT1G11460	-4.32221	0.52635	1.63237e-36	6.67818e-36
AT1G09380	3.85852	2.46305	1.17654e-89	1.01365e-88			AT3G23550	-4.30235	1.14161	6.25248e-55	3.53064e-54
AT5G03360	3.85712	0.40032	8.05515e-22	2.32285e-21			AT4G28780	-4.28698	3.47644	8.11262e-274	2.39535e-272
AT1G29860	3.84063	0.752882	4.41837e-28	1.49806e-27			AT3G03855	-4.28643	2.64144	2.25022e-160	3.53319e-159
AT4G33720	3.84038	1.17111	1.33059e-37	5.53524e-37			AT1G32080	-4.27908	4.22592	0	0
AT4G17660	3.83722	1.83422	1.25338e-57	7.35222e-57			AT3G23840	-4.26792	0.629368	1.19175e-38	5.04575e-38
AT3G29430	3.83701	0.578117	1.02833e-24	3.21085e-24			AT3G18010	-4.25961	0.758705	4.03314e-42	1.82632e-41
AT1G08457	3.83236	0.378992	4.9095e-22	1.42365e-21			AT3G25013	-4.25504	1.93372	2.90874e-91	2.54829e-90
AT1G70080	3.82969	1.48472	2.26488e-47	1.1291e-46			AT4G22214	-4.25222	-0.108986	5.01857e-22	1.45444e-21
AT3G44290	3.82657	1.38231	6.98198e-43	3.21336e-42			AT3G45290	-4.24689	1.19133	2.00281e-55	1.14112e-54
AT2G18150	3.82115	6.18062	0	0			AT3G63160	-4.2445	1.73784	2.17231e-80	1.69492e-79
AT1G64795	3.81606	2.02573	2.62257e-68	1.78495e-67			AT5G50335	-4.24366	2.27759	3.19332e-115	3.52868e-114
AT4G05745	3.79383	0.540429	2.6536e-23	7.98644e-23			AT1G29460	-4.24332	0.101037	2.14147e-26	6.9677e-26
AT3G45390	3.78324	0.530883	3.21803e-24	9.915e-24			AT5G40330	-4.23506	0.283977	1.88559e-28	6.44491e-28
AT5G39520	3.77497	1.52855	4.14636e-47	2.05391e-46			AT1G62540	-4.23404	-0.124029	1.32508e-21	3.79302e-21
AT4G21380	3.77091	3.51733	7.31834e-188	1.37126e-186			AT2G02630	-4.23384	-0.124095	4.10386e-21	1.15868e-20
AT2G17740	3.75725	2.03607	1.66952e-66	1.11164e-65			AT1G70820	-4.23205	0.601541	2.74547e-35	1.09381e-34
AT2G26630	3.75465	1.50942	2.03275e-44	9.62893e-44			AT1G34510	-4.23072	1.65942	6.34594e-78	4.8304e-77
AT1G65481	3.75124	3.70652	9.02601e-195	1.77153e-193			AT4G28850	-4.22626	2.12041	2.77913e-107	2.86324e-106
AT2G36540	3.74077	1.58494	1.37249e-48	7.01307e-48			AT4G28680	-4.22132	-0.390437	2.6502e-18	6.93001e-18
AT5G20940	3.73925	0.491906	1.90313e-22	5.58262e-22			AT2G38620	-4.21087	1.33761	5.95063e-62	3.73737e-61
AT4G19370	3.73043	2.94353	2.79045e-125	3.38446e-124			AT2G20260	-4.20784	3.10748	3.48988e-216	7.70017e-215
AT2G39820	3.71024	2.42269	5.23748e-83	4.20139e-82			AT1G66130	-4.19369	2.32024	1.53317e-124	1.84957e-123
AT3G21352	3.70484	1.92416	3.28173e-57	1.91616e-56			AT1G75490	-4.18002	0.0479925	2.69149e-25	8.53281e-25
AT4G11070	3.70383	0.268259	3.24776e-19	8.71535e-19			AT5G55790	-4.17846	3.05776	2.38695e-176	4.17511e-175
AT1G28650	3.70369	0.268162	2.15607e-19	5.80963e-19			AT3G56940	-4.1684	7.03426	0	0
AT5G06730	3.70185	3.64136	9.54897e-201	1.94386e-199			AT5G18080	-4.1516	0.213261	2.0705e-27	6.91362e-27
AT4G28460	3.69977	1.45972	9.30732e-45	4.44098e-44			AT4G12330	-4.15108	0.213238	4.51379e-27	1.49733e-26
AT1G32940	3.69197	7.35735	0	0			AT4G38860	-4.15036	3.46643	1.20427e-265	3.4211e-264
AT5G57567	3.68153	0.441928	3.66919e-21	1.03711e-20			AT5G62280	-4.14044	2.9715	1.39598e-160	2.19361e-159
AT3G46330	3.67818	0.76114	3.32017e-27	1.10391e-26			AT1G31580	-4.13248	1.88481	3.6912e-70	2.58078e-69
AT4G04490	3.662	3.8712	1.39047e-224	3.21875e-223			AT5G18660	-4.12772	3.88442	0	0
AT1G07620	3.65712	3.80007	2.42714e-202	4.98092e-201			AT5G19190	-4.1267	3.58903	4.57291e-250	1.203e-248
AT5G22530	3.65711	0.42124	1.46467e-21	4.18373e-21			AT3G16390	-4.12248	3.07731	2.35192e-203	4.86103e-202
AT3G29410	3.63969	3.30327	8.11574e-158	1.24439e-156			AT1G42970	-4.12054	6.9926	0	0
AT2G18720	3.63792	2.44573	1.38286e-86	1.156e-85			AT3G55330	-4.11755	3.47376	4.57323e-250	1.203e-248
AT5G39330	3.63238	1.7211	1.67962e-47	8.38772e-47			AT5G23010	-4.11745	4.00911	0	0
AT5G50260	3.62943	3.06144	6.45865e-122	7.55748e-121			AT1G55370	-4.10798	2.24138	7.40991e-116	8.23752e-115
AT3G22700	3.60803	0.379063	7.41993e-20	2.02575e-19			AT2G39470	-4.1067	2.32294	9.8173e-124	1.17454e-122
AT5G27060	3.60135	1.37176	4.11018e-40	1.78844e-39			AT1G32470	-4.09627	4.53215	0	0
AT1G10540	3.601	3.8629	2.05374e-216	4.55625e-215			AT5G09660	-4.09495	5.82264	0	0
AT1G17020	3.59982	6.65884	0	0			AT5G48412	-4.09402	4.30082	0	0
AT4G15270	3.59121	2.11442	3.84713e-69	2.64686e-68			AT4G20362	-4.08104	0.725669	3.32452e-40	1.45125e-39
AT5G53240	3.58864	4.32546	6.78682e-298	2.29494e-296			AT3G53800	-4.0781	2.08115	2.78104e-104	2.78724e-103
AT3G28620	3.5876	-0.0533352	5.67296e-15	1.33286e-14			AT4G20450	-4.07662	1.03683	2.52962e-47	1.26015e-46
AT2G46950	3.58395	4.43969	0	0			AT2G24980	-4.06792	1.642	1.02909e-73	7.52772e-73
AT1G78410	3.58336	0.357734	5.23215e-20	1.43523e-19			AT1G49010	-4.06661	1.12259	9.89231e-53	5.38915e-52
AT1G72540	3.57132	1.15254	9.662e-35	3.80303e-34			AT2G14080	-4.04288	4.45542	0	0
AT2G02990	3.56897	5.15458	0	0			AT1G03130	-4.0405	2.55207	1.54046e-135	2.02085e-134
AT5G60610	3.56255	3.45336	2.61038e-170	4.40243e-169			AT5G44260	-4.03681	0.564559	3.50344e-34	1.36256e-33
AT1G79680	3.56237	2.23947	8.07765e-73	5.84958e-72			AT5G45220	-4.03609	1.26349	1.05782e-57	6.21407e-57
AT4G13820	3.5572	1.85316	1.00095e-56	5.80257e-56			AT1G48690	-4.03172	1.4081	6.23301e-58	3.67218e-57
AT3G44410	3.54971	1.4948	1.30275e-43	6.08699e-43			AT5G10150	-4.01282	2.49507	1.02972e-114	1.13538e-113
AT4G09215	3.54557	4.52285	0	0			AT1G79040	-4.00458	7.9779	0	0
AT1G19250	3.54395	2.56223	1.09839e-88	9.35181e-88			AT2G23590	-4.00356	0.0878943	1.25746e-24	3.91905e-24
AT1G29090	3.53634	3.42929	1.85812e-153	2.76331e-152			AT4G31805	-3.99784	1.44939	9.12695e-61	5.62075e-60
AT5G35912	3.53348	1.4799	3.12481e-44	1.47632e-43			AT5G19800	-3.99761	0.248908	6.21183e-27	2.05053e-26
AT1G06273	3.52972	3.05176	3.83101e-124	4.59699e-123			AT1G66040	-3.99396	-0.319212	4.63693e-18	1.20242e-17
AT2G32870	3.52868	3.31627	1.69182e-156	2.57459e-155			AT3G29776	-3.99283	0.647646	1.46835e-35	5.89406e-35
AT3G28540	3.51965	3.09411	2.85467e-119	3.25938e-118			AT3G51420	-3.98938	3.37201	1.28366e-239	3.2339e-238
AT3G25420	3.51762	-0.111968	6.89432e-14	1.56377e-13			AT5G64040	-3.98856	5.47531	0	0
AT2G43510	3.51566	7.00451	0	0			AT1G74070	-3.98794	1.29805	1.7538e-58	1.04235e-57
AT5G21150	3.51146	4.28862	1.55801e-286	4.90785e-285			AT5G58770	-3.98007	1.43395	1.00611e-64	6.57803e-64
AT5G01550	3.50996	3.36324	3.83516e-159	5.94348e-158			AT2G15020	-3.9678	1.42323	1.7532e-62	1.10937e-61
AT1G02770	3.50725	3.25178	3.07459e-145	4.33374e-144			AT4G01580	-3.96764	0.506564	2.97055e-31	1.08431e-30
AT4G12490	3.4913	5.84509	0	0			AT2G21330	-3.95978	5.85951	0	0
AT2G47190	3.4889	1.43969	8.09325e-41	3.5691e-40			AT1G12070	-3.9506	-0.354289	3.05421e-17	7.74159e-17
AT5G11920	3.48707	2.87433	4.70332e-102	4.59999e-101			AT5G45680	-3.94641	3.78318	5.17964510684345e-310	0
AT1G61130	3.48706	0.0840905	5.35513e-16	1.30449e-15			AT2G01590	-3.942	0.823635	2.08019e-41	9.28271e-41
AT3G15170	3.46635	2.7331	3.97793e-102	3.89618e-101			AT1G52220	-3.9301	4.03737	0	0
AT5G06720	3.45524	3.76011	7.97266e-185	1.47746e-183			AT2G24645	-3.92168	0.0205919	3.4794e-23	1.04408e-22
AT5G23840	3.45447	2.95617	4.91131e-119	5.60127e-118			AT5G14740	-3.8979	3.82838	2.12242e-278	6.4549e-277
AT1G69150	3.45362	0.702755	2.36625e-24	7.31842e-24			AT3G15570	-3.89167	1.76669	4.90376e-79	3.77808e-78
AT5G54550	3.44141	0.930618	2.59404e-28	8.83956e-28			AT3G49110	-3.88339	2.5641	1.3571e-136	1.78726e-135
AT3G00700	3.43968	1.03593	4.50891e-31	1.63846e-30			AT3G20460	-3.87956	0.665081	7.93571e-37	3.26371e-36
AT3G22910	3.43767	4.35604	1.44551e-271	4.22493e-270			AT3G25020	-3.87812	0.29547	2.39938e-28	8.18171e-28
AT4G18990	3.43754	0.2333	7.13953e-18	1.84101e-17			AT4G25470	-3.87548	2.29972	1.02618e-113	1.11989e-112
AT3G18250	3.43455	2.9652	3.18895e-116	3.55684e-115			AT5G38430	-3.86811	3.82655	4.51266e-293	1.46246e-291
AT5G53230	3.41394	5.89679	0	0			AT5G66570	-3.84813	7.53484	0	0
AT1G72930	3.38175	3.34762	1.08445e-149	1.57912e-148			AT2G28605	-3.84528	2.8473	7.81994e-140	1.05525e-138
AT4G15165	3.38035	3.70686	6.67358e-186	1.24126e-184			AT5G45930	-3.84166	3.9092	0	0
AT5G24275	3.37796	1.69188	6.22986e-47	3.0762e-46			AT5G46510	-3.8414	3.39042	5.8298e-225	1.35261e-223
AT5G61890	3.37587	1.62631	1.1782e-41	5.28908e-41			AT5G56850	-3.84058	2.52529	5.59557e-133	7.20523e-132
AT4G15210	3.3688	0.752987	3.28115e-25	1.03762e-24			AT1G52400	-3.83842	4.46566	0	0
AT5G24160	3.36641	6.40685	0	0			AT3G46845	-3.83479	3.53979	1.7396e-242	4.42658e-241
AT2G44370	3.36449	4.04021	9.82357e-234	2.39731e-232			AT1G54780	-3.833	3.92498	6.23716e-288	1.98015e-286
AT5G35913	3.36341	-0.237409	1.60846e-12	3.47661e-12			AT4G38970	-3.82919	7.3509	0	0
AT1G03710	3.36298	0.623972	1.04283e-22	3.08808e-22			AT5G23940	-3.82408	4.75803	0	0
AT2G21930	3.35672	-0.0246711	7.74615e-15	1.81113e-14			AT4G01930	-3.81427	-0.251077	4.79196e-18	1.24183e-17
AT3G13432	3.35525	1.79104	1.82281e-50	9.57743e-50			AT5G26000	-3.8114	8.51858	0	0
AT5G05365	3.33516	4.40717	1.47057e-259	4.07475e-258			AT5G42760	-3.81058	2.2053	1.369e-97	1.27843e-96
AT1G09180	3.33502	1.58975	2.60123e-44	1.23016e-43			AT3G62760	-3.79873	-0.0793378	9.15892e-20	2.49213e-19
AT1G35910	3.32453	3.25634	4.95125e-133	6.38368e-132			AT5G00510	-3.79408	0.22538	2.14971e-25	6.83875e-25
AT3G21305	3.31998	1.02925	1.29986e-29	4.57017e-29			AT3G14540	-3.79282	1.72867	5.60628e-74	4.11134e-73
AT2G44070	3.31933	1.28945	5.67582e-35	2.24626e-34			AT3G60280	-3.79205	-0.268057	1.74696e-17	4.45763e-17
AT2G00560	3.3071	0.291399	4.54656e-17	1.14597e-16			AT4G25100	-3.78819	8.85027	0	0
AT3G30120	3.30544	2.48823	3.56119e-80	2.77217e-79			AT1G28370	-3.7854	2.53618	1.12219e-112	1.21161e-111
AT1G63245	3.30478	1.62601	2.0576e-43	9.56985e-43			AT1G74670	-3.7793	5.41273	0	0
AT3G20935	3.29832	2.73111	2.77249e-92	2.4641e-91			AT3G53370	-3.77907	1.55856	5.63441e-63	3.59109e-62
AT2G30660	3.29223	2.88769	2.19048e-102	2.15275e-101			AT1G72610	-3.77763	8.09598	0	0
AT3G59930	3.29117	3.81065	1.65678e-197	3.29971e-196			AT5G35190	-3.77026	1.60528	1.3433e-63	8.64859e-63
AT1G74590	3.28327	3.94248	9.3537e-209	1.97972e-207			AT1G30520	-3.76945	2.0599	1.19242e-82	9.51635e-82
AT5G15380	3.27644	2.2012	6.30667e-67	4.22426e-66			AT5G55896	-3.7663	4.98455	0	0
AT5G40780	3.26203	5.95561	0	0			AT3G45430	-3.76453	0.201139	1.37813e-24	4.28853e-24
AT3G45080	3.2536	3.19222	4.51462e-125	5.46911e-124			AT4G00650	-3.76234	2.23249	2.88385e-105	2.90899e-104
AT5G48710	3.25024	1.14648	5.70684e-32	2.1132e-31			AT3G30460	-3.75868	-0.504474	3.27274e-15	7.75858e-15
AT5G43660	3.24619	2.65456	1.30187e-86	1.08875e-85			AT4G12830	-3.7505	0.18922	8.29781e-25	2.59852e-24
AT2G29430	3.24355	0.0710338	8.27603e-15	1.93368e-14			AT3G09580	-3.74512	1.87022	2.87365e-77	2.1751e-76
AT1G65484	3.24338	0.0708898	1.71567e-14	3.96971e-14			AT1G60260	-3.74351	1.52905	1.44671e-64	9.4435e-64
AT5G63730	3.23997	0.641913	1.99487e-22	5.84918e-22			AT3G01845	-3.74246	1.91149	2.32607e-83	1.87334e-82
AT3G43930	3.23037	2.69779	2.20862e-92	1.96467e-91			AT4G10060	-3.74171	4.00003	3.48355792352779e-310	0
AT1G62580	3.22747	1.83828	2.00496e-48	1.01985e-47			AT3G59010	-3.74078	0.435859	1.10056e-28	3.78019e-28
AT3G26840	3.22042	4.65715	0	0			AT4G03490	-3.74071	2.46665	9.26816e-108	9.58767e-107
AT1G69480	3.21674	5.00869	0	0			AT3G05180	-3.73493	2.59639	1.28739e-129	1.61162e-128
AT4G11650	3.21445	8.50326	0	0			AT1G09350	-3.73113	1.21024	2.59145e-46	1.26971e-45
AT1G52920	3.20672	1.02261	4.54504e-27	1.5072e-26			AT3G19515	-3.72181	4.47064	0	0
AT5G03860	3.1817	6.15347	0	0			AT1G75460	-3.72144	1.45408	3.02363e-59	1.82436e-58
AT5G55490	3.16906	4.28136	1.36279e-238	3.41624e-237			AT4G27400	-3.72078	0.164433	3.07053e-23	9.233e-23
AT5G46260	3.16606	2.98646	5.27939e-110	5.5782e-109			AT5G19530	-3.72012	3.83104	4.22268e-288	1.34271e-286
AT3G28210	3.16377	5.38283	0	0			AT2G37025	-3.71538	0.629161	1.83987e-33	7.05137e-33
AT1G13480	3.16184	4.40915	3.75153e-263	1.05538e-261			AT1G06680	-3.70411	6.49827	0	0
AT3G02240	3.15055	3.37217	1.35458e-141	1.84513e-140			AT4G38825	-3.69231	0.394322	1.10924e-28	3.80938e-28
AT5G53730	3.12831	3.40076	9.05501e-144	1.25709e-142			AT4G25990	-3.68952	2.47464	2.31967e-117	2.60593e-116
AT1G09500	3.12682	1.79908	7.92533e-48	3.98331e-47			AT5G35935	-3.68279	3.22405	7.09784e-155	1.06731e-153
AT4G32810	3.12204	3.36288	2.87717e-140	3.88514e-139			AT4G21280	-3.6727	5.19101	0	0
AT2G36770	3.11931	2.70687	2.88059e-83	2.31349e-82			AT3G62550	-3.64988	0.665352	6.16564e-32	2.27976e-31
AT1G64540	3.11879	1.39831	8.18736e-35	3.23265e-34			AT3G57600	-3.64635	-0.202166	8.96685e-18	2.30545e-17
AT1G62710	3.11709	3.52826	2.52433e-149	3.66263e-148			AT4G19170	-3.64547	1.69409	2.13585e-67	1.4387e-66
AT2G02850	3.1165	6.22457	0	0			AT1G67760	-3.64102	0.351276	3.39769e-27	1.12931e-26
AT1G56650	3.11172	1.18368	8.27609e-31	2.98969e-30			AT5G67385	-3.63903	4.56492	0	0
AT4G18980	3.1031	0.268386	1.40842e-16	3.49774e-16			AT1G31330	-3.63852	5.14729	0	0
AT3G44770	3.10113	0.931077	8.51217e-25	2.66441e-24			AT5G63140	-3.61694	2.40977	3.75397e-102	3.68038e-101
AT5G24655	3.08872	1.37202	3.80226e-35	1.51039e-34			AT4G19820	-3.61522	0.815714	1.41706e-36	5.80318e-36
AT4G30430	3.08817	2.48372	1.21457e-74	8.93934e-74			AT3G25670	-3.61205	0.893137	4.08229e-39	1.74371e-38
AT2G24110	3.07972	3.45079	1.30852e-143	1.80792e-142			AT1G55010	-3.61134	1.9121	3.61004e-64	2.34438e-63
AT4G10265	3.07814	3.29084	1.28486e-121	1.4974e-120			AT5G62360	-3.6096	2.55896	3.23542e-99	3.06948e-98
AT2G16895	3.0761	0.994953	4.94969e-27	1.63871e-26			AT3G52550	-3.59882	-0.0792823	9.23846e-20	2.51309e-19
AT1G51480	3.07537	0.0972445	4.6449e-14	1.05985e-13			AT2G37450	-3.59443	3.2448	4.9854e-188	9.36727e-187
AT4G22390	3.06843	1.59007	2.98369e-35	1.18755e-34			AT5G17870	-3.59127	5.55504	0	0
AT1G68290	3.05945	2.59933	5.18303e-78	3.94819e-77			AT5G21120	-3.58981	0.189018	3.7255e-23	1.11677e-22
AT2G46430	3.05904	5.12424	0	0			AT2G21370	-3.58472	3.0556	1.7714e-169	2.96771e-168
AT2G02120	3.05712	4.50245	5.22588e-278	1.58696e-276			AT5G53490	-3.58324	3.98232	5.81043e-279	1.77245e-277
AT3G50940	3.05619	2.67687	1.25997e-77	9.55829e-77			AT1G20020	-3.57191	5.48322	0	0
AT5G61740	3.03615	4.04193	2.09783e-207	4.41699e-206			AT2G42690	-3.56792	4.2305	0	0
AT4G40020	3.02706	0.0576482	2.79724e-14	6.4282e-14			AT2G13360	-3.56182	6.81037	0	0
AT3G08860	3.02529	6.05897	0	0			AT5G45115	-3.56155	-0.268195	2.99701e-16	7.36704e-16
AT5G44570	3.02043	-0.112059	4.72485e-13	1.04273e-12			AT3G10570	-3.55122	1.19085	8.5237e-44	3.9974e-43
AT1G01560	3.01551	2.35766	1.60866e-64	1.04938e-63			AT1G62500	-3.54264	3.38549	2.54771e-200	5.17073e-199
AT3G10320	3.01516	4.22873	1.2489e-218	2.80449e-217			AT4G09160	-3.54016	3.65547	4.19902e-258	1.15559e-256
AT3G53690	3.01172	2.58341	2.42584e-79	1.87468e-78			AT1G04800	-3.52917	1.5952	1.23745e-45	5.99919e-45
AT5G44565	3.00631	1.01579	8.51927e-26	2.73337e-25			AT1G20870	-3.52858	0.139069	5.15077e-22	1.49233e-21
AT5G24210	3.00348	3.78395	1.64625e-172	2.82822e-171			AT3G55800	-3.52469	5.56252	0	0
AT2G38823	2.99939	2.72355	1.19177e-83	9.63258e-83			AT4G18740	-3.51912	1.48517	1.58791e-53	8.76378e-53
AT3G18610	2.99302	4.83042	0	0			AT4G20240	-3.51677	2.40135	4.69253e-106	4.77384e-105
AT3G28570	2.99231	4.19194	4.18109e-227	9.82459e-226			AT4G19530	-3.50179	3.6871	3.95446e-257	1.08094e-255
AT1G57630	2.99003	1.21988	1.70875e-29	5.99009e-29			AT3G55500	-3.5005	1.4699	8.78101e-54	4.86619e-53
AT1G43060	2.98176	-0.142213	2.19342e-11	4.56042e-11			AT1G13130	-3.49678	-0.319302	1.37628e-15	3.30525e-15
AT2G32190	2.97968	4.03896	1.07216e-199	2.16733e-198			AT3G28890	-3.49315	0.340259	6.05908e-26	1.95362e-25
AT1G60030	2.97522	3.61677	5.48338e-152	8.107e-151			AT1G26360	-3.49168	-0.0213772	1.0941e-19	2.97024e-19
AT5G54030	2.96492	1.96406	5.53193e-51	2.92939e-50			AT2G01755	-3.48946	0.791222	5.29825e-32	1.96477e-31
AT3G08565	2.95835	1.79126	1.33741e-42	6.11634e-42			AT2G42380	-3.48734	1.91864	2.54866e-78	1.94952e-77
AT3G61400	2.95625	4.44173	6.04562e-255	1.63055e-253			AT1G58270	-3.48515	5.72071	0	0
AT2G41690	2.95444	1.83056	1.31569e-41	5.89847e-41			AT4G33730	-3.48399	1.354	2.33792e-48	1.18772e-47
AT3G26820	2.95025	1.73832	1.99973e-43	9.30284e-43			AT5G47610	-3.48317	3.28844	6.70013e-156	1.01428e-154
AT5G14650	2.94501	5.09853	0	0			AT3G03820	-3.48245	-0.170789	1.40466e-17	3.5919e-17
AT5G53870	2.9429	-0.0106149	4.75843e-13	1.04991e-12			AT4G24350	-3.48126	1.80631	3.85759e-60	2.34782e-59
AT1G56165	2.94238	0.268445	1.25863e-15	3.03026e-15			AT1G56670	-3.48092	0.100614	4.3655e-21	1.23186e-20
AT4G00893	2.9301	2.15269	2.09521e-55	1.19343e-54			AT1G69160	-3.47815	3.63107	5.59362e-217	1.24778e-215
AT5G60142	2.92648	1.0958	2.47316e-26	8.04076e-26			AT1G49032	-3.46752	3.54445	2.71914e-216	6.01268e-215
AT1G53625	2.92493	-0.0244706	1.99355e-12	4.29614e-12			AT4G11780	-3.46374	-0.186392	7.88714e-18	2.03094e-17
AT3G08870	2.91367	2.80442	2.62127e-83	2.10773e-82			AT3G53830	-3.45748	1.61845	5.55771e-63	3.54333e-62
AT5G42710	2.9048	1.60365	3.50469e-39	1.49763e-38			AT5G49080	-3.45336	0.742868	1.24799e-27	4.18717e-27
AT4G12545	2.90317	4.38034	7.48479e-231	1.79414e-229			AT5G57530	-3.45277	3.61029	2.25948e-227	5.3216e-226
AT5G65510	2.8972	3.55897	1.71745e-135	2.25158e-134			AT3G47360	-3.45221	1.81481	1.71367e-72	1.23568e-71
AT3G50030	2.89591	1.06965	1.94681e-25	6.19718e-25			AT4G39180	-3.44428	1.73236	2.87532e-61	1.78814e-60
AT1G78000	2.88726	7.24649	0	0			AT2G01090	-3.4427	2.30817	7.34419e-85	6.02741e-84
AT1G67220	2.88469	4.09699	1.96905e-203	4.07387e-202			AT1G66980	-3.42785	4.25096	0	0
AT5G11210	2.88395	2.64462	6.50189e-76	4.85246e-75			AT3G10290	-3.42278	-0.218456	2.84773e-17	7.22546e-17
AT1G31290	2.88375	3.86729	2.21712e-163	3.55846e-162			AT4G22080	-3.42236	2.29117	1.0595e-97	9.90315e-97
AT4G11890	2.88372	1.12776	4.63859e-26	1.49848e-25			AT2G43010	-3.41812	1.58559	2.46317e-57	1.44112e-56
AT5G22540	2.87554	0.550267	1.65841e-18	4.36362e-18			AT2G37640	-3.41325	5.01092	0	0
AT3G25010	2.87198	-0.0676401	8.67163e-12	1.82734e-11			AT1G49975	-3.40552	2.72861	5.17591e-122	6.06702e-121
AT1G52990	2.8718	-0.0675339	8.2134e-12	1.73222e-11			AT1G62480	-3.40489	6.6197	0	0
AT3G57700	2.87163	0.9015	3.83101e-21	1.08255e-20			AT1G35420	-3.40366	2.89343	2.00274e-142	2.74092e-141
AT5G24206	2.86758	1.66623	5.00747e-40	2.17466e-39			AT4G39770	-3.40097	2.07358	1.39181e-85	1.15254e-84
AT5G42830	2.86747	4.76226	5.14347576550867e-311	0			AT3G47070	-3.39917	4.05375	7.34244e-304	2.54659e-302
AT5G53700	2.86494	1.41453	4.19756e-31	1.52751e-30			AT5G08070	-3.39636	0.151662	3.84066e-21	1.08497e-20
AT3G13900	2.86318	2.39744	3.05691e-63	1.95632e-62			AT1G66940	-3.395	3.82064	3.48498e-223	8.0123e-222
AT1G33030	2.85161	2.85064	2.90232e-87	2.44536e-86			AT1G22590	-3.39496	0.151491	9.04545e-21	2.53165e-20
AT4G26950	2.85136	0.3138	3.25893e-15	7.72765e-15			AT1G77490	-3.38634	2.76879	6.30545e-122	7.38248e-121
AT5G44417	2.85106	3.15336	4.13063e-108	4.29717e-107			AT4G23870	-3.3844	1.1605	3.96934e-41	1.76082e-40
AT3G49830	2.84803	1.86143	1.33205e-44	6.33496e-44			AT5G13730	-3.38162	1.5953	2.86297e-60	1.74719e-59
AT3G26460	2.84737	4.03765	9.39129e-198	1.87225e-196			AT2G23130	-3.3815	1.16023	6.86675e-45	3.28576e-44
AT2G38830	2.84314	0.952496	1.26884e-22	3.74477e-22			AT5G28262	-3.38021	-0.586009	1.07684e-12	2.34329e-12
AT1G12805	2.83753	3.74558	8.28258e-157	1.26233e-155			AT4G08093	-3.38017	0.248795	4.35249e-23	1.30202e-22
AT5G64685	2.83279	1.01575	1.82057e-25	5.80263e-25			AT4G01050	-3.37537	5.23306	0	0
AT1G60090	2.82925	1.32892	3.38898e-29	1.17924e-28			AT2G30570	-3.37333	6.33568	0	0
AT3G15650	2.82549	3.39399	3.83079e-124	4.59699e-123			AT3G02380	-3.37191	1.7451	4.86798e-65	3.192e-64
AT3G55910	2.82222	1.37758	1.10653e-31	4.07281e-31			AT2G17780	-3.36899	1.70298	9.00589e-58	5.29351e-57
AT1G54575	2.82103	5.77077	0	0			AT5G39530	-3.36808	2.63712	1.18897e-117	1.33793e-116
AT4G11910	2.82046	2.18695	7.35716e-53	4.01994e-52			AT5G56370	-3.36622	0.237092	7.69165e-23	2.28773e-22
AT5G61120	2.82001	0.856265	6.86795e-22	1.98276e-21			AT5G64110	-3.36351	5.10132	0	0
AT1G71140	2.81932	4.88113	6.15086e-297	2.05587e-295			AT1G44740	-3.3615	-0.124191	1.02139e-17	2.62274e-17
AT3G28500	2.81852	3.57407	1.03722e-140	1.40527e-139			AT4G07960	-3.35403	2.35847	1.38588e-100	1.33227e-99
AT3G09160	2.81264	2.08302	7.38556e-51	3.90586e-50			AT1G51400	-3.35231	3.39027	2.82184e-165	4.59825e-164
AT3G45140	2.80671	6.29675	0	0			AT3G61870	-3.35005	3.99434	3.04162e-271	8.87722e-270
AT3G49120	2.80579	10.6308	0	0			AT5G05890	-3.34247	2.84018	2.42035e-129	3.01874e-128
AT1G52890	2.80205	1.51458	1.19342e-34	4.68647e-34			AT2G36590	-3.3393	2.05015	1.55983e-81	1.22983e-80
AT2G23620	2.79653	3.5315	4.16394e-130	5.23855e-129			AT3G50480	-3.33584	2.96629	1.30694e-143	1.80697e-142
AT3G15534	2.79343	0.668359	9.29159e-20	2.52687e-19			AT3G51510	-3.33021	2.89989	3.03987e-121	3.52447e-120
AT2G18680	2.7927	2.36322	5.58645e-59	3.34873e-58			AT3G62680	-3.32862	3.0068	1.19376e-147	1.7088e-146
AT1G69790	2.79163	3.40287	1.29634e-121	1.50991e-120			AT4G04640	-3.32834	6.35786	0	0
AT5G10380	2.78874	3.09864	7.8944e-100	7.53894e-99			AT1G57770	-3.32676	4.86337	0	0
AT1G24260	2.78598	3.97533	2.5371e-161	4.0242e-160			AT2G40610	-3.31997	3.13177	6.40252e-161	1.00921e-159
AT4G21680	2.78595	6.42822	0	0			AT1G49200	-3.31787	2.67155	7.79435e-117	8.73684e-116
AT5G64910	2.78548	2.33105	8.3723e-51	4.42539e-50			AT4G25050	-3.31758	5.93072	0	0
AT3G48650	2.77909	0.00348208	5.72648e-12	1.21417e-11			AT1G56680	-3.31252	2.74232	5.6516e-121	6.53758e-120
AT1G51890	2.77907	4.48876	1.62332e-253	4.33779e-252			AT1G19670	-3.31171	3.05215	5.0819e-162	8.08594e-161
AT5G22570	2.76996	1.15933	1.0916e-25	3.49681e-25			AT1G29510	-3.30622	1.35361	5.7332e-50	2.99139e-49
AT1G49150	2.76651	2.25791	5.14061e-56	2.95384e-55			AT3G16670	-3.30521	5.48533	0	0
AT5G59390	2.75599	3.8874	1.75174e-159	2.72515e-158			AT1G61190	-3.30055	4.11491	7.48914e-271	2.17949e-269
AT5G45440	2.75458	3.01983	8.2996e-95	7.56904e-94			AT4G39710	-3.29928	1.19768	5.13387e-43	2.36871e-42
AT1G65730	2.74534	4.75436	2.99028e-210	6.3958e-209			AT5G46900	-3.29505	0.774876	4.71601e-33	1.79217e-32
AT3G09405	2.73972	3.59514	1.8043e-129	2.25315e-128			AT2G25450	-3.2867	7.61112	0	0
AT4G01895	2.73925	1.06951	3.92869e-25	1.24027e-24			AT1G64770	-3.28151	3.55268	5.00231e-213	1.08714e-211
AT5G35575	2.73879	1.06973	1.90965e-23	5.76882e-23			AT1G54820	-3.27898	1.12852	3.37597e-41	1.49957e-40
AT5G37130	2.73546	8.05049	0	0			AT2G26870	-3.27546	1.69852	1.5265e-59	9.23787e-59
AT2G45760	2.73256	0.0972437	8.086e-13	1.76851e-12			AT2G16970	-3.26086	-0.20242	2.26757e-16	5.59366e-16
AT2G37370	2.72337	3.64371	1.08814e-129	1.36387e-128			AT5G47800	-3.25972	2.20164	1.72558e-84	1.4065e-83
AT1G02310	2.7203	0.421443	1.27512e-15	3.06849e-15			AT1G29500	-3.2552	1.10897	5.55137e-40	2.40932e-39
AT1G05880	2.72005	0.421495	7.88982e-16	1.91181e-15			AT5G47380	-3.24913	2.5532	8.53112e-103	8.43328e-102
AT1G66800	2.70992	5.7615	0	0			AT5G01530	-3.24587	6.17762	0	0
AT2G18480	2.70726	2.62235	4.41906e-72	3.17179e-71			AT2G35820	-3.24428	1.5191	3.51152e-54	1.95616e-53
AT2G18060	2.70534	3.46241	1.09276e-124	1.31906e-123			AT1G64270	-3.24101	2.48473	2.2787e-105	2.30315e-104
AT1G60130	2.69749	1.42475	8.25565e-31	2.98284e-30			AT1G73830	-3.2383	4.13572	1.66467e-264	4.70264e-263
AT3G49130	2.69482	2.50117	5.07458e-66	3.3645e-65			AT2G25130	-3.23214	-0.69468	4.33091e-11	8.90133e-11
AT5G57220	2.68909	5.08946	0	0			AT4G02850	-3.23163	1.08933	2.7735e-39	1.18768e-38
AT2G40350	2.68341	0.0579157	5.21538e-12	1.10754e-11			AT3G13960	-3.22727	2.11707	1.3146e-69	9.094e-69
AT2G43220	2.68166	0.39008	3.93096e-15	9.28966e-15			AT5G51750	-3.22727	6.34609	0	0
AT1G36622	2.67916	3.43993	1.00771e-116	1.12894e-115			AT3G18070	-3.22343	-0.372227	6.64239e-14	1.50798e-13
AT1G77120	2.66466	7.2185	0	0			AT4G25080	-3.22323	4.81704	0	0
AT4G01380	2.66219	0.55985	9.59772e-17	2.39618e-16			AT3G26280	-3.21838	4.11106	5.52784e-306	1.94724e-304
AT4G30230	2.66191	0.559827	1.45802e-16	3.61959e-16			AT4G38160	-3.21723	4.82024	0	0
AT2G43620	2.65376	3.07309	3.02306e-93	2.71299e-92			AT2G08820	-3.21315	1.609	2.00428e-57	1.17365e-56
AT2G46970	2.65294	1.33983	1.13747e-25	3.64203e-25			AT5G57540	-3.21202	2.56433	3.23514e-91	2.8318e-90
AT5G47130	2.65008	1.56713	4.85732e-34	1.88261e-33			AT2G45180	-3.21029	8.93892	0	0
AT5G14180	2.64759	1.11496	1.29367e-22	3.81416e-22			AT4G01460	-3.20805	0.476848	1.28107e-24	3.99077e-24
AT5G66670	2.63764	1.27252	7.38722e-26	2.3743e-25			AT3G61198	-3.20536	5.65465	0	0
AT1G44800	2.63568	6.10625	0	0			AT5G06990	-3.20502	0.554676	6.05516e-27	1.99947e-26
AT3G57586	2.63377	0.916559	7.50849e-21	2.10789e-20			AT5G13630	-3.20461	8.23471	0	0
AT5G46500	2.63207	1.10231	1.66997e-24	5.18794e-24			AT2G04500	-3.20151	0.830978	2.83307e-30	1.01242e-29
AT3G49580	2.63145	3.66563	2.55909e-137	3.38566e-136			AT5G13770	-3.20072	3.20986	1.02346e-155	1.54472e-154
AT1G44414	2.62829	0.442124	1.79072e-15	4.28433e-15			AT3G05370	-3.19523	2.2201	1.55412e-84	1.26777e-83
AT2G04090	2.62816	2.90916	9.22142e-85	7.54971e-84			AT5G23990	-3.19404	0.383402	1.19127e-23	3.61702e-23
AT5G48400	2.61774	2.62698	1.7601e-68	1.20239e-67			AT5G10890	-3.19401	0.200991	6.0643e-21	1.70529e-20
AT4G39830	2.6175	2.1562	6.38138e-50	3.32702e-49			ArthCt094	-3.18994	2.78831	8.26804e-80	6.41398e-79
AT1G01480	2.61738	2.33937	5.72971e-56	3.29048e-55			AT3G14420	-3.18821	6.11553	0	0
AT4G27810	2.60777	0.959952	3.43742e-21	9.71872e-21			AT1G05020	-3.18689	1.06226	5.14543e-31	1.86776e-30
AT5G24205	2.60276	2.14392	5.89e-48	2.96845e-47			AT3G42800	-3.17632	-0.139676	2.07992e-16	5.13577e-16
AT3G21520	2.59108	3.25375	4.77408e-99	4.52076e-98			AT1G04240	-3.17617	3.56739	1.22403e-188	2.30846e-187
AT4G39190	2.59025	3.35072	2.937e-107	3.02435e-106			AT3G27620	-3.17287	0.807137	2.01083e-31	7.3625e-31
AT1G23730	2.58661	3.54719	8.80514e-119	1.00196e-117			AT3G01500	-3.17174	0.673427	6.62979e-29	2.28884e-28
AT5G41550	2.58431	4.21356	2.19822e-190	4.2084e-189			AT1G34245	-3.16925	0.446455	4.41611e-25	1.39306e-24
AT5G03570	2.58316	2.96641	3.00046e-73	2.18299e-72			AT3G27940	-3.16723	0.361917	3.57199e-23	1.07139e-22
AT4G14780	2.57949	1.1151	2.84916e-24	8.79589e-24			AT3G22142	-3.16639	3.29912	3.09335e-169	5.17389e-168
AT5G16570	2.5776	2.88129	3.05852e-79	2.36181e-78			AT5G24580	-3.16612	0.980016	1.0785e-35	4.34208e-35
AT2G32160	2.56643	0.719894	1.16561e-18	3.07897e-18			AT1G61180	-3.15838	3.54415	1.93702e-181	3.49371e-180
AT2G20142	2.56639	4.76346	4.38806e-232	1.0581e-230			AT1G77270	-3.15823	0.973019	3.13404e-36	1.2747e-35
AT1G68795	2.56622	2.29495	2.22253e-54	1.24323e-53			AT2G14660	-3.15398	0.350977	1.04096e-21	2.99073e-21
AT5G28650	2.56552	2.26986	8.88696e-46	4.31668e-45			AT5G20740	-3.14998	1.47909	7.2361e-51	3.82782e-50
AT2G15220	2.55315	2.12821	2.98363e-45	1.43718e-44			AT3G59060	-3.14602	4.73951	0	0
AT1G47890	2.55296	2.20806	8.23526e-50	4.28035e-49			AT5G63180	-3.14524	4.32401	0	0
AT3G47580	2.55044	1.52459	1.3683e-30	4.92185e-30			AT3G28130	-3.14468	1.96918	6.37188e-70	4.43513e-69
AT4G23496	2.55024	0.0711003	2.06709e-11	4.30174e-11			AT1G12860	-3.14228	3.12274	1.52896e-146	2.17175e-145
AT1G24540	2.54845	2.20514	8.8214e-46	4.28689e-45			AT2G04039	-3.13475	2.34987	9.41763e-85	7.70723e-84
AT4G37770	2.5464	0.28021	1.13843e-12	2.47439e-12			AT1G16445	-3.13255	0.838418	5.24635e-30	1.86136e-29
AT4G12290	2.54396	5.27924	0	0			AT3G16370	-3.13181	8.12357	0	0
AT3G22550	2.54339	7.00153	0	0			AT4G16410	-3.12781	4.70108	0	0
AT4G10950	2.54192	0.624078	5.1096e-17	1.28613e-16			AT1G68590	-3.12717	5.26603	0	0
AT5G52320	2.54014	1.43009	5.72122e-29	1.97956e-28			AT3G26650	-3.12567	7.96436	0	0
AT2G31980	2.53423	1.6664	1.40628e-32	5.28561e-32			AT5G45340	-3.12498	4.1887	2.25976e-291	7.2538e-290
AT2G47950	2.53057	0.615195	1.54908e-16	3.84141e-16			AT5G45670	-3.12459	4.64626	0	0
AT4G33040	2.52822	3.46423	2.32457e-109	2.44466e-108			AT1G57570	-3.1232	-0.446592	1.93111e-12	4.16291e-12
AT5G64905	2.52806	1.41967	8.0391e-28	2.71251e-27			AT3G59120	-3.12206	-0.0647724	1.18742e-16	2.95615e-16
AT1G68765	2.52698	1.93221	2.20807e-41	9.8448e-41			AT2G42870	-3.12121	1.89223	3.53026e-68	2.3987e-67
AT3G02242	2.51418	-0.204884	3.23705e-09	6.14378e-09			AT2G35370	-3.11597	4.70408	0	0
AT4G16260	2.50877	7.48866	0	0			AT2G21530	-3.11491	3.02041	1.07773e-133	1.39753e-132
AT1G21520	2.50751	6.08349	0	0			AT2G41340	-3.11478	-0.186557	3.08936e-15	7.32986e-15
AT1G59730	2.50311	2.35823	7.19039e-54	3.98908e-53			AT4G13390	-3.11344	2.43556	4.21343e-98	3.94741e-97
AT2G27650	2.49019	1.76743	2.95536e-30	1.05556e-29			AT1G09340	-3.10948	5.30506	0	0
AT1G71370	2.48943	1.77168	6.64531e-36	2.68825e-35			AT5G53048	-3.10704	3.0765	4.38087e-130	5.50463e-129
AT4G36010	2.48817	4.38969	8.60699e-188	1.61122e-186			AT3G62610	-3.10613	-0.319532	3.43891e-13	7.61924e-13
AT1G61810	2.47477	3.25109	5.56569e-92	4.9164e-91			AT1G76800	-3.1051	0.92959	1.08564e-33	4.17499e-33
AT4G08570	2.47348	1.32887	3.11505e-26	1.01066e-25			AT4G04330	-3.10348	1.43868	3.32519e-44	1.57034e-43
AT5G43360	2.47317	0.221786	3.58357e-12	7.65424e-12			AT1G07320	-3.10254	5.91367	0	0
AT3G20420	2.46826	1.64894	1.69053e-31	6.20769e-31			AT1G67740	-3.09991	4.14631	1.74324e-220	3.95845e-219
AT5G07650	2.46008	1.01598	4.01191e-21	1.13303e-20			AT4G23020	-3.09429	0.610579	9.30057e-27	3.05469e-26
AT5G40010	2.45664	1.1219	2.12645e-21	6.04509e-21			AT4G25220	-3.09322	2.2041	1.00278e-77	7.61866e-77
AT1G01640	2.45358	4.18286	2.71869e-161	4.30548e-160			AT3G47295	-3.08686	2.17378	2.0811e-69	1.4367e-68
AT4G01430	2.45129	4.74177	3.55982e-232	8.60432e-231			AT5G38990	-3.08586	2.469	4.88129e-79	3.7622e-78
AT5G37210	2.44489	2.35312	3.4081e-52	1.83985e-51			AT1G29430	-3.08318	0.966056	9.32218e-35	3.67213e-34
AT3G10750	2.44431	0.945687	3.42322e-20	9.42724e-20			AT4G24510	-3.08303	5.46607	0	0
AT5G52170	2.44408	4.83664	4.66064e-258	1.28089e-256			AT3G22880	-3.08061	2.59379	1.17562e-104	1.18116e-103
AT2G26290	2.44213	4.03255	3.09974e-161	4.90126e-160			AT5G56080	-3.07662	3.06498	3.37053e-148	4.84185e-147
AT2G32660	2.43741	3.32137	1.68754e-93	1.51916e-92			AT4G18510	-3.0748	1.45413	4.86178e-47	2.40653e-46
AT5G23570	2.43511	5.10453	1.85633e-295	6.06452e-294			AT5G38000	-3.07393	0.00637194	1.51915e-16	3.77042e-16
AT2G21187	2.43372	2.92991	5.64802e-62	3.55061e-61			AT3G11010	-3.06825	0.78311	3.111e-30	1.11056e-29
AT5G08760	2.43245	2.4473	1.65423e-50	8.69844e-50			AT5G49360	-3.06746	8.88978	0	0
AT4G33070	2.43057	6.87548	0	0			AT1G73885	-3.06319	5.4957	0	0
AT5G47950	2.42997	4.38188	1.30008e-199	2.62282e-198			AT4G07820	-3.06039	-0.354489	4.75359e-13	1.04896e-12
AT4G38340	2.42787	-0.0243738	3.36428e-10	6.66114e-10			AT5G22410	-3.05515	3.84705	1.22228e-243	3.13782e-242
AT3G47050	2.42769	0.0844687	1.37166e-10	2.76448e-10			AT4G34410	-3.04858	1.31415	4.484e-41	1.98651e-40
AT5G03090	2.42719	0.606063	1.14767e-15	2.76838e-15			AT1G65190	-3.04775	1.35347	7.27544e-44	3.41674e-43
AT4G22610	2.42717	0.677223	5.12658e-16	1.24956e-15			AT5G20410	-3.04479	2.37656	1.08217e-91	9.53019e-91
AT5G64890	2.42714	0.531436	1.8996e-14	4.38928e-14			AT1G27120	-3.04466	2.25201	2.75447e-83	2.21396e-82
AT5G37490	2.42703	0.87181	9.89097e-19	2.61748e-18			AT2G44840	-3.043	0.822798	2.48184e-29	8.66421e-29
AT2G38920	2.42656	0.988561	1.29623e-17	3.31756e-17			AT1G35290	-3.0422	1.30844	5.26236e-43	2.42745e-42
AT1G73810	2.41722	3.22496	3.2646e-93	2.92846e-92			AT3G14650	-3.04063	5.14359	0	0
AT4G35180	2.4142	3.63482	8.64947e-122	1.01035e-120			AT4G24930	-3.04047	2.33272	4.19827e-88	3.55502e-87
AT5G07060	2.414	1.45062	5.41793e-27	1.79109e-26			AT4G34970	-3.03483	2.15427	1.09266e-77	8.29843e-77
AT2G19610	2.4116	0.173244	5.35603e-11	1.0976e-10			AT1G01453	-3.0337	1.02898	3.95157e-34	1.53449e-33
AT1G64620	2.41007	3.35248	1.82423e-102	1.7963e-101			AT2G18120	-3.0333	0.0743943	1.41116e-18	3.71886e-18
AT5G55150	2.39795	2.19916	2.13811e-45	1.03261e-44			AT5G56910	-3.03318	2.34687	2.1651e-88	1.83721e-87
AT4G04745	2.39651	3.29799	7.09067e-96	6.51936e-95			AT3G29120	-3.03254	0.0740965	3.4111e-18	8.88412e-18
AT1G20180	2.39468	2.30934	3.18965e-43	1.47807e-42			AT1G68740	-3.03194	5.59553	0	0
AT5G62480	2.39273	4.9439	2.91948e-240	7.37333e-239			AT1G23110	-3.03003	1.41743	4.8503e-46	2.36616e-45
AT1G18970	2.39267	3.92129	1.14067e-145	1.61231e-144			AT2G26975	-3.02772	3.61031	8.73414e-194	1.70269e-192
AT2G37770	2.39106	4.22969	1.74051e-175	3.0287e-174			AT4G03210	-3.02653	5.86755	0	0
AT5G66380	2.38242	5.11499	1.83098e-281	5.6277e-280			AT2G26330	-3.02562	5.88722	0	0
AT4G31330	2.38194	5.11176	4.3914e-298	1.48742e-296			AT4G27260	-3.02287	5.01733	0	0
AT2G21780	2.38001	1.10902	9.79056e-21	2.73641e-20			AT5G52780	-3.02087	2.39559	8.70107e-92	7.67262e-91
AT2G43570	2.37971	2.97917	2.53436e-69	1.74841e-68			AT5G06640	-3.01709	2.40968	1.13268e-83	9.15862e-83
AT4G23260	2.37816	5.78309	0	0			AT1G50280	-3.01256	1.15385	9.08519e-36	3.66502e-35
AT5G01225	2.37695	0.0445598	2.02443e-10	4.05305e-10			AT3G47740	-3.01186	1.1536	2.18373e-38	9.20336e-38
AT5G43980	2.37554	2.51611	1.72879e-53	9.53871e-53			AT5G38970	-3.00769	-0.267951	2.5443e-14	5.85622e-14
AT5G35940	2.37378	3.71852	1.3769e-121	1.60283e-120			AT1G14430	-3.00751	1.14776	8.0507e-36	3.25029e-35
AT1G70810	2.37254	3.81103	3.35136e-119	3.82433e-118			AT1G70700	-3.0059	3.43027	1.74671e-156	2.65612e-155
AT2G17040	2.37223	3.14973	1.69332e-72	1.22144e-71			AT2G25980	-3.00094	4.57669	0	0
AT1G06277	2.37075	1.04982	1.61621e-20	4.48813e-20			AT2G30424	-3.00079	2.29884	1.09126e-83	8.83077e-83
AT4G14365	2.37075	4.12986	2.34107e-162	3.73668e-161			AT1G14345	-2.99744	2.80788	2.12068e-120	2.44059e-119
AT3G25505	2.36934	0.233693	1.94764e-11	4.05733e-11			AT1G69530	-2.99722	7.72495	0	0
AT1G50290	2.3685	3.45855	1.62349e-105	1.64418e-104			AT3G26060	-2.99709	4.19911	1.93398e-277	5.85542e-276
AT5G44568	2.36519	2.64956	6.80971e-61	4.2052e-60			AT5G06980	-2.99702	3.78186	8.76587e-212	1.89693e-210
AT2G30840	2.36493	4.21348	3.06079e-156	4.64739e-155			AT5G20450	-2.9925	1.66287	2.69154e-54	1.50351e-53
AT5G63580	2.36431	0.694582	2.69161e-15	6.3959e-15			AT3G50820	-2.9918	5.25699	0	0
AT3G26130	2.36395	2.28404	6.85188e-45	3.27942e-44			AT2G47450	-2.98108	3.90253	3.40254e-171	5.7769e-170
AT1G23800	2.36108	6.32403	0	0			AT5G52970	-2.98078	3.22603	5.01668e-145	7.05645e-144
AT3G07260	2.35298	-0.0819806	6.76784e-09	1.26647e-08			AT3G29030	-2.98014	2.95635	2.83453e-124	3.40934e-123
AT1G32910	2.35232	1.51495	5.5416e-27	1.83168e-26			AT1G50900	-2.97634	3.84074	7.85052e-169	1.31198e-167
AT3G63320	2.34774	0.123183	1.62064e-10	3.25623e-10			AT5G03640	-2.97594	1.74052	1.22062e-57	7.16418e-57
AT1G61610	2.34322	1.12808	5.63702e-20	1.54545e-19			AT3G18000	-2.97584	6.85979	0	0
AT4G37870	2.34258	11.1207	0	0			AT2G04460	-2.97537	2.03268	4.06491e-62	2.56415e-61
AT1G74010	2.34236	4.46539	6.68095e-171	1.13241e-169			AT3G26300	-2.97423	4.01984	6.37276e-256	1.7303e-254
AT4G13290	2.34084	2.05403	8.76706e-38	3.66213e-37			AT5G38320	-2.9738	0.877214	5.41486e-31	1.96309e-30
AT1G07500	2.33889	1.80388	1.02665e-33	3.95036e-33			AT2G06520	-2.96899	6.0823	0	0
AT2G38640	2.33778	2.81734	1.68242e-61	1.04983e-60			AT5G28500	-2.96436	4.88464	0	0
AT2G04050	2.33074	8.11375	0	0			AT5G46890	-2.95575	1.75294	5.08376e-57	2.9581e-56
AT4G21326	2.31887	5.14608	8.72729e-254	2.33515e-252			AT2G16980	-2.95558	1.78164	4.92715e-57	2.8678e-56
AT3G13380	2.31886	6.94994	0	0			AT1G60930	-2.95147	2.41164	1.86037e-79	1.43823e-78
AT1G69490	2.31725	1.55801	9.51669e-28	3.20253e-27			AT2G29310	-2.95033	2.96745	5.50992e-108	5.72031e-107
AT3G19270	2.31395	2.58942	3.11373e-52	1.68183e-51			AT2G28305	-2.94929	1.52883	4.44309e-46	2.16959e-45
AT5G13210	2.31357	6.28048	0	0			AT4G16960	-2.94854	2.66019	1.57977e-94	1.43748e-93
AT3G28560	2.3079	1.74707	3.57699e-32	1.33208e-31			AT5G48360	-2.94813	3.18783	6.23796e-150	9.10302e-149
AT5G20230	2.30017	6.99004	0	0			AT1G02640	-2.94733	5.69068	0	0
AT3G06505	2.29902	0.93866	3.61311e-18	9.4018e-18			AT1G07450	-2.94579	0.854311	1.4665e-30	5.27133e-30
AT1G34180	2.29433	4.93199	6.46593e-255	1.74159e-253			AT2G39250	-2.94292	0.555029	1.84762e-23	5.5831e-23
AT1G35230	2.29231	1.8233	1.26702e-32	4.77016e-32			AT4G20480	-2.9394	4.48288	0	0
AT1G02470	2.29158	2.74727	1.26239e-58	7.51829e-58			AT5G06670	-2.93901	2.57456	2.6665e-96	2.46171e-95
AT3G54780	2.28897	4.17649	4.76836e-149	6.90373e-148			AT4G25190	-2.93863	-0.319358	2.58358e-13	5.74932e-13
AT3G54150	2.28888	4.25775	4.95999e-167	8.1546e-166			AT4G16140	-2.93517	0.791283	8.45025e-29	2.90989e-28
AT3G22560	2.28472	1.02968	9.1295e-19	2.41976e-18			AT4G37930	-2.93311	7.4762	0	0
AT5G06820	2.28158	1.45558	6.96383e-26	2.24106e-25			AT1G60190	-2.9307	0.673063	1.14503e-25	3.66567e-25
AT3G26170	2.28097	4.48546	3.85619e-185	7.15266e-184			AT5G18430	-2.93001	0.790677	1.39876e-25	4.46945e-25
AT1G14120	2.27951	6.1033	0	0			AT5G23350	-2.9256	1.44319	1.3039e-39	5.6109e-39
AT3G05400	2.27439	5.83126	0	0			AT5G58260	-2.92551	1.72777	1.12034e-55	6.40487e-55
AT1G65690	2.27186	5.63183	0	0			AT2G44920	-2.92176	3.98042	1.03698e-247	2.69975e-246
AT1G64405	2.27123	2.40898	2.91734e-46	1.428e-45			AT4G17245	-2.91938	3.16387	4.75047e-138	6.31784e-137
AT5G43370	2.27019	2.75987	3.74847e-60	2.28278e-59			AT4G19500	-2.91809	5.51908	0	0
AT4G01533	2.26479	0.400952	3.33906e-11	6.88863e-11			AT5G48900	-2.91495	4.19321	1.73463e-275	5.15174e-274
AT1G72120	2.26204	3.63122	2.7101e-107	2.79354e-106			AT4G21323	-2.91337	0.980141	1.33225e-32	5.01294e-32
AT4G22350	2.25994	5.07833	7.76361e-256	2.1023e-254			AT1G35180	-2.91131	1.74467	5.27647e-56	3.03105e-55
AT1G73120	2.25925	3.06734	5.93521e-76	4.43281e-75			AT5G02760	-2.91118	5.2563	0	0
AT4G14090	2.25703	3.80712	1.40249e-118	1.59413e-117			AT1G05630	-2.9089	3.02936	1.50168e-121	1.74707e-120
AT5G18710	2.25065	0.390251	2.2078e-12	4.75178e-12			AT2G36660	-2.90736	0.592431	1.15119e-24	3.59059e-24
AT3G55515	2.24841	3.50348	1.89166e-99	1.79632e-98			AT5G63450	-2.90219	3.21228	4.39583e-143	6.04464e-142
AT4G37370	2.24688	5.80316	0	0			ArthCt095	-2.90075	1.22757	1.43894e-31	5.28863e-31
AT1G13370	2.24672	0.0446424	2.45957e-09	4.69588e-09			AT3G15900	-2.89445	1.78253	1.91892e-49	9.92285e-49
AT1G06475	2.24354	2.56401	1.04926e-52	5.71004e-52			AT3G49960	-2.89429	4.48737	0	0
AT1G65800	2.23885	0.302922	1.85476e-11	3.86781e-11			AT5G66330	-2.89337	0.0608286	1.14664e-15	2.76622e-15
AT3G19615	2.23819	0.778021	1.16548e-15	2.81033e-15			AT1G78750	-2.89312	0.3064	1.21045e-20	3.3771e-20
AT5G60265	2.23773	0.302854	4.92551e-11	1.0108e-10			AT1G74880	-2.89126	2.05623	3.7955e-57	2.21295e-56
AT5G13080	2.2337	3.83494	4.19053e-122	4.91768e-121			AT2G34210	-2.88646	3.01032	9.12184e-118	1.02875e-116
AT3G25882	2.23046	3.17962	2.21028e-72	1.59095e-71			AT2G46720	-2.88389	2.00451	1.6475e-63	1.05836e-62
AT4G15236	2.22978	2.39342	2.48942e-47	1.24042e-46			AT2G22890	-2.88206	0.138799	1.79104e-17	4.56722e-17
AT2G05440	2.22859	7.76903	2.13841e-154	3.2013e-153			AT5G63270	-2.87846	0.295001	9.00084e-20	2.45043e-19
AT1G28610	2.22791	5.30198	6.75522e-283	2.09536e-281			AT5G02350	-2.87471	0.435899	3.88042e-22	1.12912e-21
AT5G48657	2.22739	3.49306	4.88293e-98	4.57253e-97			AT3G02730	-2.87395	3.95155	5.25732e-238	1.3098e-236
AT1G68360	2.22636	2.40899	1.5137e-48	7.72098e-48			AT5G06940	-2.8736	1.53301	1.18806e-45	5.76113e-45
AT2G34340	2.22497	3.45842	1.40576e-89	1.20907e-88			AT2G42840	-2.87209	4.73707	0	0
AT1G21528	2.22455	0.209823	2.91508e-10	5.79725e-10			AT3G45780	-2.87202	6.75947	0	0
AT1G35310	2.22256	3.00067	3.25279e-69	2.23947e-68			AT5G18930	-2.87145	0.212844	5.7393e-18	1.48391e-17
AT5G48410	2.22174	3.42787	2.99857e-92	2.66386e-91			AT3G56100	-2.86972	1.56186	7.81991e-44	3.66904e-43
AT5G44400	2.22118	3.91833	1.9712e-126	2.40812e-125			AT1G32540	-2.86543	2.41158	1.00805e-86	8.44071e-86
AT2G02240	2.219	3.35237	5.38697e-77	4.0638e-76			AT1G47565	-2.86244	2.4089	1.06925e-84	8.74707e-84
AT1G55020	2.21675	9.43293	0	0			AT5G02160	-2.86141	3.58858	3.04349e-184	5.59908e-183
AT5G09470	2.21625	0.924192	3.63697e-17	9.19342e-17			AT4G09650	-2.86063	5.07121	0	0
AT4G04465	2.21513	5.37303	2.09345e-240	5.307e-239			AT3G51075	-2.85942	1.48895	1.05628e-43	4.94452e-43
AT1G49000	2.21512	1.78797	1.00453e-30	3.62493e-30			AT4G08400	-2.85854	0.201254	3.34415e-18	8.71425e-18
AT3G26210	2.21159	6.26475	0	0			AT4G12440	-2.85657	0.0335396	6.55841e-16	1.59377e-15
AT1G23210	2.20899	1.78433	3.58651e-29	1.24669e-28			AT2G33855	-2.85364	1.80611	1.45287e-55	8.28722e-55
AT2G38250	2.19694	3.1821	6.84909e-73	4.96167e-72			AT4G35210	-2.85093	-0.0648072	1.53485e-14	3.56027e-14
AT2G05910	2.19558	3.45071	8.14282e-90	7.03638e-89			AT4G39330	-2.84725	7.40505	0	0
AT4G22980	2.19557	1.79989	3.95299e-30	1.40667e-29			AT3G10840	-2.84454	2.69272	1.70476e-100	1.63804e-99
AT5G52760	2.19418	1.42011	7.19885e-23	2.14273e-22			AT1G68780	-2.84061	3.76098	3.11454e-198	6.22755e-197
AT2G32460	2.19402	0.097511	1.4905e-09	2.86705e-09			AT1G03020	-2.83889	1.59895	5.58131e-45	2.67636e-44
AT5G53420	2.1922	6.08742	0	0			AT5G42590	-2.83784	1.22117	4.09555e-37	1.68952e-36
AT2G02930	2.19162	3.56313	5.50399e-95	5.02857e-94			AT2G03310	-2.83728	1.94075	4.61133e-57	2.6863e-56
AT5G61490	2.19121	3.98608	4.88644e-125	5.91601e-124			AT1G75120	-2.83521	3.88748	2.84314e-221	6.49975e-220
AT1G55265	2.19023	3.27902	4.74273e-82	3.75837e-81			AT1G67590	-2.83468	0.592624	1.99776e-22	5.8568e-22
AT2G24945	2.18884	1.51977	1.2802e-24	3.98869e-24			AT1G60950	-2.83162	6.8099	0	0
AT1G70440	2.18709	6.0049	0	0			AT1G12040	-2.83111	2.54771	6.44436e-84	5.22749e-83
AT1G77520	2.18693	1.45097	3.42347e-23	1.02775e-22			AT5G38520	-2.83075	4.04944	2.31079e-240	5.85064e-239
AT5G33290	2.18658	5.66788	0	0			AT4G08991	-2.82831	-0.28524	1.03413e-12	2.25252e-12
AT1G34460	2.18433	3.54142	1.62855e-99	1.5472e-98			AT4G19680	-2.82797	2.80457	1.61263e-92	1.43767e-91
AT1G80160	2.18299	1.92205	6.46415e-33	2.44869e-32			AT3G47380	-2.82745	1.55744	2.10663e-45	1.01789e-44
AT1G21250	2.18106	3.37631	2.08652e-84	1.69797e-83			AT5G10140	-2.82349	0.958196	2.51777e-28	8.5811e-28
AT4G26270	2.17877	4.42617	7.86118e-176	1.37148e-174			AT4G40090	-2.82267	3.12398	1.37516e-120	1.58531e-119
AT5G05390	2.17842	0.173398	6.21637e-10	1.21361e-09			AT3G58850	-2.82157	1.12807	1.755e-34	6.87175e-34
AT2G32210	2.17713	3.45175	1.61226e-93	1.45268e-92			AT3G51290	-2.82155	1.61298	5.24686e-48	2.64827e-47
AT2G24560	2.1771	0.084409	8.64977e-10	1.67849e-09			AT5G04140	-2.82034	8.63187	0	0
AT1G08290	2.1769	3.66735	6.05939e-107	6.22062e-106			AT3G54580	-2.81904	3.85454	1.33936e-211	2.89219e-210
AT5G48850	2.16544	4.01643	1.47875e-120	1.70375e-119			AT4G36540	-2.81895	3.96477	8.38491e-237	2.07371e-235
AT4G12480	2.16477	8.74672	0	0			AT2G06995	-2.81562	0.0874153	3.6307e-16	8.89991e-16
AT1G52700	2.16255	2.35619	7.29828e-42	3.29015e-41			AT1G15010	-2.81546	0.456348	1.40808e-21	4.02494e-21
AT1G12630	2.15872	0.462588	5.95754e-12	1.26211e-11			AT4G11050	-2.81523	0.994056	6.13865e-32	2.27019e-31
AT1G69870	2.15812	7.24068	0	0			AT3G04870	-2.81342	5.50868	0	0
AT2G46680	2.15809	4.53678	6.94845e-181	1.24881e-179			AT3G62410	-2.813	2.24017	2.32398e-75	1.72489e-74
AT4G08780	2.15793	2.17537	3.64445e-34	1.41632e-33			AT1G60600	-2.81192	4.05002	3.92494e-232	9.47551e-231
AT3G56080	2.15748	3.51894	5.08013e-96	4.67294e-95			AT5G35790	-2.81165	4.45553	1.00346e-272	2.94993e-271
AT5G55560	2.15738	3.1703	4.53905e-77	3.42798e-76			AT3G23470	-2.80469	3.20105	1.60103e-126	1.95827e-125
AT5G23000	2.15408	3.22865	5.21232e-77	3.93498e-76			AT1G75640	-2.80146	2.37826	7.77335e-71	5.48222e-70
AT2G29670	2.14791	5.80885	0	0			AT3G50270	-2.80019	1.81373	2.00572e-54	1.12319e-53
AT4G02795	2.14762	0.761735	1.11219e-14	2.58935e-14			AT3G06880	-2.79646	2.69457	1.67005e-97	1.55812e-96
AT5G22300	2.14758	4.64964	4.58679e-187	8.57062e-186			AT2G44110	-2.79566	2.66605	1.38507e-98	1.30608e-97
AT4G00970	2.14756	4.38644	1.33995e-168	2.23381e-167			AT5G14840	-2.79022	3.99779	4.68825e-235	1.15664e-233
AT1G80660	2.1462	0.967333	1.11947e-16	2.78972e-16			AT1G71500	-2.78841	4.85699	0	0
AT3G21780	2.14411	1.94035	1.3176e-30	4.7437e-30			AT5G07770	-2.78653	3.01899	1.93045e-115	2.13668e-114
AT1G67150	2.14265	2.71	7.26241e-55	4.09636e-54			AT3G51480	-2.77798	2.40619	8.39319e-77	6.31751e-76
AT4G09840	2.14241	0.642282	1.06461e-13	2.4013e-13			AT5G25490	-2.77657	0.425624	1.50247e-20	4.17684e-20
AT2G33175	2.13975	0.810005	2.41846e-15	5.75762e-15			AT5G24490	-2.77573	5.74426	0	0
AT3G25655	2.13955	0.578624	7.77441e-13	1.7022e-12			AT2G45600	-2.77532	1.31941	2.66224e-37	1.10206e-36
AT4G15417	2.13659	1.63598	1.31105e-26	4.29005e-26			AT4G13395	-2.7712	1.91707	1.2187e-48	6.23194e-48
AT2G25625	2.13606	2.05129	4.97638e-33	1.8897e-32			AT4G34900	-2.77019	3.36392	1.70364e-155	2.5675e-154
AT1G62840	2.13532	2.15679	2.90851e-34	1.13314e-33			AT1G11450	-2.76769	3.04465	1.3446e-112	1.45098e-111
AT1G19420	2.13244	-0.142071	4.29142e-08	7.75749e-08			AT5G15600	-2.76092	0.99438	2.03701e-30	7.3026e-30
AT5G19875	2.12951	2.23215	4.02906e-36	1.63479e-35			AT2G19920	-2.76035	0.476644	4.78131e-21	1.34732e-20
AT4G01390	2.12893	3.42061	3.65743e-88	3.09834e-87			AT2G18300	-2.75527	5.07604	0	0
AT5G18090	2.12727	1.56787	2.0574e-24	6.37099e-24			AT2G42510	-2.75501	0.900133	3.44234e-28	1.17007e-27
AT1G51820	2.12031	3.91371	1.48589e-119	1.69846e-118			AT1G08630	-2.75482	3.02453	3.46369e-108	3.60705e-107
AT5G11290	2.1186	1.59091	1.11523e-23	3.38919e-23			AT4G38770	-2.7534	7.68577	0	0
AT5G64990	2.11585	1.46097	2.45293e-23	7.38907e-23			AT5G35450	-2.74962	3.92905	3.19136e-224	7.3707e-223
AT5G52070	2.11504	4.10075	2.84917e-127	3.50182e-126			AT3G08770	-2.74809	4.0923	8.7612e-243	2.23218e-241
AT4G27050	2.11341	5.57324	0	0			AT5G38980	-2.74544	2.99462	9.73338e-122	1.13565e-120
AT2G30550	2.11174	5.73953	0	0			AT3G13175	-2.74448	0.84621	1.22342e-26	4.00719e-26
AT3G12700	2.10806	6.74969	0	0			AT5G14320	-2.74105	5.8869	0	0
AT3G07715	2.10793	6.01699	1.83051e-198	3.66735e-197			AT1G52347	-2.73929	2.13858	2.62744e-59	1.5872e-58
AT3G53200	2.10722	0.0310017	6.19037e-09	1.16066e-08			AT4G22640	-2.73668	-0.465873	5.09151e-11	1.04413e-10
AT3G53210	2.10307	4.34677	3.68624e-148	5.28788e-147			AT4G38390	-2.73367	-0.35476	1.2854e-11	2.69354e-11
AT2G35070	2.0999	1.8274	6.90841e-29	2.38422e-28			AT1G73290	-2.73358	-0.354744	1.32357e-11	2.77152e-11
AT2G31865	2.09898	4.78748	1.52602e-209	3.2468e-208			AT4G05040	-2.72939	2.84391	1.28341e-102	1.26621e-101
AT3G56620	2.09869	3.38715	4.72235e-82	3.74369e-81			AT5G65220	-2.72807	6.6252	0	0
AT3G29340	2.09673	1.44602	1.34791e-21	3.85728e-21			AT5G41900	-2.7278	0.929042	2.65025e-25	8.40471e-25
AT2G47000	2.09629	9.81944	0	0			AT2G15880	-2.72677	3.09472	2.54923e-119	2.91227e-118
AT4G01010	2.09026	4.26762	2.09095e-150	3.06012e-149			AT1G15180	-2.72612	2.36306	1.4154e-73	1.03163e-72
AT5G23770	2.08884	2.40152	9.98298e-43	4.581e-42			AT2G03750	-2.7251	0.0199297	6.06508e-15	1.42317e-14
AT3G25640	2.08522	3.32234	3.0215e-77	2.28616e-76			AT3G05730	-2.72172	8.9663	0	0
AT5G58350	2.08349	6.47309	0	0			AT3G52150	-2.72122	5.64138	0	0
AT3G46230	2.07987	0.0974131	2.59866e-09	4.95537e-09			AT4G11320	-2.72121	6.36959	0	0
AT3G28345	2.07973	6.80836	0	0			AT1G18300	-2.72119	4.51003	1.89189e-287	5.98754e-286
AT2G28400	2.07937	4.34564	1.69763e-132	2.17905e-131			AT1G54500	-2.71931	4.31073	5.61824e-275	1.6637e-273
AT4G23210	2.07927	3.67204	2.28142e-96	2.10717e-95			AT3G24927	-2.71895	2.81128	5.28943e-104	5.28291e-103
AT4G17670	2.07867	3.66428	4.467e-89	3.82414e-88			AT1G79700	-2.7187	2.95088	2.62459e-109	2.75875e-108
AT3G29250	2.07811	6.85251	0	0			AT1G72645	-2.71811	0.619711	4.00718e-23	1.19943e-22
AT5G17980	2.07478	4.54164	1.56481e-166	2.56849e-165			AT2G04790	-2.71723	0.619584	1.969e-22	5.77417e-22
AT4G12735	2.07433	4.62152	3.83835e-179	6.8198e-178			AT2G37300	-2.71654	0.774705	2.95611e-26	9.60012e-26
AT1G01190	2.07417	1.92923	2.33812e-30	8.37466e-30			AT1G26945	-2.71471	2.18132	3.25381e-58	1.92651e-57
AT4G14630	2.07009	3.25349	3.09331e-69	2.13112e-68			AT3G51080	-2.71396	1.71878	6.87557e-47	3.39008e-46
AT4G37290	2.06912	1.92576	3.57975e-31	1.3048e-30			AT4G34760	-2.71107	1.58075	1.45383e-44	6.90278e-44
AT5G64530	2.06852	0.753702	1.58287e-13	3.5505e-13			AT1G56250	-2.71004	0.0876366	1.21352e-15	2.92339e-15
AT1G48660	2.06356	2.96283	1.97663e-60	1.20957e-59			AT4G18480	-2.71002	6.60965	0	0
AT1G21110	2.06046	5.57179	0	0			AT2G46640	-2.70922	-0.268099	4.22073e-12	8.99052e-12
AT1G27540	2.06002	5.53879	5.24317e-308	1.8599e-306			AT3G27850	-2.70908	5.33773	0	0
AT1G67100	2.056	1.1966	1.39447e-16	3.46351e-16			AT1G01600	-2.70844	2.51904	1.98773e-74	1.46087e-73
AT5G62730	2.05382	0.512329	2.64865e-11	5.48833e-11			AT5G18350	-2.7083	-0.17076	3.83781e-13	8.49191e-13
AT5G45150	2.05236	2.81221	3.10123e-47	1.54073e-46			AT5G37540	-2.70535	3.10634	8.82386e-122	1.03013e-120
AT5G27220	2.05049	3.22042	9.32966e-73	6.7466e-72			AT3G12970	-2.70443	1.51828	3.30117e-41	1.46666e-40
AT4G39210	2.04971	4.51604	2.318e-160	3.6368e-159			AT2G05310	-2.70043	3.38088	6.59405e-144	9.17325e-143
AT1G64940	2.04631	4.23972	8.80774e-135	1.14949e-133			AT5G25910	-2.69502	1.02849	1.70423e-28	5.82896e-28
AT5G44910	2.04345	3.48835	1.03288e-85	8.56012e-85			AT3G27160	-2.69433	5.49522	0	0
AT4G17470	2.0417	0.502448	1.35572e-11	2.83855e-11			AT3G58120	-2.69349	4.17524	4.21978e-226	9.85831e-225
AT3G21320	2.04022	-0.111698	1.09453e-07	1.93978e-07			AT4G27657	-2.68862	2.68541	2.5851e-94	2.34803e-93
AT3G44800	2.03983	0.974588	1.96796e-15	4.70281e-15			AT3G05140	-2.68566	-0.284933	5.47309e-12	1.16118e-11
AT3G62455	2.03756	3.60971	2.89841e-93	2.60343e-92			AT3G17040	-2.68337	4.4816	4.80693e-284	1.50486e-282
AT3G60100	2.03616	3.23821	5.38571e-66	3.56845e-65			AT1G31920	-2.68223	1.92879	2.42721e-56	1.40066e-55
AT2G16060	2.03467	7.85239	0	0			AT1G76250	-2.68164	0.53549	1.50562e-21	4.29828e-21
AT5G13330	2.03311	6.69285	0	0			AT1G21400	-2.68091	4.52095	4.027e-296	1.32845e-294
AT3G04720	2.02861	7.91485	0	0			AT5G51110	-2.68008	4.9627	0	0
AT5G47880	2.02762	7.67567	0	0			AT2G22990	-2.67878	6.51869	0	0
AT4G34320	2.0252	3.62774	8.8091e-93	7.87415e-92			AT5G56860	-2.67516	3.752	4.72457e-179	8.38704e-178
AT4G00070	2.02465	1.42016	1.74105e-21	4.95923e-21			AT1G74810	-2.67073	1.60383	1.89841e-43	8.84163e-43
AT4G38560	2.0228	1.45093	4.7563e-22	1.38002e-21			AT5G52860	-2.67024	1.80564	7.19649e-50	3.74621e-49
AT4G01525	2.02226	0.960102	1.61226e-15	3.86327e-15			AT3G18200	-2.66475	2.4707	1.36412e-81	1.07637e-80
AT5G42800	2.02166	5.35648	5.34418e-263	1.50134e-261			AT2G26410	-2.66337	0.339591	3.68508e-18	9.5866e-18
AT2G25964	2.02152	3.77664	2.65308e-103	2.63681e-102			AT2G05765	-2.66185	5.50009	0	0
AT4G03925	2.02099	1.38324	2.54952e-19	6.85707e-19			AT3G61080	-2.66054	2.63607	9.15444e-84	7.41099e-83
AT1G28470	2.02075	3.96414	3.92111e-107	4.03363e-106			AT5G57625	-2.6558	3.81451	2.13401e-193	4.14424e-192
AT3G29590	2.0195	2.77071	1.08123e-50	5.70768e-50			AT5G15160	-2.65505	1.64472	1.50609e-43	7.02253e-43
AT5G06230	2.01774	3.13759	1.88566e-61	1.1752e-60			AT4G30130	-2.65257	0.724826	1.75879e-24	5.45715e-24
AT1G29180	2.01654	1.27896	1.81267e-17	4.61948e-17			AT3G16240	-2.65129	7.09576	0	0
AT3G26830	2.01585	2.59223	6.84682e-43	3.15187e-42			AT3G44326	-2.648	1.58535	1.16621e-42	5.34423e-42
AT3G51860	2.01279	5.9284	0	0			AT5G05740	-2.64787	4.33599	2.61846e-249	6.87898e-248
AT1G09715	2.01004	0.0445884	1.00019e-08	1.8598e-08			AT4G25410	-2.64767	1.71487	1.87481e-48	9.54367e-48
AT4G18360	2.00783	5.86653	0	0			AT1G64510	-2.64766	5.8385	0	0
AT1G03660	2.00362	1.43566	5.9882e-21	1.68436e-20			AT1G60740	-2.647	0.260436	1.81794e-17	4.63174e-17
							AT4G33790	-2.64476	-0.0498178	1.42651e-12	3.09023e-12
AT1G53990	1.99982	1.36766	1.28973e-19	3.49338e-19			AT5G13510	-2.64466	4.43712	1.19666e-286	3.77546e-285
AT3G13276	1.99904	-0.141993	4.02177e-07	6.9299e-07			AT3G06640	-2.64303	-0.218495	2.84071e-12	6.09004e-12
AT4G23170	1.99785	1.82012	7.85825e-27	2.58979e-26			AT4G18760	-2.64223	1.73583	1.67039e-42	7.62192e-42
AT5G61430	1.99704	2.61672	7.40259e-44	3.47565e-43			AT1G65900	-2.64005	1.24502	5.92906e-34	2.29273e-33
AT5G53820	1.99412	2.78628	4.40669e-53	2.41497e-52			AT1G78460	-2.63945	4.58684	1.08840081522177e-310	0
AT2G18600	1.99294	4.85711	6.80342e-188	1.27596e-186			AT3G17070	-2.63865	1.82599	9.45733e-49	4.84712e-48
AT4G15380	1.9924	1.54891	2.44907e-22	7.16847e-22			AT1G14185	-2.63807	0.383272	1.26994e-18	3.35193e-18
AT5G56260	1.99019	6.23118	0	0			AT5G04960	-2.63777	4.44672	5.26251e-274	1.55609e-272
AT3G23930	1.9898	0.462505	3.27705e-10	6.49351e-10			AT1G19720	-2.63707	4.74319	0	0
AT3G60160	1.98959	5.46855	1.78351e-304	6.20706e-303			AT2G40000	-2.63626	6.32295	0	0
AT5G17760	1.98917	6.48942	0	0			AT2G22200	-2.63534	0.0336981	1.8014e-14	4.16522e-14
AT4G34230	1.98591	7.19213	0	0			AT1G06360	-2.63469	4.06124	1.25014e-199	2.52458e-198
AT5G47980	1.9859	5.47792	2.08233e-292	6.73762e-291			AT5G19580	-2.63214	0.496382	1.06555e-18	2.81721e-18
AT5G42700	1.98471	2.05455	1.94731e-31	7.13378e-31			AT3G57640	-2.63199	1.3692	4.79442e-36	1.94338e-35
AT1G51090	1.98115	0.325316	4.52429e-10	8.89445e-10			AT3G20820	-2.63136	5.59837	0	0
AT4G02520	1.97941	7.68656	0	0			AT2G26500	-2.63115	5.91476	0	0
AT1G09812	1.979	3.82127	1.8724e-102	1.84283e-101			AT1G76240	-2.62873	3.44615	4.50677e-127	5.5257e-126
AT4G04955	1.97865	6.28224	0	0			AT5G45950	-2.62752	4.58359	4.56149e-296	1.49989e-294
AT1G16550	1.9764	3.82415	2.03495e-90	1.76825e-89			AT1G15125	-2.62456	1.23278	2.66696e-33	1.01904e-32
AT1G73860	1.97533	2.82031	2.00974e-52	1.0893e-51			AT5G11420	-2.62081	6.05936	0	0
AT5G24640	1.97308	3.57855	2.80343e-84	2.27954e-83			AT2G46810	-2.61971	1.61723	4.63492e-41	2.05293e-40
AT3G16330	1.97165	4.49253	3.07136e-142	4.20057e-141			AT4G14980	-2.61706	0.965835	4.50153e-28	1.526e-27
AT3G55300	1.97006	1.31303	2.3862e-16	5.88416e-16			AT1G76720	-2.61514	0.236803	5.05551e-17	1.27283e-16
AT1G30935	1.96603	2.93793	5.20576e-58	3.07055e-57			AT4G02540	-2.61436	4.84107	0	0
AT1G66090	1.96562	3.85079	2.74854e-102	2.69858e-101			AT1G32990	-2.61181	5.16266	0	0
AT2G28650	1.96463	1.40486	9.565e-20	2.60018e-19			unknown_gene_201	-2.61162	-0.0648229	1.64948e-13	3.69786e-13
AT2G28900	1.96201	5.2682	1.04489e-228	2.46957e-227			AT1G12560	-2.61108	3.28097	2.35299e-122	2.76931e-121
AT1G64100	1.95834	0.720356	3.67245e-12	7.84077e-12			AT2G43030	-2.61046	6.50747	0	0
AT3G25855	1.95748	0.864543	7.07605e-14	1.60463e-13			AT2G06850	-2.60707	7.54086	0	0
AT2G41230	1.95683	3.93229	7.52041e-108	7.78365e-107			AT3G12710	-2.60623	4.19775	2.42066e-240	6.12117e-239
AT3G09010	1.95589	3.15107	2.0172e-60	1.23402e-59			AT1G78950	-2.60489	1.03567	1.41987e-28	4.86705e-28
AT5G36925	1.95576	2.03117	4.66233e-29	1.61704e-28			AT3G25920	-2.60418	6.58384	0	0
AT3G21020	1.95462	2.14793	5.94698e-33	2.25446e-32			AT2G30010	-2.59927	4.61113	1.29671e-301	4.46681e-300
AT5G41763	1.95289	4.2568	2.58449e-121	2.99821e-120			AT3G18050	-2.59914	3.80943	9.33475e-160	1.45555e-158
AT3G55890	1.95255	2.65061	2.23746e-43	1.03968e-42			AT4G29150	-2.59826	0.00622119	4.01814e-14	9.18905e-14
AT1G54280	1.95088	4.00289	1.28147e-107	1.32497e-106			AT5G26320	-2.59726	-0.251416	1.31359e-11	2.75147e-11
AT5G17650	1.9504	4.61125	1.64663e-158	2.54017e-157			AT2G25240	-2.59672	1.79013	1.77058e-42	8.07726e-42
AT5G26170	1.94846	2.16005	5.97722e-27	1.97405e-26			AT5G39080	-2.59662	3.99022	1.49923e-199	3.02159e-198
AT3G27150	1.94777	3.598	2.56693e-75	1.90451e-74			AT5G45490	-2.59564	4.79076	0	0
AT2G17060	1.9474	2.23261	1.48956e-33	5.71529e-33			AT1G15260	-2.59401	3.44022	9.95121e-140	1.34017e-138
AT5G26340	1.94469	7.77419	0	0			AT1G06923	-2.59137	-0.0795295	1.72618e-13	3.86724e-13
AT1G74710	1.94444	4.3971	1.11214e-144	1.56e-143			AT2G21140	-2.58864	3.46431	6.1159e-146	8.65067e-145
AT1G02220	1.94364	6.55314	0	0			AT5G08000	-2.58726	3.35207	8.34137e-122	9.74925e-121
AT5G57480	1.93447	3.51028	5.15647e-68	3.49312e-67			AT1G16440	-2.58497	0.899508	3.54514e-26	1.14836e-25
AT3G46280	1.93405	5.41581	1.25618e-282	3.89052e-281			AT1G12090	-2.58157	6.54764	0	0
AT2G03760	1.93352	7.52297	0	0			AT1G34330	-2.58065	2.17845	1.07927e-54	6.07073e-54
AT3G45440	1.93246	1.34603	2.7761e-17	7.04458e-17			AT1G23052	-2.58029	0.515679	1.62268e-18	4.27072e-18
AT4G37030	1.93107	5.57352	2.7163e-288	8.65072e-287			AT1G08900	-2.57703	3.10523	1.32686e-117	1.49226e-116
AT1G05060	1.9293	4.93688	4.7744e-190	9.10599e-189			AT3G25240	-2.57632	1.77699	8.74413e-46	4.25036e-45
AT3G25795	1.92602	0.531379	3.01407e-11	6.23022e-11			AT4G18970	-2.5726	3.07362	4.9056e-103	4.85883e-102
AT4G22280	1.92398	2.9144	3.20421e-54	1.78644e-53			AT4G14695	-2.57258	-0.094117	1.09064e-12	2.37255e-12
AT1G73600	1.92394	7.43444	0	0			AT1G78630	-2.57108	6.86109	0	0
AT3G24360	1.91512	2.1166	5.62892e-30	1.99569e-29			AT4G01915	-2.57097	1.12735	5.84373e-24	1.78988e-23
AT2G43720	1.91311	3.35863	1.78305e-70	1.25054e-69			AT3G22150	-2.57041	3.78431	1.63759e-178	2.89689e-177
AT1G79180	1.91274	2.65712	7.79308e-45	3.72373e-44			AT2G44130	-2.56986	4.24305	4.16377e-193	8.07827e-192
AT5G47450	1.911	0.462735	3.16368e-10	6.27685e-10			AT5G08360	-2.56869	1.57993	2.65818e-34	1.03741e-33
AT1G15790	1.91009	2.89263	7.54801e-49	3.87639e-48			AT3G50800	-2.56838	1.15363	1.72244e-30	6.18251e-30
AT5G44390	1.90699	5.99341	0	0			AT5G14070	-2.56778	0.0605552	3.9007e-14	8.9245e-14
AT5G40040	1.90698	1.8852	2.01764e-26	6.57136e-26			AT4G27654	-2.56631	1.57992	6.11034e-34	2.36238e-33
AT5G54570	1.90431	1.03663	1.16243e-14	2.70445e-14			AT1G80080	-2.56618	3.79378	2.09351e-154	3.13871e-153
AT4G23680	1.90275	9.2059	0	0			AT5G47500	-2.56483	1.25618	1.09615e-27	3.68261e-27
AT1G64563	1.90245	4.5042	2.12828e-144	2.9771e-143			AT5G22796	-2.5641	0.554677	2.73559e-20	7.54794e-20
AT5G06190	1.90118	2.89647	4.57837e-52	2.46701e-51			AT2G37390	-2.56186	1.62167	2.04553e-41	9.13207e-41
AT5G07680	1.89659	3.736	1.96642e-88	1.66931e-87			AT1G12250	-2.55988	3.61158	4.83938e-162	7.7061e-161
AT3G14700	1.89503	2.82411	3.44982e-49	1.78028e-48			AT3G22540	-2.55985	-0.0218535	1.25156e-13	2.81639e-13
AT4G31520	1.89163	0.257205	5.49509e-09	1.0325e-08			AT1G23000	-2.55818	2.51104	6.64069e-74	4.86464e-73
AT4G13235	1.89156	3.64422	3.60621e-73	2.61994e-72			AT1G64355	-2.55601	3.10646	6.63387e-111	7.06462e-110
AT1G05770	1.88838	0.615603	2.08791e-10	4.17686e-10			AT4G34830	-2.55486	6.17729	0	0
AT1G64900	1.88256	5.4422	4.81933e-253	1.28611e-251			AT3G44740	-2.55215	2.18842	1.37312e-61	8.57882e-61
AT2G35810	1.88236	5.34499	4.09622e-215	8.96962e-214			AT3G52540	-2.55103	0.741612	2.36041e-23	7.11248e-23
AT1G55440	1.88176	0.0311379	2.64851e-07	4.60596e-07			AT4G03280	-2.54884	6.16386	0	0
AT5G56200	1.87931	1.30153	5.13438e-16	1.25132e-15			AT5G06630	-2.54879	1.42246	4.45267e-31	1.61861e-30
AT2G46400	1.87878	3.88188	3.29268e-92	2.92002e-91			AT1G51460	-2.5481	1.23907	1.9576e-32	7.33061e-32
AT3G15518	1.87821	2.04797	7.76077e-27	2.55809e-26			AT5G02440	-2.54436	1.33078	1.59809e-34	6.26097e-34
AT5G53902	1.87658	8.29616	5.69563e-143	7.82135e-142			AT4G04840	-2.54381	7.06178	0	0
AT1G77920	1.87651	6.67535	0	0			AT5G04660	-2.54353	0.372369	1.71088e-17	4.36665e-17
AT2G48090	1.87569	4.14221	2.99843e-117	3.36658e-116			AT1G59840	-2.53995	3.24782	4.18092e-126	5.10148e-125
AT5G40720	1.87344	4.86995	1.63348e-174	2.8303e-173			AT1G43605	-2.53941	1.72672	2.76243e-40	1.20797e-39
AT3G11580	1.87338	4.27701	1.25563e-115	1.39205e-114			AT4G26520	-2.53906	1.72328	1.97409e-43	9.18567e-43
AT3G50930	1.87219	6.47922	0	0			AT5G22799	-2.53906	-0.202499	8.82219e-12	1.85868e-11
AT2G38720	1.87041	3.02549	8.97188e-56	5.14075e-55			AT4G39970	-2.53732	3.04568	1.56966e-102	1.54713e-101
AT2G41730	1.8697	5.15346	2.65476e-203	5.48136e-202			AT4G38840	-2.53721	4.29216	3.01361e-230	7.19818e-229
AT1G64561	1.86964	1.66699	5.79537e-22	1.67717e-21			AT3G12345	-2.53593	4.3949	1.99576e-230	4.77262e-229
AT1G06983	1.86893	0.0974286	4.23479e-08	7.65718e-08			AT5G48485	-2.53529	3.41345	2.6641e-139	3.57834e-138
AT3G00770	1.86885	2.38339	1.67447e-36	6.84763e-36			AT2G46790	-2.53218	2.57872	1.22031e-61	7.63115e-61
AT5G62820	1.86658	2.52704	6.49683e-38	2.71999e-37			AT4G35200	-2.53127	1.1595	1.22776e-30	4.4218e-30
AT4G10380	1.86558	6.13878	0	8.03928e-308			AT3G20680	-2.53054	2.66921	3.42564e-80	2.66768e-79
AT4G21760	1.86512	1.58665	9.15048e-21	2.55963e-20			AT3G04290	-2.5292	5.1045	0	0
AT5G53990	1.86354	3.31769	4.42065e-67	2.96688e-66			AT2G19810	-2.52793	3.566	2.75267e-147	3.92643e-146
AT4G34380	1.86351	1.55842	6.64505e-20	1.81763e-19			AT4G21870	-2.52771	5.02761	0	0
AT3G04070	1.86307	6.75832	0	0			AT1G77060	-2.52732	3.10048	1.1398e-96	1.05708e-95
AT1G22900	1.86232	4.84258	7.77964e-179	1.37983e-177			AT3G52840	-2.52718	5.46187	0	0
AT2G35550	1.86121	1.71014	2.1589e-22	6.32555e-22			AT3G06070	-2.52654	3.49668	1.30827e-134	1.70521e-133
AT5G66910	1.86033	5.84948	4.44047e-282	1.36898e-280			AT5G16410	-2.52573	-0.302205	6.51266e-11	1.33018e-10
AT2G27990	1.8597	2.14503	1.32995e-30	4.78645e-30			AT5G06790	-2.52529	-0.302377	1.17423e-10	2.37343e-10
AT1G75750	1.85918	7.87774	0	0			AT5G61350	-2.52473	2.11487	7.30685e-57	4.24069e-56
AT3G02885	1.85834	4.33132	2.1517e-122	2.53535e-121			AT5G43890	-2.5236	3.3285	5.53821e-118	6.25635e-117
AT1G62360	1.85827	3.42753	1.75517e-63	1.12681e-62			AT1G05190	-2.52299	6.61627	0	0
AT3G49570	1.8569	1.70583	3.07877e-22	8.98697e-22			AT2G45130	-2.52199	2.0587	1.10712e-55	6.33108e-55
AT1G73260	1.85664	8.60893	0	0			AT5G22794	-2.52173	2.19729	2.91543e-59	1.76012e-58
AT3G47090	1.85653	1.63209	1.0775e-20	3.0099e-20			AT5G01330	-2.5211	1.40112	2.71708e-35	1.08314e-34
AT1G01810	1.85483	1.49596	2.98958e-19	8.02889e-19			AT1G07243	-2.52072	-0.0503593	3.58008e-13	7.92855e-13
AT3G05937	1.85421	4.63866	8.41226e-140	1.13442e-138			AT5G03960	-2.51961	1.0427	2.70641e-26	8.79205e-26
AT2G34655	1.85065	1.10938	1.90656e-15	4.55877e-15			AT4G01310	-2.51796	6.11607	0	0
AT4G23700	1.84954	5.01536	2.78072e-172	4.75706e-171			AT4G14540	-2.51766	1.11489	8.734e-28	2.94306e-27
AT3G01970	1.84831	4.90008	8.31322e-182	1.50477e-180			AT5G57920	-2.51637	-0.218629	1.37669e-11	2.88186e-11
AT4G16892	1.84739	1.17839	2.1561e-15	5.1433e-15			AT3G54590	-2.51499	3.19448	2.74148e-122	3.22279e-121
AT5G64550	1.84639	4.23792	9.99641e-115	1.10282e-113			AT3G09450	-2.512	3.11505	1.52109e-114	1.67353e-113
AT1G48000	1.84511	1.67179	4.62884e-19	1.2369e-18			AT1G72970	-2.50917	5.60931	0	0
AT1G17480	1.84158	3.06888	3.13669e-56	1.8075e-55			AT5G52900	-2.50826	2.87391	6.49605e-94	5.87924e-93
AT4G24260	1.83926	0.677732	2.52679e-11	5.24011e-11			AT4G14890	-2.50788	2.373	3.18565e-64	2.07077e-63
AT4G34210	1.83924	0.677797	7.00681e-11	1.42866e-10			AT1G74970	-2.50343	5.33459	0	0
AT1G27030	1.8392	7.1247	0	0			AT4G18670	-2.50207	3.45641	5.79902e-129	7.21493e-128
AT4G37900	1.83872	4.45924	5.51808e-136	7.2483e-135			AT5G15240	-2.50149	1.10195	6.08453e-29	2.10347e-28
AT2G14095	1.83716	2.03463	4.9259e-27	1.6311e-26			AT1G62510	-2.50146	2.63314	2.99775e-82	2.38022e-81
AT5G52750	1.83307	4.73396	1.33536e-132	1.71513e-131			AT5G07000	-2.49952	3.08427	1.37263e-82	1.09373e-81
AT4G37970	1.83267	0.0714859	1.80524e-07	3.16636e-07			AT2G47910	-2.49877	2.80285	2.05322e-91	1.80191e-90
AT5G09290	1.83235	0.569416	2.31416e-10	4.62126e-10			AT1G62150	-2.49815	2.40789	1.23739e-66	8.25541e-66
AT2G41380	1.83233	6.78587	0	0			AT3G50560	-2.49788	3.75887	3.45189e-164	5.58005e-163
AT1G66450	1.83179	2.59259	3.49336e-37	1.44345e-36			AT5G60880	-2.49695	0.00659259	2.1686e-13	4.83595e-13
AT5G17810	1.83174	1.16615	1.58033e-15	3.78766e-15			AT3G09240	-2.4967	0.951385	1.44945e-25	4.62851e-25
AT4G22758	1.82988	2.52467	4.72622e-34	1.83285e-33			AT1G65060	-2.49661	4.38535	8.80808e-235	2.16777e-233
AT5G48010	1.8291	8.33866	0	0			AT1G03580	-2.49522	0.554519	5.92064e-20	1.62233e-19
AT1G66920	1.82891	3.156	3.70384e-56	2.13068e-55			AT2G06200	-2.49418	0.00621273	1.73486e-13	3.88541e-13
AT3G15720	1.82715	3.20657	1.62852e-50	8.56769e-50			AT3G46580	-2.49064	1.81782	3.01393e-45	1.45074e-44
AT3G42658	1.82715	2.23871	6.94924e-32	2.56575e-31			AT3G56000	-2.48894	1.15976	5.60812e-29	1.94109e-28
AT4G11350	1.82561	2.91878	5.06729e-43	2.33906e-42			AT5G04530	-2.48782	5.71393	0	0
AT1G13520	1.82347	3.05414	1.04328e-39	4.49801e-39			AT5G57180	-2.48685	4.28579	1.21224e-226	2.84519e-225
AT3G21950	1.82292	0.849248	1.74307e-12	3.76356e-12			AT1G52190	-2.48384	4.02778	2.51326e-201	5.13166e-200
AT1G62420	1.82259	2.13215	1.93094e-28	6.59771e-28			AT5G58480	-2.48296	2.64261	1.83162e-81	1.44356e-80
AT2G43120	1.81907	4.42749	2.84478e-122	3.34228e-121			AT4G32000	-2.48242	1.53283	2.56612e-35	1.02397e-34
AT2G42790	1.81671	7.69598	0	0			AT4G24890	-2.48134	-0.0793916	4.298e-12	9.15416e-12
AT4G08770	1.81595	6.54617	0	0			AT5G16030	-2.48127	1.95078	2.42718e-46	1.19067e-45
AT3G21720	1.81518	9.39988	0	0			AT3G10710	-2.47993	2.84051	1.71233e-94	1.5574e-93
AT3G18535	1.81513	3.34805	9.38488e-62	5.87425e-61			AT4G04570	-2.47931	4.25614	2.68163e-224	6.2005e-223
AT2G47780	1.81488	1.69744	8.09753e-22	2.33474e-21			AT5G56550	-2.47905	3.42303	6.87589e-120	7.87287e-119
AT1G23935	1.81473	3.39173	2.53011e-62	1.59948e-61			AT3G48720	-2.47754	4.83022	3.79797e-292	1.22302e-290
AT1G14600	1.81453	3.59647	3.84907e-77	2.90907e-76			AT3G51470	-2.47667	0.936528	1.85857e-24	5.76144e-24
AT2G34350	1.81452	0.0582	3.19026e-07	5.52296e-07			AT1G08520	-2.47576	5.68865	0	0
AT1G69430	1.80692	0.703747	4.63116e-10	9.09924e-10			AT3G49260	-2.47455	3.48895	9.62989e-141	1.30645e-139
AT5G66690	1.80536	6.5477	0	0			AT5G49170	-2.47367	0.260274	7.06893e-16	1.71557e-15
AT3G16980	1.80514	1.34069	5.64502e-17	1.41949e-16			AT4G16270	-2.46975	0.317363	2.29567e-16	5.66231e-16
AT1G43040	1.80412	1.17862	4.92649e-14	1.12321e-13			AT5G06835	-2.4696	0.31734	3.19022e-16	7.83437e-16
AT5G43380	1.80049	4.16888	1.22249e-106	1.25059e-105			AT5G05900	-2.46955	0.72463	3.32396e-21	9.40712e-21
AT3G53980	1.80025	1.88505	1.46076e-24	4.54286e-24			AT1G01390	-2.46618	0.372372	5.45188e-17	1.37126e-16
AT4G18210	1.79839	4.99744	3.1105e-179	5.53145e-178			AT4G00400	-2.46597	4.79314	4.21232e-296	1.38733e-294
AT5G04425	1.79553	2.89676	1.30466e-43	6.09451e-43			AT3G13120	-2.46596	6.10217	0	0
AT2G38490	1.79537	0.185875	8.96948e-08	1.5959e-07			AT3G59570	-2.46583	2.53004	9.44437e-75	6.95621e-74
AT1G72960	1.78344	1.80846	5.64567e-22	1.63432e-21			AT3G21760	-2.46566	2.6406	7.08568e-79	5.4529e-78
AT4G25760	1.78309	1.19689	2.76763e-14	6.36159e-14			AT1G54940	-2.46413	0.476654	1.47355e-17	3.76568e-17
AT5G63820	1.78203	0.729049	2.01304e-10	4.03065e-10			AT3G47650	-2.46354	5.29299	0	0
AT1G09170	1.78012	4.16058	3.24477e-108	3.3808e-107			AT1G24090	-2.46317	2.06547	4.38885e-55	2.48452e-54
AT1G30700	1.78008	6.7468	0	0			AT5G09970	-2.46103	2.18196	3.51433e-58	2.07893e-57
AT1G26762	1.77251	0.233733	2.21771e-08	4.06367e-08			AT1G60810	-2.46078	4.5318	5.77554e-277	1.73566e-275
AT1G52800	1.77241	0.358448	1.89864e-08	3.48878e-08			AT4G00390	-2.45943	0.672906	8.37367e-20	2.28245e-19
AT3G46110	1.7719	2.51751	1.04319e-35	4.20077e-35			AT4G34250	-2.45683	4.09159	4.90932e-203	1.01158e-201
AT2G41090	1.76734	5.38048	1.24267e-219	2.80919e-218			AT1G22250	-2.4563	2.37355	3.51927e-63	2.24938e-62
AT1G16120	1.76723	-0.0527897	1.80489e-06	2.99927e-06			AT1G43160	-2.45364	2.79723	1.91147e-81	1.5059e-80
AT3G51660	1.76533	3.75702	2.59676e-82	2.06345e-81			AT3G04210	-2.45342	1.31937	4.69147e-33	1.78318e-32
AT3G23570	1.76498	4.8765	1.7006e-167	2.80731e-166			AT3G25690	-2.44955	5.82956	0	0
AT2G33480	1.76374	5.23629	3.8155e-198	7.6216e-197			AT2G17070	-2.44955	0.361244	4.99677e-16	1.21866e-15
AT2G17850	1.76371	2.77482	2.32079e-38	9.7749e-38			AT5G08150	-2.44837	1.55673	1.14126e-38	4.83502e-38
AT5G17450	1.76247	3.20543	6.08235e-56	3.49102e-55			AT4G25830	-2.44781	4.1359	3.10318e-197	6.15622e-196
AT4G13000	1.75913	2.6197	4.1019e-34	1.59195e-33			AT2G21050	-2.44753	3.07888	1.94111e-94	1.76469e-93
AT1G02230	1.75754	3.31665	9.36836e-61	5.76591e-60			AT4G29360	-2.4472	2.85484	7.89737e-86	6.55311e-85
AT4G26120	1.75752	3.36811	1.36372e-63	8.77732e-63			AT3G09922	-2.44626	1.74363	6.12667e-36	2.47993e-35
AT5G13490	1.75611	6.94564	0	0			AT5G04970	-2.44494	1.47826	2.60486e-35	1.03923e-34
AT2G31180	1.75574	2.91278	7.51603e-43	3.45758e-42			AT1G75690	-2.44452	3.68681	4.87503e-161	7.70232e-160
unknown_gene_47	1.75515	0.512313	2.57282e-09	4.90701e-09			AT1G52240	-2.44332	0.237058	2.44756e-15	5.82623e-15
AT3G16410	1.75381	6.71631	0	0			AT5G42240	-2.44288	4.30704	2.23112e-226	5.23049e-225
AT2G28160	1.75257	3.03419	7.40417e-52	3.98013e-51			AT4G04810	-2.44171	0.79049	1.22071e-21	3.4997e-21
AT4G10960	1.75207	4.78556	1.56581e-155	2.36153e-154			AT5G40950	-2.44134	5.79659	0	0
AT5G43330	1.75049	7.79216	0	0			AT1G27740	-2.44122	1.93923	5.62225e-48	2.83492e-47
AT5G23950	1.75026	0.56029	8.2589e-10	1.60357e-09			AT1G35710	-2.43937	0.294838	1.12852e-15	2.72284e-15
AT5G04390	1.74758	1.44119	3.44402e-16	8.44843e-16			AT5G44680	-2.43764	4.26909	1.15287e-208	2.43752e-207
AT3G21420	1.74727	4.56665	3.24956e-135	4.25468e-134			AT2G29125	-2.43701	0.350639	2.64265e-16	6.511e-16
AT2G39310	1.74527	8.81283	0	0			AT2G15050	-2.43574	5.23487	0	0
AT3G44716	1.74472	0.786322	1.35078e-09	2.60298e-09			AT3G18960	-2.43519	0.97971	1.89706e-25	6.04261e-25
AT5G66870	1.74063	4.4162	2.30914e-111	2.46686e-110			AT2G21860	-2.4327	4.28363	2.581e-192	4.98838e-191
AT4G02890	1.73921	9.07152	0	0			AT1G65310	-2.43142	2.50236	1.51255e-71	1.07838e-70
AT4G01360	1.73887	3.81075	4.70062e-82	3.72792e-81			AT3G17350	-2.42831	1.72347	1.12257e-36	4.60462e-36
AT1G12350	1.73858	5.69208	5.7112e-261	1.5912e-259			AT3G16520	-2.42815	4.54787	2.79035e-189	5.30691e-188
AT4G01610	1.73633	8.70873	0	0			AT5G16400	-2.42629	2.9921	1.55935e-101	1.51195e-100
AT1G24140	1.73577	1.43085	2.86893e-17	7.2765e-17			AT2G15090	-2.42276	5.86137	0	0
AT3G48920	1.73495	4.02998	2.24481e-90	1.94977e-89			AT1G52315	-2.42255	3.20079	4.11622e-114	4.51402e-113
AT1G72720	1.73371	0.442658	1.46515e-08	2.70797e-08			AT3G07070	-2.42245	2.24534	1.33465e-57	7.82443e-57
AT3G13080	1.73061	10.5075	0	0			AT5G62840	-2.42175	1.10852	9.54301e-28	3.21033e-27
AT3G09390	1.72841	9.80637	0	0			AT1G26220	-2.42121	1.50839	1.89616e-28	6.47996e-28
AT1G13340	1.72611	4.21777	4.40509e-96	4.05753e-95			AT3G43210	-2.42	3.08373	1.86765e-103	1.85984e-102
AT1G13590	1.72589	2.88011	6.35942e-40	2.75412e-39			AT1G75110	-2.41898	1.23279	2.68388e-29	9.36147e-29
AT1G23530	1.72367	3.32659	2.9388e-54	1.63982e-53			AT4G01150	-2.41847	5.7985	0	0
AT5G63600	1.72352	7.31904	0	0			AT5G12050	-2.41645	3.82658	2.87788e-161	4.55402e-160
AT3G54820	1.72221	4.69548	1.38123e-125	1.68029e-124			AT3G21180	-2.41497	2.46247	1.10179e-60	6.775e-60
AT4G04223	1.72133	1.24432	4.87021e-15	1.14718e-14			AT3G56910	-2.41458	6.13106	0	0
AT1G47920	1.72115	-0.0101206	1.74557e-06	2.90284e-06			AT5G36220	-2.41329	1.81801	2.7878e-42	1.26636e-41
AT3G47220	1.71863	0.633573	2.85792e-10	5.68691e-10			AT5G65800	-2.41201	0.724735	1.56694e-20	4.3531e-20
AT5G02080	1.717	3.14469	2.21845e-52	1.20146e-51			AT3G57830	-2.40926	1.25608	1.73954e-29	6.09487e-29
AT3G13610	1.71637	6.16388	1.14449e-304	3.98995e-303			AT5G41050	-2.40857	2.85536	6.26927e-83	5.02112e-82
AT3G19660	1.71623	4.51161	1.91781e-114	2.10771e-113			AT4G36280	-2.40787	0.151115	3.53097e-13	7.8215e-13
AT5G52810	1.71508	3.71404	2.69298e-60	1.64495e-59			AT3G18080	-2.40656	6.36843	0	0
AT3G06860	1.71493	8.91007	0	0			AT2G42850	-2.40385	2.95556	1.24434e-94	1.13277e-93
AT2G16385	1.71339	2.99559	3.07225e-44	1.4519e-43			AT1G30870	-2.39896	4.93749	1.26228e-305	4.42344e-304
AT5G42890	1.71173	7.14255	0	0			AT3G08595	-2.39865	-0.390859	1.609e-09	3.08971e-09
AT2G01913	1.71111	2.89639	4.05087e-40	1.76338e-39			AT3G52910	-2.39833	1.49337	1.49868e-33	5.7492e-33
AT4G32650	1.7071	6.9069	0	0			AT5G21930	-2.39701	5.03503	0	0
AT5G48290	1.70647	3.07765	1.44279e-47	7.21396e-47			AT2G32620	-2.39692	2.13118	2.36503e-55	1.34598e-54
AT4G21865	1.70504	2.67327	9.31817e-37	3.82684e-36			AT1G71030	-2.3966	3.49144	2.12738e-126	2.59736e-125
AT1G49860	1.70286	3.91135	1.26796e-82	1.01112e-81			AT4G39364	-2.39457	3.7944	5.37282e-83	4.30826e-82
AT2G40180	1.70275	0.472984	1.19865e-08	2.22393e-08			AT4G01140	-2.39455	1.12111	2.58598e-26	8.40486e-26
AT5G55180	1.70162	6.00464	2.79802e-277	8.45879e-276			AT1G53700	-2.38875	0.52537	1.79854e-17	4.5852e-17
AT4G22070	1.70047	3.15503	2.62974e-52	1.42268e-51			AT3G23700	-2.38794	4.68433	8.79714e-267	2.5132e-265
AT1G70800	1.70039	1.31854	1.5515e-15	3.71989e-15			AT1G73540	-2.38422	4.85379	1.43437e-299	4.91592e-298
AT5G04950	1.69952	4.50743	2.51554e-124	3.02927e-123			AT1G17100	-2.38323	4.13444	1.21789e-170	2.05913e-169
AT4G28790	1.69858	2.38876	4.03512e-28	1.36949e-27			AT3G01490	-2.38279	4.1967	1.11496e-210	2.3898e-209
AT1G15310	1.69449	3.877	1.07672e-80	8.44001e-80			AT5G63660	-2.38069	2.41025	5.76682e-65	3.77527e-64
AT5G11100	1.69372	4.15667	2.14406e-91	1.88081e-90			AT3G23760	-2.37887	2.88896	6.16811e-91	5.38513e-90
AT4G22230	1.69303	1.863	3.21322e-21	9.09754e-21			AT4G11140	-2.37885	0.899637	1.42074e-22	4.18454e-22
AT2G20800	1.69149	3.66557	1.25356e-69	8.67468e-69			AT4G38850	-2.37779	0.610522	8.08814e-19	2.1474e-18
AT3G56730	1.69115	1.47643	1.54967e-16	3.84239e-16			AT1G55290	-2.37713	0.698937	6.74475e-20	1.84415e-19
AT5G54400	1.68906	1.25018	1.48576e-14	3.44719e-14			AT4G22560	-2.37668	0.30625	2.16714e-15	5.16842e-15
AT1G71280	1.68797	2.56523	1.53718e-35	6.16911e-35			AT3G16000	-2.3755	3.84873	7.44912e-156	1.12598e-154
AT3G20710	1.68771	2.29958	5.92901e-29	2.0504e-28			AT2G04570	-2.37388	2.84637	6.74302e-86	5.60903e-85
AT1G76930	1.68705	7.27801	0	0			AT2G32690	-2.3738	4.52122	4.50601e-230	1.07502e-228
AT1G48670	1.68536	1.1539	1.28393e-13	2.88826e-13			AT1G47655	-2.37368	-0.234946	1.5445e-10	3.10664e-10
AT5G49525	1.68396	0.560372	3.27234e-09	6.20727e-09			AT5G16190	-2.3719	1.06929	4.32062e-25	1.36315e-24
AT4G16670	1.68291	4.94773	7.79451e-156	1.17731e-154			AT5G54630	-2.37134	2.78548	6.10834e-75	4.51219e-74
AT1G64260	1.68283	2.32476	3.97749e-28	1.35039e-27			AT5G17350	-2.37133	3.45298	3.37862e-109	3.5458e-108
AT1G20350	1.6815	3.61705	4.24955e-69	2.92175e-68			AT4G17090	-2.36872	3.64251	7.45673e-152	1.10165e-150
AT2G42610	1.68125	3.12371	7.94354e-46	3.86492e-45			AT1G78820	-2.36862	6.48413	0	0
AT4G38780	1.67994	5.2044	1.71322e-172	2.94078e-171			AT1G17140	-2.36565	3.6898	2.4593e-121	2.85462e-120
AT5G18340	1.67751	2.52028	2.49946e-33	9.55941e-33			AT3G05625	-2.36405	1.27937	1.63734e-29	5.74273e-29
AT4G25800	1.67711	2.29106	1.19044e-28	4.08615e-28			AT5G42510	-2.36126	1.51348	1.40807e-34	5.51975e-34
AT5G41410	1.67683	5.43077	6.20138e-219	1.39566e-217			AT4G12030	-2.35944	2.36698	4.75513e-57	2.76927e-56
AT5G62740	1.67644	7.17414	0	0			AT1G48640	-2.35897	0.176273	4.96611e-14	1.13212e-13
AT5G63030	1.67462	5.56809	1.54673e-234	3.79746e-233			AT4G27290	-2.35767	1.67128	8.2253e-39	3.49347e-38
AT5G66630	1.67295	3.18127	1.4421e-49	7.47052e-49			AT5G42070	-2.35688	1.8725	1.5041e-43	7.01488e-43
AT1G24430	1.67213	3.83094	1.86926e-69	1.29133e-68			AT5G62100	-2.35615	2.13111	1.89111e-52	1.02555e-51
AT3G21040	1.67152	2.37068	9.74468e-29	3.34994e-28			AT5G42530	-2.35546	1.21453	2.07017e-28	7.06745e-28
AT5G60100	1.67139	4.21368	1.4848e-91	1.30589e-90			AT3G00800	-2.35512	-0.0218112	3.23187e-12	6.91398e-12
AT2G28710	1.66896	1.91482	7.078e-19	1.88316e-18			AT5G07280	-2.35505	1.88776	1.44541e-39	6.21454e-39
AT1G49900	1.66867	2.42284	2.10142e-31	7.69279e-31			AT3G03910	-2.35483	-0.0219203	4.78479e-12	1.01706e-11
AT3G58200	1.66611	1.90063	3.16585e-21	8.96592e-21			AT1G74470	-2.35437	7.0044	0	0
AT4G15093	1.66489	5.66769	1.43538e-229	3.4124e-228			AT3G00260	-2.35207	0.545003	7.59527e-18	1.95653e-17
AT5G16960	1.66428	2.11053	9.83497e-26	3.15201e-25			AT3G54060	-2.34921	-0.25161	5.56165e-10	1.08831e-09
AT4G02140	1.66427	-0.126704	4.85085e-06	7.87103e-06			AT1G14030	-2.34702	3.87421	3.89529e-163	6.23708e-162
AT2G18950	1.66383	5.27614	1.48574e-180	2.66316e-179			AT3G60390	-2.3464	2.53409	1.83248e-66	1.21895e-65
AT5G38710	1.66369	1.87811	3.96282e-21	1.11933e-20			AT2G45470	-2.34473	4.64621	1.44611e-246	3.74566e-245
AT3G17630	1.66116	2.75671	1.37512e-34	5.39368e-34			ArthCt116	-2.34397	0.716074	2.54323e-20	7.02674e-20
AT5G39030	1.66023	2.46898	5.04111e-32	1.87079e-31			AT1G21810	-2.34352	0.224851	1.1778e-13	2.65364e-13
AT5G02170	1.6594	2.68172	4.61132e-35	1.82783e-34			AT5G19060	-2.34279	0.673	1.09777e-19	2.9798e-19
AT5G66658	1.65729	0.960608	9.45208e-12	1.99014e-11			AT4G02270	-2.34172	4.9583	9.96376289189493e-311	0
AT5G38100	1.65728	0.0846508	1.33295e-06	2.23188e-06			AT5G48620	-2.34166	5.1011	9.53738e-285	2.99503e-283
AT5G22500	1.65591	4.83473	6.3768e-145	8.96336e-144			AT1G79860	-2.34142	0.163852	1.0139e-13	2.28971e-13
AT5G67340	1.65397	4.68781	9.10263e-135	1.18721e-133			AT5G62340	-2.34141	1.262	9.56856e-30	3.37768e-29
AT1G18860	1.65204	2.39702	3.284e-28	1.11644e-27			AT1G65230	-2.34005	2.59866	2.72719e-71	1.93822e-70
AT3G16650	1.64936	3.69757	7.09928e-70	4.93466e-69			AT2G33330	-2.34003	3.40678	1.65755e-125	2.01401e-124
AT3G22830	1.64831	1.80868	6.83967e-19	1.82047e-18			AT1G58290	-2.33934	6.00821	0	0
AT5G04080	1.6478	4.50945	2.44719e-118	2.77691e-117			AT5G23370	-2.33916	1.39593	6.11238e-31	2.21359e-30
AT1G07823	1.6466	1.27921	5.48519e-13	1.20711e-12			AT2G32500	-2.33695	2.33438	1.59906e-54	8.97452e-54
AT4G11000	1.64554	0.531876	1.10826e-08	2.05849e-08			AT1G26230	-2.33396	3.05663	6.47012e-94	5.8584e-93
AT1G68570	1.64453	4.3772	1.85906e-105	1.87995e-104			AT5G46880	-2.33338	3.00631	7.21645e-95	6.58716e-94
AT4G15710	1.64413	1.18482	4.55227e-12	9.68248e-12			AT4G10310	-2.33247	-0.109258	7.23348e-11	1.47398e-10
AT4G17710	1.64393	3.44152	2.73048e-55	1.55049e-54			AT1G77110	-2.33001	0.978959	1.74802e-19	4.71955e-19
AT5G48180	1.64218	6.35333	1.09512e-117	1.233e-116			AT1G68870	-2.32753	0.15156	5.26093e-13	1.15851e-12
AT3G22930	1.64198	4.41982	3.36638e-103	3.33918e-102			AT1G80440	-2.32751	5.67465	5.20166e-306	1.83553e-304
AT5G40240	1.64057	6.10914	2.71075e-289	8.64665e-288			AT3G62030	-2.32732	7.13658	0	0
AT3G45330	1.64008	1.38369	2.38422e-15	5.67745e-15			AT5G27360	-2.3271	1.75227	1.11415e-40	4.90162e-40
AT4G18975	1.63976	4.75229	9.49371e-118	1.07009e-116			AT5G51490	-2.32656	0.822664	3.583e-21	1.01289e-20
AT1G55610	1.63963	5.41636	9.05866e-197	1.79183e-195			AT2G46820	-2.32496	4.90348	1.12916e-264	3.19876e-263
AT3G01990	1.63869	2.59755	2.87639e-33	1.09782e-32			AT2G02780	-2.32005	4.01926	1.10201e-182	2.00912e-181
AT1G30660	1.63855	3.4951	8.59247e-55	4.84253e-54			AT3G52535	-2.31645	1.63958	2.30934e-36	9.42107e-36
AT1G46480	1.63842	2.42562	2.53671e-30	9.07633e-30			AT2G30480	-2.31613	2.46007	2.92074e-59	1.7628e-58
AT3G57380	1.63812	3.85032	5.90963e-74	4.33066e-73			AT5G23480	-2.31585	0.317226	2.67394e-14	6.14832e-14
AT5G13880	1.63497	1.71485	1.3177e-18	3.47661e-18			AT3G23730	-2.31521	3.54772	6.10517e-133	7.85642e-132
AT5G09935	1.63476	5.30358	7.23571e-75	5.33914e-74			AT4G24150	-2.315	0.563974	1.13244e-17	2.90386e-17
AT5G25820	1.62946	4.92952	3.2272e-148	4.63924e-147			AT3G53010	-2.31474	-0.0503325	8.4499e-12	1.78099e-11
AT2G36780	1.62905	3.79188	3.2532e-63	2.08129e-62			AT4G31850	-2.31343	4.78874	5.98772e-277	1.79676e-275
AT1G29290	1.62859	3.59414	2.58093e-59	1.55957e-58			AT5G02540	-2.31283	1.94705	1.34045e-42	6.12885e-42
AT2G28970	1.62806	1.96235	1.11124e-21	3.18992e-21			AT4G21890	-2.31146	1.4526	2.66085e-29	9.28271e-29
AT1G74080	1.62648	1.17272	9.11447e-13	1.99087e-12			AT5G47110	-2.31076	6.44718	0	0
AT2G23150	1.62611	5.60311	1.46423e-214	3.19591e-213			AT4G17460	-2.31074	3.98171	2.67612e-168	4.45398e-167
AT4G21500	1.62317	1.94097	1.64681e-21	4.69276e-21			AT5G14545	-2.30697	0.13889	1.737e-13	3.88978e-13
AT5G50890	1.6214	4.29063	4.85712e-100	4.65158e-99			AT3G26290	-2.30533	4.648	1.89693e-219	4.28344e-218
AT1G10340	1.62136	2.18869	1.07236e-23	3.26135e-23			AT2G28410	-2.30465	1.51793	2.112e-33	8.08667e-33
AT5G22860	1.62026	3.94798	1.32964e-80	1.04105e-79			AT3G63440	-2.30425	1.83266	3.74888e-40	1.63368e-39
AT5G45520	1.62005	0.0583402	1.92019e-06	3.18616e-06			AT3G28550	-2.30378	3.58292	2.95948e-115	3.27207e-114
AT2G29950	1.61945	1.00272	3.5188e-11	7.25649e-11			AT2G46210	-2.30221	0.766077	7.017e-20	1.91782e-19
AT1G17250	1.61941	1.98703	2.26562e-17	5.76074e-17			AT5G23700	-2.30076	-0.285216	1.20969e-09	2.33445e-09
AT1G67650	1.61836	3.44	4.25573e-58	2.51385e-57			AT3G01480	-2.29991	5.0237	1.87841e-297	6.32013e-296
AT1G17960	1.61806	6.91434	0	0			AT2G13610	-2.29969	3.1409	1.66005e-92	1.47929e-91
AT1G61440	1.61786	1.44654	5.19054e-15	1.22178e-14			AT2G47270	-2.29853	2.80633	5.77902e-80	4.48999e-79
AT3G22370	1.61729	8.16246	0	0			AT4G27030	-2.29772	3.82098	3.88425e-116	4.32521e-115
AT5G55050	1.61233	4.5082	1.11457e-112	1.20404e-111			AT5G64770	-2.29677	4.02593	1.4055e-151	2.07042e-150
AT1G72140	1.61204	5.20017	9.80392e-179	1.73734e-177			AT1G52245	-2.2947	0.79876	1.07798e-20	3.01083e-20
AT1G55760	1.61182	4.84766	5.70076e-132	7.2851e-131			AT5G19940	-2.29238	4.86704	5.5889e-277	1.68207e-275
AT1G71170	1.61119	3.33746	8.39823e-32	3.09678e-31			AT5G06278	-2.29194	0.40414	9.35764e-16	2.26342e-15
AT4G21490	1.6102	1.03025	1.46907e-11	3.07271e-11			AT4G17560	-2.29015	5.4353	0	0
AT1G16590	1.60946	2.33862	1.18905e-23	3.61081e-23			AT4G19100	-2.28969	2.72974	7.04079e-64	4.55627e-63
AT2G19240	1.60918	3.25852	2.22275e-48	1.12978e-47			AT3G03630	-2.28921	3.71911	7.91417e-144	1.10022e-142
AT1G61930	1.6071	2.19165	2.42199e-25	7.68442e-25			AT4G36850	-2.28911	4.0569	4.22617e-172	7.22372e-171
AT4G31000	1.60666	4.275	1.41014e-99	1.34159e-98			AT2G20835	-2.28854	-0.465897	1.32999e-08	2.46311e-08
AT5G42840	1.60641	2.72622	2.4178e-31	8.84458e-31			AT5G47240	-2.2885	0.350501	1.15202e-14	2.68055e-14
AT1G71910	1.60569	0.452805	6.86808e-08	1.22935e-07			AT5G47190	-2.28736	5.48975	0	0
AT4G05020	1.60367	7.37804	0	0			AT1G04110	-2.28413	2.10531	1.66569e-47	8.32023e-47
AT5G48000	1.60222	7.41572	0	0			AT1G20470	-2.2836	-0.218607	5.9188e-10	1.15675e-09
AT1G09943	1.60142	3.84078	1.25172e-58	7.45697e-58			ArthCt088	-2.28253	1.18987	3.59939e-25	1.13737e-24
AT5G65600	1.60135	1.02338	9.9848e-12	2.09991e-11			AT3G05800	-2.27868	2.6583	1.18652e-66	7.9212e-66
AT1G05783	1.60021	0.953517	8.07922e-11	1.64467e-10			AT1G48350	-2.27801	5.62885	0	0
AT5G61640	1.59977	4.82539	2.14309e-121	2.48901e-120			AT3G18890	-2.27748	3.41445	1.65328e-116	1.84706e-115
AT1G49980	1.59924	5.79841	4.95946e-192	9.56704e-191			AT2G01870	-2.27674	0.965229	5.48883e-23	1.63904e-22
AT3G29810	1.59507	5.162	3.21593e-160	5.0339e-159			AT2G43480	-2.27656	1.54237	2.81688e-33	1.07592e-32
AT5G10580	1.59471	4.77544	3.73727e-133	4.82156e-132			AT2G41940	-2.27443	2.67728	1.62681e-71	1.15902e-70
AT5G18320	1.59329	0.541461	4.23051e-08	7.65012e-08			AT1G55480	-2.27377	4.12014	1.89415e-167	3.12426e-166
AT1G68450	1.59095	1.91508	9.41707e-21	2.63384e-20			AT5G14340	-2.27168	0.486216	6.25462e-16	1.52104e-15
AT4G30830	1.5899	0.336554	1.67842e-07	2.94647e-07			AT2G36145	-2.2708	2.96593	2.11744e-82	1.68455e-81
AT4G02970	1.5893	0.280337	2.75564e-07	4.78733e-07			AT4G13580	-2.27072	3.30518	5.51904e-113	5.98758e-112
AT3G17611	1.58884	5.5156	1.33046e-195	2.61635e-194			AT4G27700	-2.27008	2.91287	1.40928e-80	1.10255e-79
AT4G30280	1.58717	6.34584	6.29637e-305	2.19884e-303			AT5G57780	-2.26968	3.4006	3.90712e-100	3.7471e-99
AT1G12890	1.58652	0.161247	1.26025e-06	2.11434e-06			AT1G06310	-2.26608	-0.155408	1.57932e-10	3.17479e-10
AT2G21510	1.58646	2.14559	9.40475e-24	2.86628e-23			AT1G53520	-2.26574	2.771	6.60891e-75	4.87841e-74
AT5G67600	1.58432	6.16515	4.6674e-268	1.34862e-266			AT3G56010	-2.26554	3.82182	2.63478e-127	3.24225e-126
AT1G08825	1.58187	1.85179	4.10159e-15	9.68498e-15			AT4G26010	-2.2643	5.67458	0	0
AT5G61010	1.58178	6.18255	1.98345e-273	5.84787e-272			AT3G57180	-2.26374	2.39471	4.19236e-55	2.37395e-54
AT2G45920	1.5806	4.84509	7.07158e-135	9.23501e-134			AT5G43300	-2.26089	-0.0216895	3.08734e-11	6.37712e-11
AT3G03650	1.58007	1.46644	1.87796e-15	4.49091e-15			AT5G42785	-2.25962	0.610582	1.14433e-17	2.93397e-17
AT4G02670	1.57947	1.56405	9.16672e-15	2.13883e-14			AT2G44570	-2.25878	-0.0219308	2.67167e-11	5.53433e-11
AT3G08690	1.57753	6.17505	3.37278e-277	1.01812e-275			AT5G53210	-2.25876	1.77741	4.90767e-37	2.02289e-36
AT4G21120	1.57745	3.46413	1.91989e-56	1.10948e-55			AT4G01060	-2.25848	1.38526	1.01861e-29	3.59317e-29
AT5G20620	1.57605	7.25037	0	0			AT5G20935	-2.25766	0.610224	6.4324e-18	1.66015e-17
AT1G62370	1.57586	4.26945	8.79076e-91	7.65836e-90			AT5G19790	-2.25764	0.84616	8.61853e-21	2.41517e-20
AT5G43580	1.57421	6.68885	0	0			AT5G54585	-2.25463	1.25561	3.67287e-24	1.13027e-23
AT4G21230	1.57418	3.84309	4.3505e-69	2.98912e-68			AT3G22210	-2.25396	2.37563	1.00309e-57	5.89428e-57
AT1G23550	1.57414	3.81768	1.42009e-64	9.27273e-64			AT5G62140	-2.25274	0.2717	8.89938e-14	2.01359e-13
AT1G64110	1.5734	2.10435	2.51937e-23	7.58807e-23			AT2G30820	-2.25196	0.100086	3.8052e-12	8.11394e-12
AT3G57140	1.57185	2.49885	5.77831e-27	1.90867e-26			AT1G32120	-2.25046	0.76623	3.79033e-19	1.01538e-18
AT1G64170	1.57097	6.14424	1.18012e-262	3.30614e-261			AT3G10060	-2.24845	2.81437	1.39272e-78	1.06814e-77
AT1G61050	1.56988	3.09229	1.83667e-44	8.70825e-44			AT1G06690	-2.24791	4.11135	2.77932e-181	5.004e-180
AT3G07730	1.56861	2.57716	6.88879e-32	2.54435e-31			AT1G16905	-2.24742	1.60812	8.25984e-35	3.26063e-34
AT5G51930	1.56768	0.148843	3.96004e-06	6.45455e-06			AT2G29650	-2.24414	4.3622	2.94087e-210	6.29676e-209
AT1G65130	1.56613	1.43088	1.62334e-14	3.76037e-14			AT2G34510	-2.243	3.36883	3.42816e-104	3.4307e-103
AT3G22740	1.56444	1.37853	3.74137e-14	8.56481e-14			AT4G24972	-2.24122	2.60944	8.19028e-66	5.41784e-65
AT2G17050	1.56402	1.21526	3.55612e-12	7.59642e-12			AT5G63160	-2.24015	6.014	0	0
AT5G25930	1.5636	6.37225	6.87161e-285	2.16125e-283			AT1G69200	-2.24013	5.12884	0	0
AT2G26440	1.56242	5.38892	2.55581e-174	4.42083e-173			AT2G03980	-2.2378	4.50792	9.59846e-232	2.31173e-230
AT1G47960	1.56139	4.49785	7.86596e-106	7.97821e-105			AT1G05385	-2.23285	2.28022	3.19805e-47	1.58805e-46
AT2G27630	1.56038	1.2964	1.64674e-13	3.69213e-13			AT5G40860	-2.22962	1.17774	5.86389e-22	1.69676e-21
AT3G15500	1.56033	3.51513	1.30139e-55	7.42737e-55			AT1G18060	-2.22947	3.83649	1.46372e-142	2.00457e-141
AT3G12510	1.55975	3.50222	6.27805e-51	3.32362e-50			AT4G08620	-2.22925	1.43716	8.53976e-30	3.01609e-29
AT4G00305	1.5581	1.05724	2.25151e-11	4.6788e-11			AT1G30530	-2.22887	5.98415	0	0
AT5G53360	1.55743	3.83383	5.77979e-59	3.46258e-58			AT5G44190	-2.22806	4.68142	3.8641e-258	1.06486e-256
AT1G61550	1.55696	1.05752	8.1559e-11	1.65945e-10			AT3G59940	-2.22659	5.99662	0	0
AT5G60430	1.55635	3.1761	2.63793e-37	1.09222e-36			AT5G66800	-2.22545	0.85432	1.84411e-18	4.84405e-18
AT3G04000	1.55526	2.96802	5.08118e-38	2.12995e-37			AT4G02530	-2.22516	4.5607	1.50854e-233	3.67695e-232
AT2G45510	1.55479	5.81808	2.61013e-214	5.68474e-213			AT4G20940	-2.2247	4.46204	1.02092e-225	2.3796e-224
AT2G42360	1.55138	3.25572	1.55549e-49	8.04968e-49			AT5G05580	-2.22364	3.7176	1.36912e-140	1.85123e-139
AT3G63010	1.55049	6.33259	1.84354e-279	5.63212e-278			AT4G33010	-2.22281	7.26768	0	0
AT1G56120	1.54945	3.77189	3.50107e-68	2.37967e-67			AT3G63490	-2.22045	6.58601	0	0
AT1G74360	1.54853	4.80242	2.8572e-123	3.40427e-122			ArthCt099	-2.21943	0.853705	2.04896e-20	5.67273e-20
AT3G20470	1.54839	2.00458	5.258e-21	1.48062e-20			AT1G35250	-2.21938	1.38431	4.60898e-26	1.48915e-25
AT1G20700	1.5483	1.05051	2.15883e-10	4.31574e-10			AT1G56720	-2.21713	3.61495	9.10016e-127	1.11509e-125
AT1G09794	1.54591	2.73077	1.12421e-29	3.96015e-29			AT2G44230	-2.21703	3.32249	5.8873e-101	5.68115e-100
AT5G51920	1.54574	2.72868	1.54305e-32	5.79217e-32			AT2G03720	-2.21591	0.445757	2.36618e-15	5.63581e-15
AT1G66590	1.54549	2.11399	2.53983e-22	7.42877e-22			AT1G65570	-2.21554	2.46697	4.55722e-62	2.87112e-61
AT3G53403	1.54412	0.550739	1.92086e-08	3.52898e-08			AT2G37660	-2.21485	5.77584	0	0
AT2G40080	1.5407	4.22409	1.25403e-73	9.15659e-73			AT3G44713	-2.21374	0.884469	7.98732e-21	2.24045e-20
AT3G51960	1.54012	2.1706	1.49106e-22	4.38974e-22			AT5G37440	-2.21309	1.60344	2.12795e-33	8.14621e-33
AT5G05110	1.53976	5.24738	2.52811e-153	3.75692e-152			AT2G46860	-2.21307	1.81739	5.47009e-38	2.29203e-37
AT4G26060	1.53924	4.98594	3.90136e-141	5.31061e-140			AT2G20750	-2.21236	1.44789	1.13866e-30	4.1053e-30
AT2G31990	1.53908	3.00405	8.26036e-39	3.50689e-38			AT3G47430	-2.2123	1.93888	1.22542e-41	5.49741e-41
AT1G68880	1.53876	3.83011	1.16999e-63	7.54235e-63			AT1G77580	-2.21102	3.39094	3.61103e-95	3.30359e-94
AT5G41610	1.53846	3.90195	2.41815e-67	1.62777e-66			AT2G23100	-2.21098	1.88688	5.76608e-41	2.54949e-40
AT5G67480	1.53782	5.87589	4.92729e-160	7.69486e-159			AT1G68400	-2.20853	2.90601	1.99195e-71	1.41767e-70
AT1G17590	1.5368	4.04331	8.28609e-78	6.29774e-77			AT2G41990	-2.20844	2.06235	1.9457e-42	8.8642e-42
AT5G38590	1.53558	3.99334	7.19565e-71	5.0801e-70			AT1G20823	-2.20839	2.37775	3.12766e-56	1.80281e-55
AT5G55270	1.5316	4.42436	4.18276e-92	3.7045e-91			AT4G24770	-2.20602	6.9491	0	0
AT1G62190	1.53131	1.6763	3.01608e-16	7.41212e-16			AT4G27520	-2.20557	5.32805	3.70334e-254	9.94844e-253
AT1G10220	1.53109	0.541472	6.88923e-08	1.23302e-07			AT2G11810	-2.2045	2.86161	1.9048e-77	1.44231e-76
AT1G72690	1.52894	2.95554	1.86952e-36	7.63913e-36			AT4G11100	-2.20312	2.69279	1.4285e-70	1.00327e-69
AT2G41780	1.52874	4.21434	1.48068e-84	1.20835e-83			AT5G59930	-2.20273	0.435722	4.30237e-15	1.01543e-14
AT2G31570	1.52445	8.78267	0	0			AT5G39240	-2.19974	1.29085	4.10426e-27	1.36282e-26
AT3G02910	1.52333	5.98836	6.40597e-239	1.60784e-237			AT1G71200	-2.19928	0.766201	4.89905e-18	1.26882e-17
AT1G52880	1.52007	4.21094	4.57035e-82	3.62602e-81			AT3G63430	-2.19853	0.838242	7.22603e-20	1.97359e-19
AT5G54060	1.51968	2.80577	6.729e-35	2.66203e-34			AT1G52750	-2.19801	2.345	9.05232e-56	5.18537e-55
AT3G62270	1.51587	6.94573	0	0			AT4G29060	-2.19779	6.42886	0	0
AT5G09600	1.51555	1.05737	5.51509e-11	1.12951e-10			AT5G03885	-2.19751	-0.202699	1.03101e-09	1.99418e-09
AT3G08990	1.51379	3.53759	7.33816e-55	4.13793e-54			AT1G02820	-2.19735	2.00749	4.23989e-42	1.91822e-41
AT2G21840	1.51099	4.23622	1.91228e-87	1.61388e-86			AT2G28950	-2.19612	4.99739	4.53289e-242	1.15055e-240
AT5G25470	1.50982	0.0448415	7.97364e-06	1.27845e-05			AT3G04640	-2.19535	0.283374	4.17834e-13	9.23631e-13
AT2G40390	1.50961	4.14666	4.12377e-68	2.79822e-67			AT3G52720	-2.19259	4.71961	3.06901e-204	6.38878e-203
AT2G02380	1.50716	1.25637	2.52362e-12	5.41826e-12			AT5G09820	-2.19208	2.51709	1.56764e-62	9.93198e-62
AT2G47260	1.50613	3.77251	4.16775e-65	2.73639e-64			AT5G19500	-2.19143	1.60782	8.52985e-34	3.28652e-33
AT4G05390	1.5059	7.10609	0	0			AT3G63410	-2.18976	6.49948	0	0
AT3G50810	1.50568	2.98722	1.89608e-38	7.99605e-38			AT1G23740	-2.18846	4.45662	1.31546e-202	2.70779e-201
AT2G19130	1.50555	4.87899	2.77158e-116	3.09302e-115			AT4G16690	-2.1879	1.47776	9.12475e-28	3.07319e-27
AT3G15750	1.50504	2.24243	8.53187e-24	2.60221e-23			AT5G60150	-2.18784	2.2861	1.92472e-51	1.02511e-50
AT1G51035	1.50503	0.37995	1.09222e-06	1.83822e-06			AT5G45530	-2.18635	-0.139795	3.6629e-10	7.23472e-10
AT3G12500	1.50423	4.74595	2.47906e-101	2.39797e-100			AT5G55220	-2.18609	5.60034	0	0
AT4G13110	1.5039	3.37722	2.43642e-43	1.13084e-42			AT4G34190	-2.18488	5.08853	5.40817e-297	1.81362e-295
AT2G31110	1.49961	4.56814	2.85502e-96	2.63455e-95			AT2G41240	-2.18472	-0.446828	4.07429e-08	7.37157e-08
AT3G20500	1.49708	5.5792	8.12246e-180	1.44824e-178			AT1G20190	-2.1844	3.86346	1.24791e-131	1.58971e-130
AT2G17710	1.49604	5.37654	9.61617e-144	1.33408e-142			AT4G35440	-2.18397	3.91115	7.43806e-150	1.08465e-148
AT4G23450	1.49598	2.97179	1.00673e-37	4.20008e-37			AT2G42200	-2.18289	0.637705	5.24904e-17	1.32074e-16
AT1G08830	1.49535	8.17326	0	0			AT4G20360	-2.17856	8.2356	0	0
AT4G28330	1.49498	0.802545	3.39739e-09	6.43844e-09			AT3G14440	-2.17798	0.891909	3.19184e-19	8.56755e-19
AT1G56540	1.49398	2.68049	2.27176e-29	7.94311e-29			AT1G11220	-2.17673	0.0472513	2.53278e-11	5.252e-11
AT4G03540	1.49349	1.74823	2.7337e-16	6.73123e-16			AT3G09080	-2.1766	0.047151	2.50746e-11	5.20163e-11
AT5G26220	1.49042	2.88308	3.5473e-34	1.37909e-33			AT5G55730	-2.17606	4.06229	5.80048e-154	8.65798e-153
AT1G61840	1.48953	0.762551	4.03088e-08	7.29563e-08			AT5G24313	-2.17483	1.10813	1.10494e-23	3.35942e-23
AT5G16170	1.4875	2.70323	2.72873e-29	9.51463e-29			AT3G15520	-2.17469	3.843	1.29045e-138	1.72188e-137
AT5G56350	1.48654	8.76432	0	0			AT1G51110	-2.17325	3.34542	1.07122e-102	1.0579e-101
AT4G18253	1.48367	1.95568	2.30548e-18	6.04107e-18			AT4G00480	-2.17307	3.30736	1.11762e-101	1.08625e-100
unknown_gene_80	1.48333	9.96764	1.6347e-302	5.65031e-301			AT3G49190	-2.1727	1.29638	3.46811e-26	1.12413e-25
AT3G56770	1.48306	1.06376	8.61928e-11	1.75144e-10			AT1G06000	-2.1726	5.8886	0	0
AT1G10790	1.48131	0.865034	3.85622e-09	7.29162e-09			AT5G56540	-2.17178	3.84941	4.37195e-111	4.66318e-110
AT4G37295	1.48128	1.20898	7.33988e-12	1.55025e-11			AT2G32640	-2.17043	3.6755	1.48847e-129	1.86105e-128
AT1G75290	1.48086	1.48668	3.23027e-14	7.40987e-14			AT4G13990	-2.1691	2.47686	5.54012e-60	3.3678e-59
AT1G16150	1.47805	0.257613	7.61528e-06	1.22283e-05			AT5G19250	-2.168	5.4183	1.3036e-279	3.99461e-278
AT3G50260	1.47752	4.06722	5.50479e-70	3.83819e-69			AT3G28040	-2.16761	5.53176	0	0
AT1G77380	1.47746	6.97987	0	0			AT1G22430	-2.16684	4.73741	6.21108e-248	1.61912e-246
AT4G22880	1.47653	4.04334	3.16125e-71	2.24362e-70			AT1G60000	-2.16479	3.60556	1.00238e-112	1.08457e-111
AT5G65040	1.47626	3.89292	4.29858e-67	2.88591e-66			AT3G53650	-2.16306	1.9851	8.23737e-37	3.3864e-36
AT3G03595	1.47607	0.358562	7.78196e-07	1.32102e-06			AT3G27473	-2.16251	0.26014	1.28974e-12	2.79757e-12
AT3G13730	1.47607	5.35965	1.09261e-167	1.8066e-166			AT4G37610	-2.16022	5.9574	0	0
AT1G70920	1.47604	0.71228	2.52568e-08	4.61461e-08			AT5G03760	-2.15984	5.049	1.75169e-296	5.80694e-295
AT2G29990	1.47478	4.47302	6.75423e-93	6.04271e-92			AT1G11303	-2.15909	2.77272	2.87492e-70	2.01214e-69
AT1G24575	1.47314	4.56308	8.96762e-94	8.10527e-93			AT3G05470	-2.15784	1.45296	2.37732e-29	8.30219e-29
AT4G13920	1.47252	4.10457	1.02223e-73	7.48022e-73			AT3G60530	-2.15757	4.35256	7.05952e-153	1.04678e-151
AT3G03660	1.47179	1.05768	3.1933e-09	6.06644e-09			AT5G41315	-2.1573	1.15257	4.75508e-23	1.42182e-22
AT1G72830	1.47171	4.82812	2.52505e-110	2.67774e-109			AT1G76110	-2.15605	0.876515	2.66036e-19	7.15139e-19
AT2G18500	1.47092	3.53413	2.30157e-41	1.02571e-40			AT3G03850	-2.15377	-0.0945061	2.92111e-10	5.80866e-10
AT4G01540	1.47048	5.82051	1.20649e-193	2.34976e-192			AT1G53250	-2.15013	1.14681	6.11577e-24	1.87235e-23
AT1G51800	1.4701	6.06703	6.26958e-231	1.50641e-229			AT5G66580	-2.14975	2.19544	1.11216e-39	4.79294e-39
AT3G02875	1.46807	4.24222	6.79807e-72	4.86727e-71			AT4G09040	-2.14951	4.94263	3.73314e-249	9.79465e-248
AT5G47960	1.46804	4.11882	3.88141e-76	2.90318e-75			AT5G07870	-2.14914	4.12582	2.55426e-158	3.93135e-157
AT5G01380	1.46758	0.624839	7.73785e-08	1.38173e-07			AT2G47400	-2.14677	5.47467	1.09776e-271	3.21317e-270
AT1G55210	1.46724	6.74397	1.30007e-296	4.32395e-295			AT4G29180	-2.14548	2.64836	9.34034e-67	6.23973e-66
AT1G74020	1.46608	6.45241	8.15857e-260	2.26372e-258			AT5G55740	-2.14357	3.49804	1.24058e-114	1.36639e-113
AT1G78490	1.46519	4.14517	1.05767e-78	8.12097e-78			AT2G20670	-2.14345	6.32045	0	0
AT4G02280	1.46352	6.51519	1.48226e-279	4.53522e-278			AT1G29660	-2.14167	6.39621	0	0
AT5G40570	1.46273	2.13932	1.51195e-19	4.08654e-19			AT1G05310	-2.14142	0.724305	2.0319e-17	5.17167e-17
AT1G27920	1.46242	2.59384	2.68436e-28	9.14579e-28			AT2G32650	-2.14142	2.7501	8.62708e-69	5.91342e-68
AT2G24180	1.46233	7.3184	0	0			AT2G36830	-2.14093	6.40964	0	0
AT3G54520	1.46209	1.30198	3.26063e-12	6.97403e-12			AT3G62750	-2.1408	4.20033	2.29436e-172	3.92833e-171
AT1G03940	1.4606	0.849465	3.15175e-09	5.98863e-09			AT5G14090	-2.14058	1.63043	2.34353e-32	8.75149e-32
AT4G02845	1.45968	4.15799	6.33607e-79	4.87974e-78			AT1G04680	-2.13772	4.92687	8.32931e-267	2.38628e-265
AT1G08050	1.45965	3.70958	2.00045e-48	1.01781e-47			AT4G37580	-2.13676	1.50312	8.58403e-28	2.89397e-27
AT3G63030	1.45765	3.81721	8.21728e-43	3.77674e-42			AT1G48100	-2.13597	1.10825	1.22786e-22	3.62858e-22
AT2G46535	1.45597	3.54264	8.18166e-52	4.39225e-51			AT1G18810	-2.1354	2.83397	9.21757e-70	6.39761e-69
AT5G36870	1.45526	2.27427	2.60975e-17	6.62745e-17			AT5G25460	-2.13418	9.02378	0	0
AT4G04620	1.45499	5.97174	3.2315e-216	7.13783e-215			AT2G36885	-2.1311	3.5584	4.07633e-111	4.35016e-110
AT1G06148	1.454	0.291923	2.40874e-06	3.97499e-06			AT5G59660	-2.13004	0.0739069	4.39219e-11	9.02453e-11
AT4G21215	1.45259	3.96572	7.14998e-68	4.83872e-67			AT3G19850	-2.12902	3.4476	4.38004e-100	4.19668e-99
AT1G03950	1.45205	4.3436	9.75706e-86	8.08962e-85			AT1G66430	-2.1289	5.17401	1.41537e-293	4.59429e-292
AT4G07190	1.44834	1.03718	7.81582e-10	1.51841e-09			AT5G57660	-2.12889	5.85315	0	0
AT4G19080	1.44714	0.651797	8.68585e-08	1.54652e-07			AT1G36940	-2.1248	-0.251761	1.00379e-08	1.86634e-08
AT1G09932	1.44565	3.12495	1.79844e-40	7.88983e-40			AT5G49330	-2.12456	2.37005	9.37391e-41	4.12937e-40
AT4G25707	1.44428	2.35237	5.76882e-24	1.7672e-23			AT1G70860	-2.12451	-0.251826	1.7109e-08	3.15182e-08
AT5G38010	1.44195	2.66928	9.03024e-30	3.18821e-29			AT3G25480	-2.12219	3.95321	9.19691e-149	1.32775e-147
AT5G03550	1.43985	0.0584664	3.00772e-05	4.66223e-05			AT1G31310	-2.12166	1.51312	1.18534e-28	4.06932e-28
AT3G56170	1.43918	6.10906	5.77759e-226	1.34822e-224			AT1G49750	-2.12049	3.48527	5.6688e-108	5.87924e-107
AT4G18580	1.43829	3.53805	2.39135e-40	1.04705e-39			AT1G33600	-2.11757	4.68706	1.68464e-179	3.00109e-178
AT3G19150	1.4378	4.59182	1.40243e-96	1.29827e-95			AT1G76080	-2.11673	5.71893	0	0
AT4G27480	1.43772	2.29698	2.50612e-22	7.33335e-22			AT1G28670	-2.1157	4.78525	5.12159e-234	1.25287e-232
AT1G65490	1.43547	3.11691	2.47338e-39	1.06006e-38			AT3G02110	-2.11503	5.19179	1.33526e-267	3.84171e-266
AT5G64510	1.43543	4.03423	1.68137e-68	1.14977e-67			AT5G47510	-2.1144	0.943541	1.28614e-19	3.48458e-19
AT5G56050	1.43436	1.40539	1.41743e-12	3.07125e-12			AT3G17680	-2.11439	1.37419	4.55439e-26	1.47175e-25
AT5G39580	1.4325	3.67562	6.44454e-50	3.35909e-49			AT1G74730	-2.11264	4.06587	7.1408e-137	9.42874e-136
AT4G34990	1.43196	3.16405	4.21371e-40	1.8323e-39			AT2G32540	-2.11153	2.61223	5.86933e-61	3.63113e-60
AT2G01175	1.42985	0.222311	6.18485e-06	9.97485e-06			AT2G33800	-2.11141	6.34168	0	0
AT3G50900	1.42959	4.29776	3.52802e-78	2.69356e-77			AT5G25380	-2.11073	0.0605382	7.83442e-11	1.59532e-10
AT5G46720	1.42408	1.99084	8.31258e-18	2.13859e-17			AT5G15310	-2.11065	3.35757	9.81029e-102	9.54406e-101
AT1G62560	1.42354	1.16648	1.0848e-10	2.19638e-10			AT1G04420	-2.11065	4.55884	2.52889e-190	4.83689e-189
AT4G00940	1.42288	3.31614	4.138e-41	1.83483e-40			AT3G59680	-2.10668	1.08841	3.13267e-18	8.16946e-18
AT4G33905	1.42237	0.46298	7.97078e-07	1.35239e-06			AT2G17080	-2.10644	1.6656	2.70666e-29	9.4393e-29
AT5G56990	1.42198	0.551126	5.47334e-07	9.36181e-07			AT1G14750	-2.10554	1.11447	1.45337e-21	4.15321e-21
AT1G14630	1.42186	2.82174	3.63949e-30	1.29671e-29			AT1G15760	-2.10437	0.112884	3.69909e-11	7.62054e-11
AT3G17980	1.42108	-0.0818901	3.62003e-05	5.58445e-05			AT2G05540	-2.10326	4.72028	4.12258e-210	8.79903e-209
AT1G15870	1.42094	3.60535	1.54039e-51	8.21934e-51			AT1G11410	-2.10184	3.71812	3.54533e-124	4.25923e-123
AT4G23670	1.41961	9.43154	0	0			AT1G75710	-2.10101	3.43122	1.71148e-102	1.6861e-101
AT1G12320	1.41878	0.818192	1.56539e-08	2.88954e-08			AT2G39560	-2.10066	0.869204	4.33927e-19	1.16059e-18
AT4G27070	1.41874	3.96304	4.46815e-65	2.93173e-64			AT1G79250	-2.10023	-0.268334	1.72067e-08	3.16895e-08
AT5G39670	1.41775	3.93199	3.81522e-64	2.47683e-63			AT3G44220	-2.09961	0.163849	1.14927e-11	2.41178e-11
AT3G27070	1.4163	1.26791	1.87672e-11	3.9124e-11			AT4G16940	-2.09908	0.766141	4.13152e-17	1.04266e-16
AT1G24280	1.41597	6.13835	1.55938e-202	3.20663e-201			AT5G66310	-2.09734	4.31853	2.73888e-185	5.08488e-184
AT4G19700	1.41425	6.13093	6.32099e-217	1.40849e-215			AT3G07010	-2.09658	4.55888	7.20482e-217	1.60367e-215
AT5G40370	1.41421	7.93773	0	0			AT1G20030	-2.09519	0.361005	5.52096e-13	1.21485e-12
AT5G19550	1.41363	9.33044	0	0			AT1G05260	-2.09396	5.05355	1.91053e-283	5.94437e-282
AT4G37310	1.41343	6.03719	2.39139e-207	5.02987e-206			AT5G67370	-2.09396	3.43721	7.45609e-109	7.80885e-108
AT5G64690	1.41316	0.917379	4.30798e-09	8.1299e-09			AT3G15360	-2.09341	4.93154	3.73863e-221	8.52769e-220
AT5G17220	1.41254	5.087	2.57829e-122	3.03271e-121			AT3G20260	-2.09329	3.52829	2.2514e-103	2.23979e-102
AT3G18980	1.41188	3.49818	9.3304e-45	4.45095e-44			AT2G29180	-2.09324	3.70683	1.42563e-123	1.7026e-122
AT2G18780	1.40936	3.18291	2.35335e-29	8.22273e-29			AT4G16950	-2.09313	6.04176	0	0
AT3G57950	1.4037	0.148887	1.97158e-05	3.09257e-05			AT5G13140	-2.09215	4.01931	7.49777e-145	1.05317e-143
AT1G61410	1.40133	0.84197	3.33709e-08	6.06051e-08			AT3G03130	-2.09196	3.1919	2.10414e-83	1.69596e-82
AT2G22780	1.3999	7.83793	0	0			AT1G03230	-2.089	4.90264	1.49748e-243	3.82974e-242
AT5G57390	1.39953	3.12487	9.63791e-38	4.02175e-37			AT5G22940	-2.08798	2.94564	1.12819e-73	8.24365e-73
AT4G19050	1.39945	0.401443	3.39615e-06	5.55601e-06			AT5G66270	-2.08736	2.01691	4.76887e-40	2.07149e-39
AT3G48020	1.3971	2.17036	2.4259e-18	6.35085e-18			AT4G32260	-2.08691	5.49715	0	0
AT4G16745	1.39583	3.54393	4.54575e-44	2.14176e-43			AT5G14910	-2.08584	5.33363	3.71286e-298	1.26393e-296
AT1G07560	1.39566	2.36291	2.30015e-21	6.53431e-21			AT3G25980	-2.0848	2.88776	2.41923e-74	1.77671e-73
AT5G18310	1.39389	6.78013	1.51786e-283	4.73718e-282			AT2G16230	-2.08334	0.151542	2.22253e-11	4.61953e-11
AT4G21903	1.39275	2.94867	1.09393e-32	4.12311e-32			AT1G48930	-2.08225	4.54055	9.47975e-186	1.76158e-184
AT3G05520	1.3908	5.24595	4.49478e-135	5.88125e-134			AT1G29670	-2.08076	7.35048	0	0
AT1G69325	1.39057	1.40028	1.90943e-10	3.82547e-10			AT5G05270	-2.08057	6.45806	0	0
AT4G37022	1.3902	-0.0382422	8.29078e-05	0.000125265			AT5G48880	-2.07943	6.38733	0	0
AT1G29810	1.38943	3.17944	3.56009e-38	1.49667e-37			AT1G74150	-2.07902	-0.0800528	2.32804e-09	4.44686e-09
AT5G16450	1.38916	5.28478	1.0942e-148	1.57857e-147			AT4G16890	-2.07718	6.15364	0	0
AT5G02490	1.38866	6.2958	1.27214e-237	3.16161e-236			AT1G51420	-2.07531	4.2705	7.02409e-165	1.14275e-163
AT5G42200	1.38835	2.99328	4.28568e-33	1.63109e-32			AT1G49940	-2.07472	-0.285241	2.61851e-08	4.77819e-08
AT1G51380	1.38823	4.07937	3.65773e-66	2.4275e-65			AT1G68890	-2.07469	5.5419	0	0
AT3G49690	1.38823	0.483206	1.62652e-06	2.70931e-06			AT4G01350	-2.07407	3.08365	7.88268e-83	6.31082e-82
AT2G27180	1.38806	0.48295	9.48495e-07	1.60339e-06			AT1G55550	-2.07333	1.17142	1.39599e-22	4.11225e-22
AT4G39230	1.38805	4.21529	2.02421e-66	1.34604e-65			AT1G31820	-2.0729	2.43774	2.10795e-50	1.10642e-49
AT1G31240	1.38765	1.61017	1.33823e-13	3.00741e-13			AT1G68825	-2.07264	0.0336644	3.16024e-10	6.27063e-10
AT4G09385	1.38605	0.136162	2.337e-05	3.65078e-05			AT3G16690	-2.07135	2.85294	4.55669e-72	3.26827e-71
AT1G04500	1.3858	0.136257	1.79753e-05	2.82502e-05			AT3G59370	-2.06961	0.972296	6.13253e-20	1.67925e-19
AT5G53120	1.38517	5.86886	1.56921e-184	2.89212e-183			AT5G02120	-2.06902	4.24961	1.11443e-171	1.89847e-170
AT1G12210	1.38488	4.22054	6.09848e-70	4.24775e-69			AT1G15460	-2.06896	0.294441	2.92097e-12	6.25878e-12
AT5G56795	1.38466	0.60694	5.05778e-07	8.67225e-07			AT1G63930	-2.06634	0.339411	6.38244e-13	1.40213e-12
AT4G39235	1.3838	3.62665	3.53141e-51	1.87444e-50			AT3G48320	-2.06572	1.38471	1.62121e-26	5.29213e-26
AT1G28660	1.38251	6.34816	2.02699e-229	4.81321e-228			AT2G05160	-2.06493	1.05551	1.35745e-20	3.77941e-20
AT1G26530	1.38246	1.7403	7.21587e-14	1.63615e-13			AT1G25510	-2.05995	1.66623	8.82853e-32	3.25367e-31
AT1G67105	1.38134	4.96431	8.60983e-112	9.22709e-111			AT5G02830	-2.05908	3.95166	1.70265e-144	2.38501e-143
AT4G22770	1.38114	3.48006	3.80425e-45	1.82942e-44			AT4G39800	-2.05873	5.66363	0	0
AT1G22110	1.38091	0.826171	2.46944e-08	4.51471e-08			AT3G26932	-2.05856	2.56226	2.41055e-56	1.39144e-55
AT5G50720	1.3803	2.5518	1.7137e-24	5.32052e-24			AT4G00680	-2.057	2.63916	9.13616e-62	5.72034e-61
AT1G70890	1.37996	6.19096	3.42725e-168	5.69008e-167			AT3G02170	-2.05559	4.91879	3.14648e-231	7.56911e-230
AT1G60095	1.37898	2.59137	6.44931e-25	2.02654e-24			AT1G68520	-2.05422	2.78121	3.55913e-67	2.39026e-66
AT2G21180	1.37889	4.80595	8.93964e-97	8.30607e-96			AT3G08030	-2.05358	6.39774	0	0
AT1G47271	1.3777	1.36285	4.2546e-11	8.74716e-11			AT1G79840	-2.05256	2.54782	1.07988e-55	6.17707e-55
AT1G66880	1.37657	5.14485	8.72747e-131	1.10553e-129			AT1G08590	-2.05218	3.60347	8.83734e-109	9.23634e-108
AT4G36930	1.37582	4.8903	2.99947e-90	2.59967e-89			AT1G22160	-2.05173	0.0199714	3.59214e-10	7.09703e-10
AT3G23410	1.37552	6.05052	1.82002e-189	3.46471e-188			AT3G53460	-2.05064	7.51425	0	0
AT4G01770	1.37395	1.71533	6.76554e-14	1.53559e-13			AT5G24314	-2.04843	4.52102	1.13105e-177	1.99212e-176
AT4G23010	1.37346	6.82282	1.51082e-277	4.58109e-276			AT5G48540	-2.04832	3.17759	1.56174e-76	1.17246e-75
AT2G41480	1.37161	0.597715	8.67113e-07	1.46826e-06			AT2G21960	-2.04793	4.40698	3.42171e-192	6.60692e-191
AT3G26600	1.37154	5.59606	5.04693e-167	8.29081e-166			AT1G29070	-2.04781	5.45099	1.62846e-295	5.32866e-294
AT2G44750	1.37093	3.13168	2.63381e-36	1.07253e-35			AT3G45700	-2.0469	3.42738	1.21724e-90	1.05952e-89
AT5G07460	1.37021	4.86526	1.47925e-98	1.39424e-97			AT1G01790	-2.04689	4.98282	3.18427e-266	9.08415e-265
AT3G09520	1.37021	4.1558	1.16464e-70	8.19372e-70			AT1G32190	-2.0464	2.90622	1.17246e-71	8.37385e-71
AT5G12340	1.36991	2.12748	3.55243e-18	9.24864e-18			AT1G70370	-2.04596	5.55249	0	0
AT4G19420	1.3698	7.03788	2.53001e-291	8.10845e-290			AT1G17200	-2.04536	5.87312	0	0
AT1G12200	1.36961	6.73671	1.27878e-261	3.56773e-260			AT1G62750	-2.0444	7.48943	0	0
AT1G10300	1.3693	2.02527	4.68913e-17	1.18147e-16			AT5G08050	-2.04386	4.4915	1.85964e-193	3.61488e-192
AT1G08940	1.36868	4.32718	1.37081e-77	1.03953e-76			AT1G12740	-2.04305	4.43364	4.28077e-182	7.76944e-181
AT3G04420	1.36734	4.64065	3.38054e-94	3.06778e-93			AT1G69240	-2.04228	2.04084	1.5727e-39	6.75612e-39
AT4G21940	1.36716	2.70846	9.75769e-26	3.12774e-25			AT3G26570	-2.04165	5.48077	0	0
AT1G19850	1.36662	6.49481	1.30342e-228	3.07702e-227			AT1G05440	-2.0395	0.495822	1.30433e-13	2.93352e-13
AT1G70880	1.36618	1.17893	3.07621e-10	6.10928e-10			AT5G48070	-2.03922	4.07617	2.54364e-151	3.74429e-150
AT5G38565	1.36563	2.34192	2.69609e-21	7.64836e-21			AT1G75350	-2.03895	5.7979	0	0
AT1G06830	1.36439	3.70681	5.43985e-51	2.88139e-50			AT3G27830	-2.03565	5.20653	4.50956e-277	1.35924e-275
AT3G12915	1.36326	3.71514	1.20099e-50	6.33489e-50			AT3G47500	-2.03547	3.62027	7.1378e-102	6.96081e-101
AT5G46050	1.3598	5.76766	2.6988e-146	3.82535e-145			AT1G70460	-2.03419	2.7483	4.00491e-61	2.48604e-60
AT5G11060	1.35968	5.02401	6.99217e-123	8.27741e-122			AT5G09300	-2.03375	2.2938	3.81664e-46	1.8664e-45
AT1G07590	1.35737	10.4333	5.91386e-283	1.8372e-281			AT4G19380	-2.03366	3.27478	1.2885e-86	1.07801e-85
AT1G67800	1.35568	5.51362	1.72269e-138	2.29559e-137			AT1G29270	-2.03331	0.361547	6.75398e-13	1.48198e-12
AT5G06510	1.35369	2.47946	2.37808e-22	6.9627e-22			AT5G21222	-2.03295	4.70718	1.57112e-200	3.19509e-199
AT5G43910	1.35368	4.91696	3.04377e-101	2.94139e-100			AT3G54770	-2.03291	2.60208	3.68432e-56	2.12006e-55
AT1G79450	1.3535	3.92702	1.60438e-57	9.40026e-57			AT3G03280	-2.03027	0.00585726	1.12936e-09	2.18192e-09
AT1G33970	1.35256	5.38259	2.84799e-123	3.39529e-122			AT5G67030	-2.02862	5.73244	0	0
AT4G40065	1.3507	2.50907	4.79074e-24	1.47026e-23			AT5G35170	-2.02806	4.75063	6.13859e-221	1.39862e-219
AT3G15300	1.35009	2.90918	4.58367e-31	1.66503e-30			AT1G77210	-2.02744	3.29998	1.0294e-91	9.07332e-91
AT2G33200	1.35001	1.24477	2.10061e-10	4.201e-10			AT1G74890	-2.0274	0.749598	8.94971e-17	2.23715e-16
DA397_mgp30	1.34996	8.38064	4.53571e-304	1.57583e-302			AT2G24280	-2.02569	4.47463	1.24357e-196	2.45502e-195
AT5G46080	1.34961	3.62009	2.35195e-48	1.19455e-47			AT5G44410	-2.02472	1.87886	1.39826e-34	5.48341e-34
AT3G29670	1.34869	2.0556	9.70877e-15	2.26426e-14			AT5G51010	-2.02466	4.35746	7.75785e-178	1.36758e-176
AT1G01670	1.34845	1.7897	1.07594e-12	2.3416e-12			AT3G55660	-2.02442	2.60479	2.55802e-56	1.47572e-55
AT1G24095	1.34696	4.77627	1.9953e-91	1.75183e-90			AT2G06855	-2.02425	1.66156	9.69902e-23	2.87507e-22
AT1G80450	1.34405	1.21524	4.96757e-10	9.74888e-10			AT2G35830	-2.02418	2.74134	5.55645e-57	3.23222e-56
AT1G72125	1.34387	2.37163	4.48923e-19	1.20013e-18			AT2G36500	-2.02414	0.525359	1.69774e-14	3.92869e-14
AT1G73220	1.34264	0.960754	6.26204e-09	1.17366e-08			AT3G20670	-2.0237	3.96524	1.28115e-110	1.36219e-109
AT5G01490	1.3422	2.781	2.85131e-24	8.80117e-24			AT5G05500	-2.02192	3.93828	4.06602e-130	5.11854e-129
AT5G25450	1.34178	3.41701	4.68092e-38	1.96339e-37			AT5G43020	-2.02021	3.47818	2.39058e-105	2.41502e-104
AT4G21310	1.34081	1.67237	6.64447e-13	1.45827e-12			AT2G24090	-2.01909	5.4563	4.20547e-298	1.42683e-296
AT5G10650	1.33978	5.64485	1.00654e-143	1.39544e-142			AT5G42310	-2.01889	4.06397	5.672e-144	7.9014e-143
AT5G02580	1.33947	2.51184	9.90538e-23	2.93495e-22			AT5G66610	-2.01848	0.965191	4.32021e-19	1.15565e-18
AT1G60610	1.33921	3.76914	1.24938e-47	6.25309e-47			AT4G14550	-2.01608	3.02462	4.60692e-70	3.21548e-69
AT1G49450	1.33887	1.63273	2.60628e-13	5.79858e-13			AT3G06125	-2.016	3.88809	2.11035e-93	1.8981e-92
AT1G69295	1.33804	5.77829	3.12364e-162	4.97792e-161			AT4G01670	-2.01423	1.51726	4.27166e-26	1.38127e-25
AT1G28230	1.33652	3.37386	7.51538e-38	3.14253e-37			AT4G35920	-2.01375	4.51278	2.13266e-195	4.18982e-194
AT5G39050	1.33591	7.19188	2.54041e-298	8.66264e-297			AT1G01320	-2.01334	7.58336	0	0
AT1G78780	1.33558	3.77636	5.45219e-48	2.75054e-47			AT3G61250	-2.0132	1.53675	1.10791e-26	3.63235e-26
AT1G22180	1.33493	4.8655	5.91543e-83	4.7396e-82			AT1G14220	-2.01307	2.20513	3.52815e-44	1.6658e-43
AT4G03320	1.33405	5.84871	1.04623e-164	1.69532e-163			AT1G23310	-2.01124	8.42881	0	0
AT1G30620	1.33317	4.71165	2.96874e-93	2.66542e-92			AT2G45190	-2.01106	3.04268	6.74399e-78	5.12954e-77
AT5G54165	1.33304	1.70216	3.32245e-13	7.36524e-13			AT1G52290	-2.0102	2.53598	1.32731e-51	7.0936e-51
AT1G71110	1.33267	5.34026	1.48261e-133	1.91642e-132			AT5G66590	-2.00873	3.10428	1.46895e-66	9.78733e-66
AT2G16700	1.3325	5.61485	2.48702e-150	3.63454e-149			ArthCt102	-2.0087	6.38127	0	0
AT3G12520	1.33238	4.89418	1.02972e-99	9.82428e-99			AT2G37210	-2.0075	0.98639	7.14595e-19	1.90074e-18
AT5G16970	1.33063	7.87043	0	0			AT5G06690	-2.00736	2.84523	4.21005e-62	2.65404e-61
AT4G39480	1.33008	0.0979418	6.24723e-05	9.50553e-05			AT5G35630	-2.00706	6.42769	0	0
AT1G30475	1.32967	3.53425	6.01752e-41	2.65892e-40			AT4G32770	-2.0067	3.03951	3.28019e-71	2.32634e-70
AT4G39950	1.32958	7.46936	5.37308e-266	1.53068e-264			AT5G18570	-2.00667	3.27826	6.92158e-86	5.7552e-85
AT1G45145	1.32952	6.43969	6.78092e-215	1.48323e-213			AT4G38660	-2.0061	3.76474	1.68848e-121	1.96327e-120
AT1G09797	1.32788	7.70966	7.86224e-298	2.65416e-296			AT5G64570	-2.00508	7.12736	0	0
AT4G34880	1.32685	2.33659	5.08844e-20	1.39637e-19			AT3G54090	-2.00421	5.07023	1.17621e-264	3.32739e-263
AT1G79610	1.32681	5.81063	7.43381e-170	1.24852e-168			AT4G39040	-2.00312	4.18196	1.84821e-128	2.29243e-127
AT4G13030	1.32582	5.13853	2.42944e-128	3.01153e-127			AT5G38700	-2.00219	1.36248	8.48967e-23	2.52064e-22
AT3G51430	1.32396	5.48816	9.05021e-140	1.21964e-138			AT1G05835	-2.00189	1.1961	1.94032e-21	5.5206e-21
AT5G64630	1.32367	3.8165	1.84845e-49	9.56087e-49			AT2G16580	-2.00106	0.339626	2.37341e-12	5.10279e-12
AT1G75730	1.32362	4.63916	7.31424e-89	6.24578e-88
AT5G53110	1.32141	3.94825	2.87506e-58	1.70326e-57			AT1G14700	-1.99931	1.9205	6.13018e-33	2.32348e-32
AT4G31650	1.32112	3.8673	6.99448e-53	3.8228e-52			AT1G28710	-1.99864	3.59232	1.17285e-94	1.06865e-93
AT1G51760	1.31871	7.00902	1.15731e-276	3.45742e-275			AT4G19410	-1.9972	7.22268	0	0
AT1G27980	1.31804	6.97323	2.29677e-256	6.24445e-255			AT4G25820	-1.99466	4.69752	3.16523e-218	7.09986e-217
AT3G18830	1.31775	7.02635	7.15861e-262	1.99997e-260			AT5G16250	-1.99304	3.75079	1.30319e-101	1.26478e-100
AT5G49690	1.31525	2.78456	9.10727e-27	2.99218e-26			AT3G16175	-1.99207	-0.202952	2.26894e-08	4.15641e-08
AT3G14710	1.31376	0.810564	3.88723e-07	6.70263e-07			AT3G18680	-1.99187	5.15269	1.57765e-245	4.07073e-244
AT2G46455	1.31332	0.778901	4.61068e-07	7.92577e-07			AT1G55490	-1.9917	7.59783	0	0
AT4G30460	1.31247	3.03023	1.13648e-30	4.09817e-30			AT3G62570	-1.99061	1.30751	1.84569e-22	5.41725e-22
AT2G26740	1.31189	5.97005	1.26885e-169	2.12929e-168			AT3G15450	-1.98885	8.07711	0	0
AT2G35940	1.31126	7.19451	2.11467e-296	6.98738e-295			AT3G53380	-1.98882	2.52913	5.9655e-42	2.69352e-41
AT5G65030	1.31093	1.0837	3.11048e-09	5.91186e-09			AT4G12520	-1.98837	3.6171	8.12943e-109	8.50525e-108
AT2G32140	1.31091	1.19114	1.28647e-09	2.48e-09			AT3G63300	-1.98709	2.53832	4.41178e-53	2.41711e-52
AT4G04680	1.31088	0.0849362	8.48791e-05	0.000128176			AT5G22355	-1.9867	0.610408	6.8447e-13	1.50156e-12
AT4G22940	1.31076	0.0848557	6.22746e-05	9.47759e-05			AT4G28162	-1.98641	0.283454	1.98668e-11	4.13696e-11
AT5G25755	1.31016	1.66784	2.5666e-12	5.5088e-12			AT2G23060	-1.98597	0.188426	7.61985e-11	1.55194e-10
AT3G22460	1.30958	3.02239	1.75209e-31	6.4291e-31			AT3G45070	-1.9859	3.36613	1.07951e-92	9.64511e-92
AT4G15530	1.30951	8.01656	0	0			AT5G58250	-1.98573	4.5418	1.8712e-194	3.66904e-193
AT4G12470	1.30928	7.83255	1.6017e-287	5.07707e-286			AT1G76450	-1.98476	3.78836	2.56812e-97	2.3938e-96
AT3G63110	1.30759	5.38845	1.59188e-116	1.77944e-115			AT1G19900	-1.98437	2.43514	7.23415e-48	3.63683e-47
AT3G50830	1.30605	6.24598	2.61043e-197	5.18885e-196			AT1G05135	-1.98311	2.58686	3.32084e-39	1.42026e-38
AT5G59070	1.30522	2.1461	1.69812e-17	4.33466e-17			AT3G23670	-1.98275	3.64494	1.97564e-107	2.03959e-106
AT4G30270	1.30403	8.67349	0	0			AT5G15970	-1.98274	4.46682	1.23717e-147	1.76844e-146
AT5G62150	1.30223	3.08717	4.29613e-31	1.56226e-30			AT2G16270	-1.98141	2.54355	8.97303e-52	4.81199e-51
AT1G68820	1.30199	5.9211	1.89033e-159	2.9385e-158			AT5G22920	-1.98102	6.83631	0	0
AT3G17890	1.30186	2.88885	1.94727e-27	6.50534e-27			AT4G33470	-1.9803	2.62797	2.56444e-55	1.45784e-54
AT5G18780	1.30048	4.2228	2.19599e-60	1.34218e-59			AT1G44000	-1.97998	4.18827	4.56837e-120	5.23669e-119
AT3G13110	1.29804	7.18781	3.36093e-252	8.89878e-251			AT2G17880	-1.9781	1.10187	1.25966e-19	3.41374e-19
AT2G29460	1.29721	3.59572	1.09761e-42	5.031e-42			AT1G73580	-1.97787	0.93611	1.61885e-17	4.13283e-17
AT4G16210	1.29713	5.80513	7.64574e-165	1.24289e-163			AT4G38690	-1.97759	3.74271	1.44625e-103	1.44163e-102
AT5G65140	1.29567	3.47466	7.10931e-40	3.07362e-39			AT4G31250	-1.97646	2.62515	1.98244e-54	1.11046e-53
AT1G30040	1.29551	3.80363	2.70661e-40	1.18382e-39			AT5G38420	-1.97621	1.04819	2.25593e-18	5.91278e-18
AT2G28690	1.29548	3.04778	3.49718e-30	1.2471e-29			AT3G07350	-1.97616	4.29052	2.58434e-124	3.11027e-123
AT5G27520	1.29484	5.50606	2.2707e-136	2.98463e-135			AT2G16850	-1.97448	3.62502	4.02724e-107	4.14069e-106
AT5G20910	1.2948	5.19767	3.50869e-118	3.97253e-117			AT1G62980	-1.97312	3.14729	1.02103e-61	6.38696e-61
AT4G37010	1.29377	4.12855	7.73341e-62	4.84654e-61			AT3G57190	-1.97213	3.48793	7.27665e-102	7.09281e-101
AT1G16500	1.29222	2.0118	2.09186e-15	4.99417e-15			AT3G07520	-1.9719	2.01681	9.34853e-38	3.90261e-37
AT3G17655	1.29183	0.0716937	7.07799e-05	0.000107397			AT4G29780	-1.97181	5.21553	4.40029e-194	8.59478e-193
AT4G25900	1.29181	7.17612	5.43009e-267	1.55788e-265			AT2G34190	-1.97011	2.72661	2.2951e-57	1.34356e-56
AT1G78050	1.29125	5.09016	4.88984e-96	4.49994e-95			AT5G19560	-1.96855	-0.0362003	4.47669e-09	8.44356e-09
AT1G78130	1.2903	3.20415	6.35571e-30	2.25022e-29			AT5G15900	-1.96805	0.0738577	3.41407e-10	6.75577e-10
AT5G45410	1.29029	7.37507	5.67247e-282	1.74614e-280			AT2G18260	-1.96795	-0.0363062	4.854e-09	9.14074e-09
AT1G35260	1.29006	3.45476	2.98457e-40	1.30426e-39			AT2G37380	-1.96775	0.317157	1.7893e-11	3.73363e-11
AT5G38780	1.29004	1.68988	7.0505e-12	1.48991e-11			AT3G17130	-1.96772	0.125727	2.03174e-10	4.0673e-10
AT2G21800	1.28894	2.96342	7.4736e-28	2.52296e-27			AT3G60550	-1.96738	3.01693	7.77255e-68	5.25828e-67
AT1G68390	1.28712	0.411749	7.03627e-06	1.13228e-05			AT3G54210	-1.96672	5.67341	0	0
AT1G70140	1.28698	4.84407	2.46096e-85	2.03125e-84			AT1G06660	-1.96528	1.59779	7.71191e-26	2.47708e-25
AT4G03820	1.28228	4.29528	1.66533e-59	1.0069e-58			AT3G21150	-1.96506	0.485807	3.41604e-12	7.30181e-12
AT4G00975	1.28158	4.74471	9.05023e-39	3.83739e-38			AT5G66190	-1.96454	5.85321	0	0
AT1G14130	1.28101	5.25525	1.14816e-114	1.26529e-113			AT2G20890	-1.96315	6.53993	0	0
AT1G15085	1.28086	0.269127	3.09167e-05	4.7887e-05			AT1G04250	-1.96064	6.82268	0	0
AT1G61667	1.2807	3.89507	6.71713e-54	3.73061e-53			AT2G36000	-1.95908	3.44741	4.32565e-92	3.82907e-91
AT1G27170	1.28046	4.15843	5.54967e-58	3.27149e-57			AT1G35680	-1.95874	6.00146	0	0
AT5G55200	1.27962	6.12796	4.0112e-173	6.90875e-172			AT1G49730	-1.95866	4.50564	1.33644e-173	2.30576e-172
AT4G03070	1.27853	3.14929	2.98538e-32	1.11299e-31			AT4G14480	-1.95847	2.75167	1.65103e-59	9.98557e-59
AT3G46540	1.27686	5.47201	1.44145e-130	1.82138e-129			AT5G26200	-1.95785	1.74776	1.00384e-26	3.29384e-26
AT3G44400	1.27594	5.12033	1.66916e-115	1.8495e-114			AT4G00180	-1.95728	3.56023	2.8205e-103	2.80182e-102
AT1G14370	1.27594	5.64171	7.21644e-132	9.2162e-131			AT4G29905	-1.95677	6.14607	0	0
AT5G03890	1.27489	1.1914	6.6091e-09	1.23756e-08			AT2G03420	-1.95638	2.44548	2.68516e-48	1.36174e-47
AT1G80900	1.27488	3.94281	3.25581e-49	1.68059e-48			AT3G59480	-1.9558	0.765927	2.15405e-15	5.13902e-15
AT2G39380	1.27479	2.69379	7.55137e-24	2.30664e-23			AT1G13250	-1.95486	2.94213	5.26808e-59	3.16163e-58
AT5G49780	1.27375	1.23913	2.48115e-09	4.73575e-09			AT2G35960	-1.95479	1.62558	1.32321e-28	4.53727e-28
AT2G38860	1.27098	5.71201	4.51043e-129	5.61516e-128			AT3G10310	-1.95431	2.68929	5.37719e-55	3.03977e-54
AT5G49620	1.26998	0.939222	1.26981e-07	2.24302e-07			AT4G17098	-1.95404	0.554042	1.27127e-13	2.86012e-13
AT1G55080	1.26948	3.62153	1.32787e-41	5.95043e-41			AT1G17710	-1.95259	3.75799	4.76884e-108	4.95348e-107
AT5G18270	1.26846	7.04678	2.94405e-259	8.14642e-258			AT3G12540	-1.95254	1.38979	2.02127e-24	6.26197e-24
AT4G16610	1.26828	2.94796	1.29602e-24	4.03673e-24			AT5G58960	-1.95242	3.40044	3.22038e-89	2.75925e-88
AT1G48260	1.26812	4.12657	6.91134e-51	3.65698e-50			AT3G03150	-1.95237	4.92648	3.4746e-232	8.40837e-231
AT1G20380	1.26802	4.58028	2.13051e-73	1.55228e-72			AT5G58390	-1.95192	1.5508	3.55871e-25	1.12469e-24
AT4G16146	1.26703	3.86532	9.552e-49	4.8944e-48			AT4G36360	-1.95153	6.43789	0	0
AT3G46010	1.26681	6.97276	1.26e-243	3.23055e-242			AT1G18250	-1.95125	2.96203	7.01762e-66	4.64516e-65
AT1G02300	1.26677	4.75873	2.75344e-90	2.38745e-89			AT2G33240	-1.95078	1.02841	3.02279e-18	7.88902e-18
AT3G29100	1.26568	2.21939	2.14908e-16	5.30397e-16			AT5G15230	-1.94924	7.36106	0	0
AT1G50400	1.26545	3.2926	3.10421e-35	1.23528e-34			AT1G04920	-1.94885	0.112954	3.09117e-10	6.13779e-10
AT5G50915	1.26529	2.42134	1.16901e-17	2.99535e-17			AT5G35927	-1.94847	-0.109357	1.96471e-08	3.60889e-08
AT4G24110	1.26528	3.49278	3.83979e-30	1.36687e-29			AT1G07135	-1.94676	1.97084	5.39202e-31	1.95551e-30
AT4G36520	1.26525	4.25094	1.44393e-60	8.86268e-60			AT5G01420	-1.94646	-0.0505941	6.26585e-09	1.17427e-08
AT3G53230	1.26447	8.23255	3.69964e-282	1.14232e-280			AT2G07170	-1.94571	3.1401	3.60299e-78	2.74976e-77
AT5G58320	1.26444	4.53624	2.00258e-72	1.44196e-71			AT5G44020	-1.94475	8.47152	0	0
AT5G08155	1.26349	6.91025	4.03366e-71	2.8577e-70			AT3G59765	-1.94473	2.06474	1.19035e-36	4.88066e-36
AT3G05650	1.26293	1.10341	1.54781e-08	2.85788e-08			AT2G42600	-1.94437	7.30106	0	0
AT5G46760	1.26235	6.8065	5.28493e-239	1.32812e-237			AT3G56650	-1.9439	3.28924	6.96233e-87	5.837e-86
AT1G59850	1.26233	2.11463	7.39615e-16	1.79326e-15			AT5G55450	-1.9406	1.83267	4.04324e-32	1.50295e-31
AT5G18770	1.26198	3.94857	5.98148e-54	3.32386e-53			AT5G62670	-1.93893	5.12191	4.94403e-257	1.34961e-255
AT5G40690	1.26164	5.76117	6.78812e-136	8.91078e-135			AT5G61290	-1.93891	0.466073	1.09333e-12	2.37817e-12
AT5G42050	1.26057	8.53874	0	0			AT4G07400	-1.93832	1.92331	1.71339e-29	6.00533e-29
AT4G39361	1.26004	4.205	5.7859e-62	3.63616e-61			AT3G15190	-1.93652	5.52964	1.10269e-296	3.67353e-295
AT1G65180	1.25938	2.57109	1.62934e-21	4.64495e-21			AT2G45850	-1.93466	3.42895	6.04793e-89	5.16663e-88
AT5G07610	1.25934	2.55533	2.42283e-18	6.34364e-18			AT1G09945	-1.93273	1.22573	2.63766e-17	6.69748e-17
AT1G65150	1.25933	3.64593	1.89439e-42	8.63429e-42			AT1G11260	-1.93245	6.00041	0	0
AT5G01540	1.25921	3.20998	3.04712e-33	1.16276e-32			AT5G15530	-1.93237	3.95189	1.45093e-119	1.65943e-118
AT2G30740	1.25877	5.58763	3.55034e-139	4.75924e-138			AT5G58140	-1.93151	6.49367	0	0
AT4G26470	1.25871	2.8494	8.38577e-24	2.55842e-23			AT1G64590	-1.9305	2.3525	3.73285e-40	1.62733e-39
AT1G51830	1.25724	5.82867	1.04933e-146	1.49362e-145			AT1G68238	-1.9298	3.01645	4.08486e-69	2.80947e-68
AT1G74650	1.25652	2.26072	8.20155e-18	2.11083e-17			AT3G00880	-1.92972	0.100074	5.12492e-10	1.00479e-09
AT1G51790	1.25553	4.42881	9.39275e-68	6.34802e-67			AT1G67700	-1.92918	4.79337	4.20818e-183	7.68591e-182
AT5G10520	1.25439	4.12591	5.79196e-56	3.32529e-55			AT3G46530	-1.92863	4.87973	2.76581e-223	6.36608e-222
AT1G69520	1.25402	3.43826	1.3698e-38	5.79354e-38			AT4G01037	-1.92749	4.66485	1.6791e-170	2.83655e-169
AT2G46630	1.2539	3.09228	2.75281e-28	9.37743e-28			AT4G32280	-1.92737	0.0469592	4.61312e-09	8.69683e-09
AT2G16870	1.25369	4.0985	3.49019e-58	2.06526e-57			AT3G06750	-1.92631	2.21403	1.5614e-41	6.98922e-41
AT3G47790	1.25354	3.13066	3.74792e-31	1.36561e-30			AT2G46570	-1.92519	0.495866	4.90224e-13	1.08082e-12
AT1G77240	1.25168	0.834521	8.48028e-07	1.43691e-06			AT4G13710	-1.92468	1.4113	1.2523e-22	3.69649e-22
AT3G43800	1.25049	6.08731	4.62791e-157	7.06925e-156			AT2G43560	-1.92432	3.95545	4.37601e-111	4.66506e-110
AT1G06520	1.25001	2.32574	6.29779e-18	1.62623e-17			AT5G43725	-1.92397	-0.0653348	1.80081e-08	3.31264e-08
AT3G17690	1.24893	1.44686	1.89894e-10	3.8052e-10			AT4G39010	-1.92298	-0.0654371	2.01473e-08	3.69909e-08
AT5G04020	1.24839	5.01233	2.95921e-103	2.93818e-102			AT3G29240	-1.92277	6.04301	0	0
AT4G16563	1.24825	3.8861	3.75136e-47	1.86098e-46			AT3G19480	-1.92168	1.3464	1.7849e-22	5.2411e-22
AT5G05350	1.2467	2.32253	1.7188e-18	4.52017e-18			AT5G43470	-1.92095	4.40199	1.30503e-161	2.07157e-160
AT3G56200	1.24654	5.85813	1.19721e-153	1.78173e-152			AT1G26210	-1.92081	0.741034	5.26331e-15	1.23877e-14
AT2G39710	1.24546	4.40096	1.09302e-65	7.22318e-65			AT4G22010	-1.91994	4.97302	9.29685e-197	1.83715e-195
AT4G36990	1.24543	6.37199	3.11393e-134	4.04831e-133			AT2G25880	-1.91876	2.31101	3.87226e-42	1.75386e-41
AT1G21340	1.24478	0.336547	2.18473e-05	3.41923e-05			AT4G22990	-1.91856	1.96381	3.79748e-34	1.47522e-33
AT1G80110	1.24475	3.05782	2.36591e-29	8.26375e-29			AT3G44900	-1.91818	-0.251624	7.02269e-08	1.2558e-07
AT4G09080	1.2446	1.96292	2.60294e-14	5.98984e-14			AT2G22650	-1.91728	2.40631	9.77879e-47	4.81101e-46
AT2G04400	1.24452	6.29611	1.88872e-172	3.23929e-171			AT5G10850	-1.91711	0.282985	1.24988e-10	2.52331e-10
AT5G04370	1.24421	0.29216	4.98683e-05	7.63306e-05			AT4G27600	-1.91701	5.32478	5.52957e-260	1.53637e-258
AT2G01520	1.24399	5.00933	2.14949e-92	1.91292e-91			AT2G05790	-1.91477	4.71311	1.54533e-206	3.2436e-205
AT3G01420	1.24363	8.94406	0	0			AT3G08700	-1.91401	0.188215	3.21373e-10	6.37489e-10
AT5G42146	1.24356	3.30565	1.28315e-34	5.03392e-34			AT4G34131	-1.91365	5.01845	7.89419e-159	1.22152e-157
AT3G59700	1.24319	4.30948	6.45828e-62	4.05494e-61			AT1G79850	-1.91333	5.98601	0	0
AT5G64430	1.24315	6.05324	2.02416e-171	3.44243e-170			AT5G19097	-1.91304	0.563336	4.82602e-13	1.06448e-12
AT5G22270	1.24269	4.16164	7.90871e-59	4.724e-58			AT3G60965	-1.91298	2.94114	1.06574e-64	6.96566e-64
AT2G39725	1.2415	3.44978	7.77682e-39	3.30576e-38			AT5G56220	-1.91083	4.55735	2.038e-173	3.51316e-172
AT1G74240	1.24097	4.11776	7.49966e-54	4.15952e-53			AT3G12870	-1.90908	2.05116	1.28014e-32	4.81867e-32
AT3G20380	1.24037	4.43447	2.96071e-71	2.10344e-70			AT5G43230	-1.9086	0.73279	4.65396e-15	1.09688e-14
AT2G43700	1.24024	2.0428	6.96782e-12	1.47274e-11			AT1G55260	-1.90803	5.21883	2.47017e-194	4.83881e-193
AT2G01610	1.23988	2.71883	3.20395e-22	9.34562e-22			AT1G30750	-1.90687	2.57349	2.46592e-51	1.31095e-50
AT1G11482	1.23973	1.42127	2.66349e-09	5.07516e-09			AT3G09780	-1.9067	2.54366	4.53488e-45	2.17818e-44
AT1G05490	1.23873	5.84141	1.13423e-137	1.50451e-136			AT1G10960	-1.90537	6.54662	0	0
AT5G58700	1.23793	5.00493	1.51265e-89	1.2999e-88			AT3G61830	-1.90504	2.82431	2.72749e-57	1.59392e-56
AT5G09440	1.23636	6.71572	6.78762e-229	1.60987e-227			AT1G49650	-1.90486	2.7928	1.45076e-60	8.90188e-60
AT1G07090	1.23316	4.70697	3.93111e-83	3.15595e-82			AT3G05936	-1.90367	0.628145	9.8358e-14	2.22249e-13
AT4G05010	1.23281	3.68837	8.13049e-43	3.7377e-42			AT3G04760	-1.90272	4.7768	7.94803e-190	1.51446e-188
AT3G62070	1.23271	1.80166	1.2193e-12	2.64619e-12			AT1G33475	-1.90238	0.316856	3.67e-11	7.56214e-11
AT1G09100	1.23012	6.15359	2.96172e-165	4.82232e-164			AT1G24330	-1.90237	1.45717	1.2259e-22	3.62333e-22
AT3G21080	1.2282	4.07429	1.40586e-53	7.76752e-53			AT2G40490	-1.90187	5.85698	0	0
AT4G33150	1.22781	7.03407	2.41389e-216	5.34353e-215			AT3G62630	-1.90131	4.16815	8.0341e-143	1.10176e-141
AT1G77235	1.22763	1.78167	3.2199e-12	6.88909e-12			AT1G32450	-1.90115	4.27341	1.50519e-120	1.73323e-119
AT1G18980	1.22737	3.66238	3.79869e-43	1.75748e-42			AT1G18330	-1.90085	4.06282	2.30413e-134	2.99744e-133
AT1G14340	1.22704	4.92733	4.52166e-97	4.20699e-96			AT3G55630	-1.9007	2.8053	1.2819e-55	7.32026e-55
AT4G28940	1.22646	4.4501	4.78984e-61	2.96782e-60			AT3G26710	-1.9003	4.62289	9.45634e-184	1.73652e-182
AT5G65110	1.22645	8.04647	1.70028e-297	5.73033e-296			AT5G50740	-1.89982	1.39032	6.46881e-21	1.81854e-20
AT4G08850	1.2264	8.32573	5.94628e-297	1.99078e-295			AT1G06243	-1.8989	2.40328	2.4327e-44	1.15073e-43
AT2G33550	1.22621	3.50892	1.26123e-35	5.0717e-35			AT2G36100	-1.89835	3.49329	1.72792e-80	1.35079e-79
AT4G18630	1.22619	3.34251	1.05189e-34	4.13628e-34			AT5G57345	-1.89818	3.6498	6.29438e-87	5.28139e-86
AT1G24150	1.2256	5.4524	5.13971e-126	6.26006e-125			AT3G50060	-1.89705	3.40097	1.61379e-85	1.33527e-84
AT3G20975	1.22212	2.14952	1.0749e-15	2.595e-15			AT3G00490	-1.89596	0.176055	4.6804e-10	9.19243e-10
AT1G75166	1.2218	2.26883	6.55357e-16	1.59297e-15			AT5G54530	-1.89573	0.175888	5.17506e-10	1.01433e-09
AT2G31160	1.22169	3.72326	2.14583e-42	9.76713e-42			AT2G43600	-1.89537	-0.20298	7.00809e-08	1.25352e-07
AT5G65790	1.22168	4.22279	8.38996e-46	4.08016e-45			AT2G25095	-1.89404	0.435341	5.8486e-12	1.23929e-11
AT3G14360	1.2208	3.41971	2.24804e-34	8.79376e-34			AT3G23810	-1.89259	8.5945	0	0
AT1G11570	1.21991	0.678346	7.11298e-06	1.14403e-05			AT1G08980	-1.89108	4.60259	1.66105e-183	3.04751e-182
AT1G20620	1.2191	11.0719	8.94411e-263	2.50918e-261			AT4G11211	-1.89078	2.0539	2.97585e-30	1.06269e-29
AT1G34570	1.21831	3.50595	1.22638e-33	4.71085e-33			AT3G12830	-1.89073	2.8959	1.39075e-59	8.41888e-59
AT2G28960	1.21759	4.19499	3.03951e-59	1.83339e-58			AT4G14750	-1.89029	2.7428	2.71979e-52	1.47062e-51
AT5G07390	1.21747	2.78687	1.08557e-21	3.11712e-21			AT4G14120	-1.89007	0.0736495	2.58031e-09	4.92084e-09
AT1G17290	1.21704	8.79357	9.15411e-276	2.72271e-274			AT5G23120	-1.89003	5.85765	0	0
AT3G55370	1.21663	3.64934	8.2053e-40	3.54292e-39			AT5G17390	-1.8899	0.073718	2.88022e-09	5.4804e-09
AT4G05590	1.21662	3.78375	3.54043e-44	1.67121e-43			AT1G65710	-1.88888	0.782413	8.17317e-15	1.91009e-14
AT3G04530	1.21658	2.26652	2.01588e-16	4.98007e-16			AT4G19510	-1.8888	5.24839	2.5106e-233	6.11204e-232
AT5G44700	1.21518	2.80109	9.23681e-23	2.74006e-22			AT5G17040	-1.88789	2.43563	6.48885e-45	3.1086e-44
AT2G36340	1.21326	4.11044	5.91518e-47	2.92153e-46			AT1G23010	-1.88726	3.62328	2.62239e-90	2.27577e-89
AT3G50650	1.21242	4.10692	2.42389e-54	1.35437e-53			AT3G10405	-1.88634	2.34148	4.15172e-42	1.87959e-41
AT3G45970	1.21214	5.29174	1.05605e-97	9.8755e-97			AT5G51790	-1.88576	1.98165	1.46371e-33	5.61716e-33
AT3G01205	1.21204	0.0178308	0.000285818	0.000417755			AT1G53140	-1.88525	2.91348	2.4813e-64	1.615e-63
AT1G23840	1.21135	0.0717636	0.000316295	0.000460904			AT1G01900	-1.88491	1.91227	8.09515e-29	2.78951e-28
AT1G64820	1.21072	0.123917	0.00020335	0.000299923			AT3G29185	-1.88422	4.3082	2.95713e-124	3.5547e-123
AT4G23720	1.21062	0.123834	0.000251855	0.000369501			AT4G02420	-1.88372	1.85173	3.77307e-26	1.22141e-25
AT3G12040	1.21006	1.79011	7.83635e-10	1.52225e-09			AT2G21220	-1.88176	0.212843	4.26806e-10	8.40295e-10
AT1G05853	1.20989	0.314767	7.40568e-05	0.00011221			AT5G51670	-1.88159	2.27318	3.39687e-41	1.50852e-40
AT5G59180	1.20945	4.54043	3.9092e-72	2.80683e-71			AT5G37630	-1.88091	3.44913	1.53925e-81	1.21407e-80
AT1G76220	1.20795	0.634024	1.22356e-05	1.94074e-05			AT4G34580	-1.87943	3.53523	4.33539e-91	3.7916e-90
AT4G01480	1.20712	7.18846	1.66289e-234	4.07771e-233			AT4G36060	-1.87757	0.163672	7.42156e-10	1.44334e-09
AT1G30510	1.20664	6.81595	7.94214e-200	1.60868e-198			AT4G20130	-1.87687	4.96535	6.11642e-209	1.2959e-207
AT3G12070	1.20653	2.9173	2.31075e-25	7.33839e-25			AT4G15350	-1.87639	0.774157	8.67361e-15	2.02564e-14
AT1G49160	1.20601	4.86122	3.22612e-81	2.53374e-80			AT3G09050	-1.87575	2.52294	2.42481e-48	1.23094e-47
AT3G27884	1.20582	1.37373	6.32809e-09	1.1856e-08			AT3G06435	-1.87556	4.1729	1.64923e-138	2.19915e-137
AT4G06375	1.20153	4.80149	6.36873e-40	2.75756e-39			AT5G27390	-1.87537	3.16289	2.47689e-65	1.63152e-64
AT3G56400	1.20016	3.89642	3.51511e-41	1.56069e-40			AT3G18750	-1.87528	2.41637	8.59694e-43	3.94855e-42
AT1G67360	1.19925	5.50592	4.65902e-110	4.93043e-109			AT1G19530	-1.87497	4.1757	2.72945e-139	3.66369e-138
AT4G12610	1.19879	5.606	5.38085e-102	5.25755e-101			AT2G38170	-1.87445	6.37474	0	0
AT1G44890	1.19719	2.93138	4.86941e-25	1.5339e-24			AT5G53250	-1.87362	3.36421	2.65863e-69	1.83352e-68
AT4G40010	1.19679	2.09205	1.75207e-14	4.0521e-14			AT3G02040	-1.87328	5.58274	1.98877e-216	4.41695e-215
AT5G64870	1.19541	2.75471	6.92678e-22	1.99946e-21			AT1G80280	-1.87281	4.01308	4.17383e-104	4.17486e-103
AT3G43190	1.19538	4.50067	3.63244e-63	2.32025e-62			AT1G74850	-1.8725	4.81774	7.16033e-206	1.49827e-204
AT5G01940	1.19506	2.59893	1.68567e-20	4.67845e-20			AT3G52525	-1.87201	0.534758	1.29808e-12	2.81535e-12
AT1G52080	1.19492	4.74457	3.28104e-80	2.55605e-79			AT3G58650	-1.86706	2.44033	1.72963e-38	7.30171e-38
AT2G01350	1.19468	6.46953	6.9598e-180	1.24203e-178			AT4G26770	-1.86634	0.455621	8.488e-12	1.78883e-11
AT5G19440	1.19424	8.1965	6.15194e-277	1.84331e-275			AT3G48460	-1.86619	2.48817	1.43283e-44	6.80628e-44
AT3G53350	1.19183	3.67165	8.15451e-41	3.59533e-40			AT1G64690	-1.8656	0.914109	8.36536e-16	2.02607e-15
AT1G69900	1.1918	3.83766	9.89358e-45	4.71627e-44			AT5G09220	-1.86557	4.98638	1.38376e-206	2.90748e-205
AT5G49520	1.19134	5.31648	5.01775e-103	4.96747e-102			AT3G60330	-1.86396	4.33798	1.48619e-157	2.27535e-156
AT1G66480	1.19045	4.23727	5.61022e-53	3.07039e-52			AT5G46420	-1.86359	5.95731	0	0
AT2G25570	1.18998	4.28731	3.04909e-55	1.72995e-54			AT3G01175	-1.86032	2.70456	2.36703e-49	1.22275e-48
AT3G15180	1.18967	6.04605	4.43436e-149	6.42475e-148			AT1G17255	-1.85856	1.98879	3.57226e-33	1.3611e-32
AT1G05730	1.18871	2.82062	3.65875e-23	1.09708e-22			AT5G03790	-1.85799	0.525123	2.25543e-12	4.85327e-12
AT1G06237	1.18783	4.11192	5.55926e-47	2.74775e-46			AT5G11550	-1.8574	2.10366	3.84155e-34	1.49205e-33
AT1G65860	1.18735	0.968307	2.90341e-07	5.038e-07			ArthCt097	-1.85667	0.936197	3.57448e-16	8.76315e-16
AT3G14610	1.18698	6.58552	6.10156e-201	1.24333e-199			AT5G57770	-1.8551	1.58882	1.23689e-22	3.65366e-22
AT4G30450	1.18453	3.27901	3.3741e-31	1.23051e-30			AT1G64500	-1.85494	2.17401	7.26933e-36	2.93834e-35
AT2G39270	1.18451	5.21254	4.53579e-103	4.49694e-102			AT5G02710	-1.85424	3.6966	1.25034e-103	1.24695e-102
AT3G27960	1.18176	5.50529	1.18458e-113	1.29137e-112			AT5G51560	-1.85278	4.53211	2.84379e-155	4.27942e-154
AT5G55170	1.18052	1.12284	1.12653e-07	1.99562e-07			AT1G12390	-1.85253	2.7777	1.52914e-54	8.58448e-54
AT4G31730	1.18038	3.96149	1.23651e-42	5.66254e-42			AT5G15960	-1.85178	1.58846	5.53502e-23	1.65259e-22
AT2G30970	1.18	8.34589	5.72402e-284	1.7892e-282			AT4G34620	-1.85164	8.16178	0	0
AT3G29635	1.17817	0.336752	4.99019e-05	7.63705e-05			AT3G13000	-1.85025	3.746	8.54704e-99	8.07464e-98
AT5G47760	1.17813	5.26719	1.4443e-99	1.37345e-98			AT4G08870	-1.84813	2.96297	3.55252e-63	2.26991e-62
AT1G80820	1.17703	3.36537	3.98713e-33	1.51832e-32			AT3G15630	-1.848	5.135	3.16186e-189	5.99658e-188
AT5G20240	1.17679	0.932086	7.25408e-07	1.23358e-06			AT2G24230	-1.8473	3.9929	1.44933e-123	1.72989e-122
AT4G33985	1.17478	3.24262	5.84154e-29	2.0205e-28			AT4G24570	-1.84725	5.61515	2.70224e-276	8.0491e-275
AT2G34080	1.17452	4.38222	1.45037e-56	8.39347e-56			AT2G39430	-1.84702	3.30065	3.72468e-78	2.84156e-77
AT4G28390	1.17438	4.76237	6.30138e-71	4.45185e-70			AT1G05200	-1.84697	4.40614	3.31441e-152	4.90382e-151
AT4G22470	1.17389	1.56874	2.11653e-10	4.23202e-10			AT4G15560	-1.84607	6.89072	0	0
AT5G58500	1.17252	2.23475	2.37639e-15	5.65946e-15			AT2G20080	-1.84544	1.0348	1.3646e-17	3.49077e-17
AT5G66558	1.17228	3.14011	1.24733e-27	4.18567e-27			AT5G24070	-1.84445	1.68362	9.32814e-27	3.06325e-26
AT2G41300	1.17143	1.11652	1.25173e-07	2.21238e-07			AT4G20935	-1.84431	-0.00815713	1.12518e-08	2.08934e-08
AT1G22985	1.17062	2.56208	6.1716e-17	1.55094e-16			AT1G12010	-1.84397	4.63094	3.00782e-158	4.61891e-157
AT4G14710	1.17056	7.05736	4.44709e-217	9.93117e-216			AT5G18600	-1.84303	4.55283	7.45232e-168	1.23423e-166
AT1G69410	1.17055	7.55379	1.12968e-255	3.05089e-254			AT2G38140	-1.84295	4.84134	1.15391e-177	2.03062e-176
AT5G02460	1.17024	2.93319	2.50499e-24	7.74161e-24			AT2G23010	-1.84252	2.30995	5.01713e-40	2.17839e-39
AT5G58210	1.16852	4.79214	3.66936e-77	2.77428e-76			AT2G21210	-1.84165	3.8803	5.21932e-109	5.47191e-108
AT2G33590	1.16747	6.56748	5.70024e-173	9.80122e-172			AT4G12880	-1.84111	5.3049	1.99861e-251	5.28483e-250
AT3G11410	1.16692	5.24888	5.59424e-97	5.20254e-96			AT1G25450	-1.83938	4.72484	5.84297e-193	1.13253e-191
AT1G54570	1.16529	6.34723	2.37953e-163	3.81611e-162			AT3G07425	-1.83924	-0.0652652	3.66719e-08	6.65165e-08
AT4G30960	1.16488	7.92954	3.45781e-225	8.0411e-224			AT3G44510	-1.83856	2.07767	2.3384e-34	9.13312e-34
AT4G19810	1.16465	5.27352	1.67319e-105	1.69368e-104			AT2G25060	-1.83842	3.70925	2.13484e-102	2.10011e-101
AT1G73130	1.16413	4.41543	3.89172e-59	2.34185e-58			AT3G22760	-1.83779	1.62964	1.72521e-24	5.35461e-24
AT1G77230	1.16396	5.04183	2.45667e-93	2.20762e-92			AT1G01750	-1.83764	3.23885	8.98344e-73	6.49856e-72
AT2G15310	1.16379	2.69862	1.3939e-20	3.87981e-20			AT5G06930	-1.83754	3.56377	3.29818e-93	2.95727e-92
AT5G26290	1.16343	5.10846	1.29026e-92	1.15078e-91			AT3G12930	-1.83464	5.01769	1.26428e-207	2.66471e-206
AT3G53970	1.16299	6.47609	9.4487e-185	1.74939e-183			AT5G65530	-1.83422	2.70894	1.17847e-51	6.30647e-51
AT5G38240	1.16298	0.770394	3.77378e-06	6.15988e-06			AT5G60680	-1.83407	5.74819	1.03842e-252	2.76389e-251
AT5G12890	1.16176	4.98326	2.85166e-85	2.35085e-84			AT2G35410	-1.83347	4.38308	3.39799e-142	4.64102e-141
AT5G00750	1.1613	2.96908	8.80837e-24	2.68574e-23			AT4G13370	-1.83234	2.6588	2.18085e-50	1.14438e-49
AT1G80890	1.16103	3.54144	6.49e-36	2.62595e-35			AT2G34170	-1.83179	3.04277	6.50726e-61	4.02088e-60
AT3G51890	1.16088	4.39537	3.20595e-59	1.93321e-58			AT1G64720	-1.83159	7.2623	0	0
AT2G36270	1.16057	1.57844	6.49415e-10	1.26638e-09			AT1G18650	-1.83155	2.61564	3.71568e-43	1.72026e-42
AT1G69840	1.16051	5.84693	3.70142e-128	4.57986e-127			AT5G25840	-1.83131	2.61721	4.6851e-41	2.0747e-40
AT1G23560	1.16024	1.91608	1.50435e-12	3.25507e-12			AT1G43020	-1.83091	1.60703	5.68547e-25	1.78958e-24
AT1G64710	1.15991	6.17557	5.28395e-156	8.00497e-155			AT1G22330	-1.83057	2.80001	9.1817e-54	5.08685e-53
AT4G24026	1.15959	1.31936	2.02896e-08	3.72421e-08			AT4G32800	-1.82981	1.98147	1.38385e-32	5.20326e-32
AT4G13680	1.15936	2.89666	4.32253e-22	1.25506e-21			AT3G13510	-1.82952	4.26025	3.6021e-133	4.65013e-132
AT5G53030	1.15919	3.5454	6.01865e-36	2.43669e-35			AT5G64380	-1.82895	2.90754	7.04682e-61	4.34897e-60
AT5G46780	1.15867	5.20486	2.14708e-85	1.77434e-84			AT1G12240	-1.82816	6.41316	0	0
AT2G29490	1.15864	6.75682	8.69457e-165	1.41113e-163			AT5G14150	-1.82816	2.15486	6.76955e-35	2.67755e-34
AT5G22800	1.15858	8.34433	3.64445e-273	1.07294e-271			AT5G60660	-1.82795	2.90592	1.01148e-52	5.50592e-52
AT3G60110	1.15799	3.03535	6.48954e-25	2.03886e-24			AT3G46130	-1.82723	1.36266	1.95476e-21	5.56091e-21
AT2G35950	1.15787	0.97529	4.62329e-07	7.94474e-07			AT1G66970	-1.82707	5.14352	2.43356e-212	5.28314e-211
AT3G49380	1.15778	0.185999	0.000148873	0.000221266			AT5G09990	-1.82703	-0.186878	1.78654e-07	3.1341e-07
AT1G65610	1.15702	5.27856	8.0881e-90	6.99208e-89			AT2G36990	-1.82636	5.30896	4.15649e-227	9.77813e-226
AT5G23510	1.15605	4.93043	2.63324e-78	2.01345e-77			AT2G29620	-1.82561	2.36002	3.56357e-41	1.58186e-40
AT1G56430	1.15604	4.24118	1.43967e-51	7.68597e-51			AT1G23390	-1.82542	6.75693	0	0
AT3G26440	1.15537	5.99736	4.50199e-138	5.99132e-137			AT3G47450	-1.82408	3.89661	2.18927e-102	2.15261e-101
AT3G21351	1.15473	4.01513	3.24394e-41	1.44155e-40			AT2G04780	-1.82271	5.32349	7.1416e-243	1.82183e-241
AT4G06746	1.15382	1.69402	1.65939e-10	3.3331e-10			AT4G28080	-1.82182	5.13731	9.83845e-215	2.14971e-213
AT3G23250	1.15378	4.09669	1.54014e-50	8.10696e-50			AT4G02700	-1.82177	3.76801	3.64809e-87	3.06861e-86
AT4G37980	1.15291	5.16802	1.63592e-91	1.43755e-90			AT3G60900	-1.82058	1.0682	2.87315e-16	7.0686e-16
AT1G04277	1.15282	3.59948	1.70342e-28	5.8272e-28			AT3G55940	-1.82018	0.964961	7.95527e-16	1.92721e-15
AT5G19950	1.15275	2.10223	4.48804e-12	9.54987e-12			AT5G21080	-1.82007	0.637283	3.96292e-12	8.44758e-12
AT1G21120	1.15209	3.40899	5.53743e-32	2.05122e-31			AT1G13710	-1.81954	4.75971	4.43039e-150	6.4699e-149
AT4G21980	1.15203	6.25814	1.28116e-139	1.72425e-138			AT1G29730	-1.81954	1.80487	1.95483e-26	6.36988e-26
AT3G06490	1.15115	2.37177	5.06573e-16	1.23503e-15			AT5G11020	-1.8187	2.85044	4.91e-57	2.85864e-56
AT3G47540	1.15061	3.27591	5.02545e-30	1.78392e-29			AT5G11450	-1.81864	5.08107	5.22647e-206	1.09475e-204
AT5G01030	1.1505	5.62705	4.44438e-108	4.6212e-107			AT4G35100	-1.81827	8.13095	0	0
AT3G13650	1.14975	3.14809	1.33527e-27	4.47704e-27			AT5G40380	-1.81766	3.21969	6.64652e-60	4.03795e-59
AT4G30935	1.14971	4.86018	9.9156e-83	7.9227e-82			AT5G57030	-1.8174	4.51239	2.99904e-157	4.58803e-156
AT5G18255	1.14938	6.80812	4.65924e-108	4.84212e-107			AT1G12950	-1.81727	3.25109	4.55793e-68	3.09076e-67
AT5G00560	1.14918	0.996283	5.9449e-07	1.01452e-06			AT1G65390	-1.81635	2.22618	3.23699e-37	1.33779e-36
AT3G60720	1.14902	2.96077	2.94938e-24	9.09835e-24			AT5G51680	-1.81587	1.08857	4.62904e-17	1.16647e-16
AT4G34180	1.14856	7.35175	7.70608e-218	1.72662e-216			AT5G07080	-1.81555	2.23548	3.70922e-35	1.47372e-34
AT5G65970	1.14826	4.96389	2.22776e-86	1.85845e-85			AT4G14870	-1.8129	2.44194	1.47573e-37	6.13525e-37
AT2G16890	1.14815	4.40534	3.80721e-56	2.18952e-55			AT4G09510	-1.81271	4.80134	2.96757e-187	5.55014e-186
AT5G48780	1.14799	2.37959	2.85295e-16	7.01974e-16			AT1G73530	-1.81237	2.86153	2.10773e-47	1.05179e-46
AT1G73630	1.14726	3.73956	4.40767e-35	1.74745e-34			AT2G33850	-1.81125	4.14911	1.84992e-131	2.35513e-130
AT2G16586	1.14695	6.01985	6.61761e-118	7.47156e-117			AT5G41460	-1.8107	1.78452	1.4055e-26	4.59539e-26
AT1G07870	1.14685	4.73481	4.53405e-72	3.25318e-71			AT5G11440	-1.81016	0.455627	2.75993e-11	5.71423e-11
AT5G02360	1.14666	0.939391	1.21043e-06	2.03243e-06			AT1G61280	-1.80815	1.1077	2.6756e-17	6.79212e-17
AT1G68340	1.14605	2.93742	2.35762e-23	7.10512e-23			AT1G01110	-1.80718	1.24377	1.45814e-19	3.94372e-19
AT1G52200	1.14508	6.49658	5.59515e-161	8.83319e-160			AT5G17300	-1.80613	3.92755	3.45075e-102	3.38475e-101
AT1G22070	1.14394	6.07008	2.70357e-143	3.72269e-142			AT4G28050	-1.80604	3.17019	1.53647e-68	1.05103e-67
AT1G56010	1.14379	5.23013	4.31844e-95	3.94898e-94			AT5G07020	-1.80588	4.41547	6.48415e-149	9.3678e-148
AT1G07390	1.1429	5.1479	4.37527e-91	3.82482e-90			AT5G14330	-1.80503	3.72029	2.30897e-73	1.6817e-72
AT5G64900	1.14251	1.2626	4.14777e-08	7.5025e-08			AT5G46580	-1.80493	5.57858	2.25144e-276	6.71619e-275
AT1G53660	1.14094	1.88672	9.324e-11	1.89179e-10			AT5G47220	-1.80481	2.43462	4.52238e-39	1.93006e-38
AT1G29060	1.14051	3.80345	1.97143e-41	8.80515e-41			AT5G66230	-1.80449	3.2147	1.09829e-64	7.17608e-64
AT4G16770	1.14004	4.90026	9.13945e-85	7.48562e-84			AT1G59940	-1.80425	2.35512	4.71429e-41	2.08671e-40
AT5G15950	1.1392	6.39484	8.74534e-163	1.39919e-161			AT1G42550	-1.80413	4.59129	2.83403e-139	3.80154e-138
AT1G49670	1.13847	7.32822	4.1033e-210	8.76712e-209			AT5G30510	-1.80406	6.98252	0	0
AT3G16565	1.13842	4.40891	2.62575e-58	1.55647e-57			AT2G26480	-1.8033	1.84847	1.34792e-24	4.19709e-24
AT1G02390	1.13841	1.6329	6.37073e-10	1.24291e-09			AT4G01110	-1.8016	-0.0363035	2.35938e-08	4.31778e-08
AT4G05050	1.13771	9.14168	7.18075e-244	1.84576e-242			AT1G49380	-1.8007	4.11058	1.00302e-112	1.08469e-111
AT1G30545	1.13633	2.59251	2.73624e-18	7.15314e-18			AT1G67830	-1.79945	2.73164	6.85318e-48	3.44701e-47
AT1G17490	1.13599	3.51427	1.179e-32	4.44207e-32			AT3G02640	-1.79945	3.22065	1.25417e-53	6.93321e-53
AT4G12382	1.1353	1.11659	2.76034e-07	4.7949e-07			AT5G35750	-1.79873	4.92918	2.92785e-204	6.1012e-203
AT1G13830	1.13429	3.17292	1.83393e-27	6.13278e-27			AT1G02205	-1.79864	3.14675	6.84686e-62	4.29625e-61
AT1G09960	1.13401	3.19558	1.66351e-26	5.42845e-26			AT4G29240	-1.79819	1.23765	8.64775e-19	2.29357e-18
AT5G65320	1.13356	1.25688	1.15384e-07	2.04328e-07			AT3G06770	-1.79665	3.19736	1.67583e-66	1.11547e-65
AT5G13660	1.13246	3.58076	1.55253e-32	5.82667e-32			AT3G04260	-1.7952	5.69134	8.51423e-267	2.43582e-265
AT3G08640	1.13215	6.16495	3.92423e-146	5.55841e-145			AT4G30320	-1.79502	1.19006	1.07897e-17	2.76814e-17
AT3G62590	1.13208	3.12922	2.72081e-25	8.6244e-25			AT5G37990	-1.79485	2.6565	4.54288e-49	2.34197e-48
AT5G18180	1.13181	1.36337	2.89461e-08	5.26967e-08			AT3G04320	-1.79484	2.07101	2.521e-33	9.63995e-33
AT1G34750	1.13029	4.45332	1.1302e-57	6.63736e-57			AT5G38550	-1.79459	2.07083	1.86768e-32	6.99515e-32
AT1G09925	1.12915	3.04683	6.40923e-23	1.91051e-22			AT3G08010	-1.79436	4.01616	8.29679e-112	8.89632e-111
AT1G11210	1.12891	3.76931	2.69202e-37	1.11416e-36			AT2G28790	-1.79287	3.65101	1.14014e-91	1.00363e-90
AT1G78110	1.12871	3.47204	4.50468e-31	1.63722e-30			AT1G76570	-1.79185	2.92232	3.12349e-55	1.77167e-54
AT5G41670	1.12812	8.08147	1.2243e-234	3.00949e-233			AT4G14305	-1.79076	1.35733	7.18106e-21	2.01681e-20
AT1G06620	1.12795	4.40517	2.02771e-58	1.20444e-57			AT1G68585	-1.79068	1.39509	3.66971e-19	9.8346e-19
AT1G52570	1.12742	2.81515	1.14051e-20	3.18371e-20			AT4G26320	-1.79038	1.96706	5.73157e-29	1.9828e-28
AT2G43920	1.12741	4.17414	1.89254e-50	9.93868e-50			AT3G62110	-1.78947	4.55106	9.50315e-155	1.42688e-153
AT1G76980	1.12737	4.47293	1.59023e-60	9.74293e-60			AT4G08035	-1.78934	2.6274	5.72673e-46	2.79035e-45
AT1G53850	1.12714	7.21006	1.83474e-188	3.45378e-187			AT5G52190	-1.78711	2.73145	9.9336e-45	4.73424e-44
AT1G65820	1.12625	8.28326	1.39112e-254	3.74199e-253			AT2G45480	-1.78683	1.65733	2.63879e-22	7.71265e-22
AT3G55860	1.12584	1.86423	1.0159e-10	2.05873e-10			AT3G17580	-1.78558	0.993324	3.81239e-16	9.33962e-16
AT5G66350	1.12549	3.81141	7.27756e-40	3.14502e-39			AT3G11050	-1.78393	1.46744	9.9433e-22	2.85798e-21
AT4G37445	1.12529	0.503057	3.65153e-05	5.63175e-05			AT4G29020	-1.78371	2.84	6.61816e-45	3.1698e-44
AT1G06450	1.1238	3.73894	7.70014e-35	3.04206e-34			AT1G75240	-1.78348	4.7583	3.18636e-168	5.29883e-167
AT4G15730	1.12336	4.63252	1.88198e-61	1.17327e-60			AT5G26742	-1.7827	8.40392	0	0
AT3G20960	1.12115	4.07044	3.81076e-44	1.79761e-43			AT4G30950	-1.78111	7.17994	0	0
AT3G13330	1.12042	8.78917	1.4276e-246	3.70245e-245			AT1G05590	-1.78098	3.46283	1.08012e-84	8.83242e-84
AT5G07820	1.12025	4.54897	3.53451e-55	2.00368e-54			AT5G58330	-1.78055	6.28573	0	0
AT5G14760	1.12001	5.90819	4.22079e-132	5.39722e-131			AT4G37110	-1.78044	2.49101	1.02332e-43	4.79355e-43
AT4G04800	1.11966	5.37076	5.94203e-99	5.62148e-98			AT4G12540	-1.78012	1.01426	1.7195e-15	4.11683e-15
AT1G05710	1.1193	5.4919	6.05805e-93	5.42227e-92			AT2G47940	-1.77949	6.28339	0	0
AT5G16990	1.11914	4.62001	4.16784e-66	2.76513e-65			AT1G19770	-1.77791	6.0278	1.90254e-275	5.64214e-274
AT1G76690	1.11801	6.98656	8.54595e-194	1.66761e-192			AT5G15070	-1.77748	3.13629	3.26985e-55	1.85416e-54
AT5G24090	1.11703	3.48657	2.15375e-32	8.05319e-32			AT4G24750	-1.77659	4.74727	1.54831e-182	2.81771e-181
AT4G23885	1.1167	4.9591	2.15396e-80	1.68125e-79			AT4G26540	-1.77659	4.32247	5.95145e-123	7.05777e-122
AT3G58810	1.11662	2.21702	1.04179e-13	2.35087e-13			AT3G04630	-1.77594	3.88501	3.53249e-105	3.55619e-104
AT5G12330	1.11624	3.6749	9.81619e-37	4.02973e-36			AT3G51820	-1.77594	5.41112	3.15927e-272	9.27406e-271
AT2G44350	1.11617	8.79313	1.13611e-247	2.95404e-246			AT1G48480	-1.77552	4.55619	1.0902e-160	1.71444e-159
AT2G45290	1.11594	7.06456	2.44338e-204	5.09688e-203			AT1G31710	-1.77475	4.2662	4.29486e-137	5.67465e-136
AT5G28080	1.11502	3.53095	1.77778e-27	5.94697e-27			AT1G68810	-1.77444	3.01422	1.36781e-60	8.4031e-60
AT5G07660	1.11451	3.05553	5.33366e-23	1.59318e-22			ArthCt093	-1.77368	1.58385	1.12673e-22	3.33263e-22
AT4G30190	1.11397	10.6389	5.88274e-233	1.43043e-231			AT1G02660	-1.7723	4.72072	4.91331e-174	8.48415e-173
AT1G18835	1.11382	0.0585298	0.000879164	0.00124357			AT4G28190	-1.77204	2.65632	9.18234e-45	4.38238e-44
AT1G48310	1.1138	4.68327	9.24256e-67	6.17644e-66			AT1G07440	-1.7716	2.94102	4.3396e-58	2.56189e-57
AT3G09490	1.11268	3.19341	2.89854e-25	9.1763e-25			AT2G46250	-1.76983	2.36022	2.66459e-39	1.14152e-38
AT4G04470	1.11267	5.0702	6.8827e-87	5.77263e-86			AT1G74830	-1.76965	0.732342	1.01876e-12	2.21952e-12
AT5G11520	1.11232	8.37884	5.81088e-262	1.62568e-260			AT4G28660	-1.76898	4.68047	2.55554e-148	3.67892e-147
AT3G03270	1.11121	6.5821	1.74733e-170	2.94935e-169			AT5G16140	-1.76827	1.87052	5.24234e-27	1.73418e-26
AT4G04205	1.11064	2.31229	7.63411e-15	1.78576e-14			AT4G04220	-1.76811	0.465473	1.02736e-10	2.08133e-10
AT5G65880	1.10979	3.41877	4.77919e-29	1.65729e-28			AT5G11070	-1.76767	4.57895	1.09784e-159	1.71053e-158
AT1G67820	1.10963	2.78782	2.90824e-18	7.59592e-18			AT4G13260	-1.76715	1.5791	3.99685e-23	1.19652e-22
AT4G18930	1.10936	5.32113	4.45983e-88	3.77335e-87			AT3G27660	-1.76622	-0.00788311	2.46168e-08	4.50092e-08
AT2G44450	1.10877	5.60059	1.19347e-111	1.27701e-110			AT2G24060	-1.76537	4.30424	3.56838e-132	4.56874e-131
AT2G46390	1.10869	6.23757	9.48367e-138	1.26044e-136			AT3G26050	-1.76525	0.636851	4.10793e-11	8.4499e-11
AT1G53650	1.10809	4.58185	7.60207e-62	4.76571e-61			AT1G75190	-1.76494	0.224641	5.89963e-09	1.10748e-08
AT3G19010	1.1079	6.61409	5.25741e-166	8.60168e-165			AT3G11630	-1.76436	7.03799	0	0
AT4G25780	1.10618	1.19141	1.32895e-07	2.34457e-07			AT5G51810	-1.76408	0.424882	1.35483e-10	2.73165e-10
AT1G48745	1.10381	2.41933	2.3393e-15	5.57244e-15			AT3G19390	-1.76386	4.9147	7.18543e-171	1.2169e-169
AT5G65640	1.10344	6.38154	1.51092e-143	2.08472e-142			AT4G24670	-1.76219	2.08147	4.06325e-29	1.41023e-28
AT1G51340	1.10318	4.34319	2.25117e-51	1.19741e-50			AT1G80920	-1.76061	6.52461	0	0
AT5G58575	1.10294	4.1269	2.50977e-45	1.21065e-44			AT1G21540	-1.75879	2.02317	7.7106e-24	2.35456e-23
AT3G04181	1.10152	0.149138	0.000614892	0.000878635			AT2G20590	-1.75857	0.86867	1.95713e-14	4.51911e-14
AT5G01850	1.1014	3.83026	9.33287e-35	3.67562e-34			AT5G41080	-1.75792	6.19468	0	0
AT2G18180	1.10101	0.52227	0.000134279	0.000200267			AT5G46690	-1.75745	2.00328	1.57927e-26	5.15772e-26
AT1G09486	1.1001	1.23352	4.03634e-07	6.95382e-07			AT3G49900	-1.75733	1.79181	1.25745e-25	4.02111e-25
AT5G20000	1.09954	6.63021	2.2071e-169	3.6946e-168			AT5G24105	-1.75651	-0.0652135	1.26358e-07	2.23274e-07
AT5G23850	1.09951	4.25848	3.77136e-48	1.90782e-47			AT1G15290	-1.75611	6.49362	0	0
AT4G14020	1.09933	5.33395	1.64057e-89	1.40924e-88			AT1G60700	-1.75597	2.13898	1.33335e-30	4.79783e-30
AT5G44610	1.09932	3.95372	1.24917e-39	5.37767e-39			AT1G80760	-1.7554	0.0865126	7.06067e-08	1.26248e-07
AT5G43280	1.09813	5.47812	1.39159e-101	1.34994e-100			AT5G07450	-1.75464	0.38238	2.05436e-09	3.92891e-09
AT1G34420	1.09792	4.22426	1.6921e-48	8.62443e-48			AT1G75100	-1.75421	3.4482	8.23248e-76	6.1395e-75
AT2G40200	1.09759	4.16873	7.42027e-45	3.54894e-44			AT1G62780	-1.75359	3.62241	1.4446e-88	1.22839e-87
AT4G37520	1.09681	7.36056	4.29317e-178	7.58136e-177			AT4G18370	-1.75244	3.82914	9.32825e-100	8.90404e-99
AT1G06270	1.09681	3.09759	7.41289e-25	2.32499e-24			AT1G35515	-1.75219	1.51704	3.79531e-22	1.10515e-21
AT4G00930	1.09493	5.32611	6.7056e-85	5.51002e-84			AT5G25090	-1.75206	1.92688	2.22273e-26	7.22887e-26
AT4G08230	1.09452	2.01901	2.17635e-12	4.68508e-12			AT2G21650	-1.75088	0.339138	5.11722e-10	1.00338e-09
AT4G19570	1.09395	1.45756	8.53064e-08	1.51928e-07			AT4G01883	-1.74983	2.55887	5.39077e-34	2.08657e-33
AT1G21651	1.0935	0.903	5.0933e-06	8.25186e-06			AT3G53130	-1.7485	4.77046	1.04647e-170	1.77079e-169
AT3G62090	1.09317	2.75341	4.96727e-18	1.2861e-17			AT1G34355	-1.7484	3.02072	4.49543e-58	2.65311e-57
AT5G01770	1.09303	4.30432	9.39939e-53	5.12751e-52			AT4G24180	-1.74724	0.125432	3.25559e-08	5.91301e-08
AT4G12120	1.09297	4.89904	5.64781e-67	3.7842e-66			AT3G12610	-1.74375	6.0596	0	0
AT5G14490	1.09221	2.7896	1.86614e-19	5.03311e-19			AT2G32530	-1.74204	3.25589	1.1858e-68	8.12533e-68
AT2G15830	1.09176	1.65083	1.02533e-09	1.98339e-09			AT1G14440	-1.74111	3.33754	1.03368e-67	6.98141e-67
AT2G03800	1.09139	4.47337	2.76346e-52	1.49383e-51			AT3G61610	-1.73884	2.33829	1.0664e-37	4.44534e-37
AT5G64450	1.09126	0.588724	8.34307e-05	0.000126045			AT2G03090	-1.73856	3.89586	5.08161e-102	4.96757e-101
AT3G16990	1.09107	3.15968	3.85676e-23	1.1556e-22			AT5G67070	-1.73845	4.05036	5.71741e-112	6.14356e-111
AT5G24030	1.09073	5.81579	1.69686e-109	1.78545e-108			AT1G17650	-1.73824	3.23199	3.80934e-59	2.29296e-58
AT5G62920	1.09032	5.61271	1.33042e-84	1.08616e-83			AT4G25790	-1.73797	1.5071	1.26841e-21	3.63391e-21
AT2G30140	1.09023	5.79259	8.60598e-107	8.81265e-106			AT2G28210	-1.73672	0.853587	8.41531e-14	1.90556e-13
AT5G56150	1.09016	5.73085	3.62457e-114	3.97917e-113			AT3G05920	-1.73662	1.41593	1.33268e-20	3.71146e-20
AT3G26340	1.08993	5.42859	2.59431e-95	2.37558e-94			AT1G01170	-1.73582	4.53786	1.59807e-146	2.26832e-145
AT3G05327	1.08967	1.11034	2.01353e-06	3.33557e-06			AT5G44582	-1.73549	0.248131	4.03617e-09	7.62617e-09
AT5G11930	1.08913	-0.009955	0.0012692	0.00177551			AT1G80650	-1.73535	2.90132	2.41966e-55	1.37669e-54
AT4G13245	1.08784	1.52642	9.45388e-09	1.75936e-08			AT3G04140	-1.73511	3.24037	6.58666e-65	4.3092e-64
AT2G21850	1.08654	4.64038	7.70055e-59	4.60102e-58			AT2G39690	-1.73502	1.05538	6.43854e-15	1.50923e-14
AT5G56270	1.08644	4.51827	2.99651e-45	1.4427e-44			AT5G16240	-1.73449	4.00089	1.67111e-110	1.77402e-109
AT1G51840	1.08595	4.48619	9.69936e-54	5.36924e-53			AT1G02650	-1.73419	1.95294	5.00033e-29	1.73279e-28
AT5G50760	1.08568	4.60327	8.06631e-56	4.62449e-55			AT3G19620	-1.7338	-0.0798357	2.10726e-07	3.68207e-07
AT5G25230	1.08442	1.62865	3.48525e-09	6.60249e-09			AT2G41970	-1.73375	1.83192	1.56941e-26	5.12635e-26
AT3G48180	1.08355	0.652175	5.63898e-05	8.60266e-05			AT3G59310	-1.73246	3.244	6.40297e-64	4.14617e-63
AT1G03980	1.08352	1.93077	3.57093e-11	7.36325e-11			AT2G36430	-1.73242	0.403879	2.74336e-10	5.46165e-10
AT1G10040	1.08332	2.84267	4.94782e-20	1.35834e-19			AT5G63650	-1.73218	2.01318	2.16976e-28	7.40249e-28
AT1G07610	1.0828	6.59024	1.47733e-130	1.86555e-129			AT1G50010	-1.73191	7.11159	0	0
AT3G12800	1.08251	7.27634	1.47132e-203	3.05032e-202			AT2G45890	-1.73089	2.01311	1.18836e-26	3.8936e-26
AT5G24660	1.08179	3.48852	8.13063e-23	2.4151e-22			AT2G28670	-1.73007	3.44566	1.26728e-42	5.80086e-42
AT5G60250	1.08134	6.05844	6.52684e-119	7.43538e-118			AT3G19710	-1.72936	4.88929	7.24027e-175	1.25666e-173
AT5G11610	1.08116	2.56277	4.50738e-15	1.06283e-14			AT1G03870	-1.72927	6.6565	0	0
AT3G57680	1.08073	1.52159	3.86411e-08	7.00004e-08			AT1G21060	-1.72871	3.8745	1.89027e-92	1.6837e-91
AT4G22840	1.08037	2.90704	3.91461e-18	1.01759e-17			AT1G50930	-1.72656	-0.372887	6.26567e-06	1.01036e-05
AT1G27300	1.08025	4.99064	4.57898e-71	3.24064e-70			AT3G20395	-1.72531	4.65397	5.07744e-156	7.69787e-155
AT5G12010	1.07996	5.76819	1.34999e-111	1.44372e-110			AT5G57930	-1.7244	5.26501	5.69507e-209	1.20916e-207
AT3G17626	1.07899	2.2586	1.85596e-12	4.00261e-12			AT2G45960	-1.72427	9.03176	0	0
AT1G68760	1.07814	4.30151	2.77749e-46	1.36021e-45			AT5G64170	-1.72398	4.88902	1.81306e-176	3.17403e-175
AT4G39740	1.07812	4.19856	1.405e-44	6.67723e-44			AT5G02370	-1.72385	2.2763	5.26264e-32	1.95193e-31
AT1G77885	1.07811	4.33628	9.08374e-39	3.8508e-38			AT5G13930	-1.72383	10.0497	0	0
AT5G55930	1.07588	4.09223	1.39966e-43	6.53078e-43			AT1G10060	-1.72381	2.39497	1.75303e-38	7.39894e-38
AT3G44690	1.07554	4.59732	2.59831e-52	1.40606e-51			AT5G40610	-1.72356	3.49827	1.05494e-75	7.86162e-75
AT4G04450	1.07415	2.23197	2.89903e-13	6.43788e-13			AT1G79060	-1.72305	2.7149	2.57403e-48	1.30571e-47
AT1G51680	1.07409	7.60876	6.28584e-197	1.24457e-195			AT3G54600	-1.72235	3.46624	3.41833e-78	2.61079e-77
AT5G02620	1.0737	4.8377	8.44843e-69	5.79292e-68			AT1G72670	-1.72234	2.44965	1.12458e-37	4.68496e-37
AT4G30530	1.07346	7.61864	4.28915e-220	9.71777e-219			AT3G57157	-1.72212	1.00002	3.29355e-15	7.80334e-15
AT4G00335	1.07323	4.64168	3.93059e-61	2.4414e-60			AT5G48460	-1.72191	3.26244	1.32012e-66	8.80154e-66
AT1G09880	1.07283	1.09725	1.30825e-06	2.19232e-06			AT2G33560	-1.72161	1.87819	4.79214e-27	1.58706e-26
AT5G28830	1.07265	4.48048	5.20352e-51	2.75837e-50			AT3G22420	-1.72141	3.55324	1.30895e-82	1.0434e-81
AT5G20830	1.07191	6.62126	3.59611e-167	5.91708e-166			AT2G46220	-1.72084	5.52815	1.67031e-243	4.26636e-242
AT2G04100	1.07181	4.50996	1.31986e-54	7.41778e-54			AT3G53530	-1.7204	2.52754	1.98318e-42	9.03292e-42
AT5G40730	1.07083	6.25323	4.24588e-144	5.92696e-143			AT4G16990	-1.72007	6.42109	0	0
AT1G66350	1.07077	4.22001	5.53943e-37	2.28237e-36			AT5G63310	-1.71801	5.30196	2.4278e-258	6.69962e-257
AT5G11600	1.07064	4.03282	1.85241e-38	7.81514e-38			AT5G53580	-1.71542	4.67692	3.46912e-160	5.42602e-159
AT3G62460	1.07061	3.91826	6.16113e-39	2.62613e-38			AT4G15480	-1.71414	2.24034	9.613e-29	3.30636e-28
AT4G14716	1.07048	6.35597	8.23173e-144	1.14358e-142			AT1G68330	-1.71353	1.89797	3.85395e-25	1.21724e-24
AT2G33000	1.07017	0.347764	0.000191889	0.000283454			AT5G43740	-1.71337	3.35183	7.49955e-72	5.36382e-71
AT1G28765	1.06976	0.347923	0.000331964	0.000483041			AT4G04185	-1.71144	-0.319794	2.9422e-06	4.83054e-06
AT3G24010	1.06876	3.48748	1.9889e-27	6.64334e-27			AT1G54840	-1.71084	-0.202872	9.02289e-07	1.52693e-06
AT3G13090	1.06781	4.38454	1.2576e-52	6.82913e-52			AT5G23360	-1.71069	2.43211	1.63695e-38	6.91333e-38
AT2G38610	1.06755	4.59406	3.68544e-54	2.05135e-53			AT3G10720	-1.71061	6.17062	0	0
AT5G38530	1.06687	7.0115	3.50565e-176	6.12656e-175			AT3G07310	-1.71041	4.53721	1.96558e-131	2.50081e-130
AT5G39020	1.06684	2.90114	5.21683e-20	1.43122e-19			AT3G51150	-1.70888	3.20028	5.16002e-65	3.3813e-64
AT4G21800	1.06673	5.6778	4.56355e-99	4.32342e-98			AT3G44610	-1.70852	1.74275	1.20538e-24	3.75789e-24
AT3G60640	1.06603	3.82113	9.29113e-37	3.8165e-36			AT5G00875	-1.70792	0.00568259	3.60388e-07	6.22413e-07
AT1G79320	1.06592	1.35798	1.13987e-07	2.0189e-07			AT1G23720	-1.70771	2.92492	2.18895e-45	1.05691e-44
AT2G17760	1.06564	6.12532	1.52442e-125	1.85337e-124			AT1G62030	-1.70735	3.46878	1.01607e-76	7.64509e-76
AT2G04965	1.06563	7.77572	1.23554e-23	3.74975e-23			AT1G68540	-1.70709	2.04432	2.7951e-28	9.5199e-28
AT5G14590	1.06506	7.05318	1.00387e-176	1.76353e-175			AT4G17600	-1.70685	4.70395	6.94813e-113	7.53396e-112
AT5G46750	1.06469	6.96728	1.03095e-178	1.82533e-177			AT3G52380	-1.70635	5.08861	1.21002e-168	2.02052e-167
AT5G37340	1.06453	3.79029	7.94939e-37	3.26867e-36			AT4G03270	-1.70582	1.27846	9.36862e-18	2.40753e-17
AT4G08320	1.06439	5.00531	2.0054e-78	1.53454e-77			AT4G14100	-1.70566	3.42684	2.84404e-69	1.96072e-68
AT2G41945	1.06408	4.4128	4.05685e-47	2.01007e-46			AT3G49290	-1.70565	2.49072	1.25361e-37	5.21822e-37
AT1G20750	1.06299	1.87536	7.94169e-11	1.617e-10			AT2G32300	-1.70517	1.78389	1.00592e-24	3.14233e-24
AT2G32430	1.06276	4.59516	4.31852e-59	2.59637e-58			AT4G16750	-1.70517	2.06742	1.04727e-27	3.51897e-27
AT4G13190	1.06275	0.422354	0.000216751	0.000319085			AT3G57200	-1.70448	1.19553	3.30108e-15	7.82028e-15
AT2G33150	1.06123	9.13324	4.38123e-238	1.09288e-236			AT2G31010	-1.70406	3.36905	2.11502e-71	1.50473e-70
AT5G50240	1.06039	0.46352	0.000520013	0.000747219			AT1G50110	-1.70321	2.87844	1.4252e-52	7.7351e-52
AT5G22140	1.0601	5.97281	3.90294e-108	4.06239e-107			AT5G63020	-1.70259	4.15838	8.26959e-112	8.87185e-111
AT2G05840	1.06009	7.35314	6.64638e-188	1.24766e-186			AT3G06840	-1.70142	0.773972	5.6427e-13	1.2411e-12
AT1G36370	1.06006	7.41017	2.82015e-197	5.60021e-196			AT2G32770	-1.70086	0.525116	8.03634e-11	1.63611e-10
AT3G26220	1.05969	4.00018	7.32211e-41	3.23044e-40			AT5G58750	-1.70049	2.80792	4.20187e-48	2.12453e-47
AT1G71880	1.05835	8.07279	2.6614e-223	6.13274e-222			AT5G24920	-1.70031	0.455621	1.68575e-10	3.38571e-10
AT4G36150	1.05828	4.38276	1.11242e-49	5.77004e-49			AT3G09940	-1.69971	3.70984	6.57387e-84	5.33042e-83
AT5G06740	1.05778	2.73439	8.83897e-18	2.27315e-17			AT5G40500	-1.69951	1.69185	5.5653e-23	1.66139e-22
AT3G25130	1.05671	1.11026	1.62277e-06	2.70351e-06			AT5G08640	-1.69703	7.57984	0	0
AT2G27200	1.0561	4.92228	3.27016e-63	2.09148e-62			AT5G02840	-1.69702	5.69909	5.14699e-258	1.41263e-256
AT5G65300	1.05566	3.75854	2.57546e-32	9.61406e-32			AT1G75580	-1.6969	2.80476	3.22376e-45	1.55137e-44
AT1G76970	1.05541	4.81128	1.55103e-70	1.08895e-69			AT4G12870	-1.6968	2.89401	7.46037e-52	4.00928e-51
AT1G47560	1.05537	2.35661	2.41664e-13	5.38079e-13			AT5G59730	-1.69638	5.63588	2.40714e-239	6.05671e-238
AT4G17550	1.05516	4.55698	7.85744e-57	4.55763e-56			AT5G61550	-1.69557	1.64304	1.87886e-22	5.51302e-22
AT3G62920	1.05494	2.99223	1.68075e-21	4.78811e-21			AT2G45050	-1.69528	3.31443	1.16128e-63	7.4886e-63
AT1G25370	1.05477	3.3885	6.08579e-26	1.96192e-25			AT4G14690	-1.69442	5.5831	5.80089e-258	1.58995e-256
AT1G63440	1.05434	5.06576	1.82781e-66	1.21624e-65			AT3G20440	-1.69282	5.15361	2.71587e-194	5.31496e-193
AT2G35736	1.05395	2.36447	5.17909e-14	1.18027e-13			AT1G22460	-1.69258	0.26004	5.99371e-09	1.12483e-08
AT5G13550	1.05359	6.1228	1.23243e-118	1.40162e-117			AT5G61070	-1.69213	0.339245	1.54088e-09	2.96228e-09
AT5G07830	1.05282	6.18996	2.85966e-132	3.66366e-131			AT2G28440	-1.6914	0.339011	1.8271e-09	3.50057e-09
AT5G47060	1.05198	5.79819	2.0237e-106	2.06603e-105			AT3G27730	-1.69109	0.765978	5.30626e-12	1.12625e-11
AT5G04250	1.05176	3.67801	8.05172e-33	3.04723e-32			AT3G61270	-1.69104	2.53221	4.34093e-39	1.85341e-38
AT5G05710	1.0517	3.31189	2.21965e-25	7.05681e-25			AT3G56330	-1.69099	2.26435	1.58967e-33	6.09708e-33
AT1G58380	1.05149	5.53806	8.26486e-67	5.52856e-66			AT4G35250	-1.69083	5.12483	1.11236e-190	2.13764e-189
AT1G56080	1.05106	3.76278	2.07555e-34	8.12216e-34			AT2G25480	-1.69042	2.46283	4.37563e-39	1.86783e-38
AT1G63350	1.05062	3.69296	2.85968e-33	1.09165e-32			AT4G36410	-1.69041	2.79375	2.84914e-48	1.44454e-47
AT1G67940	1.05046	4.33123	3.94728e-47	1.95626e-46			AT1G18620	-1.69018	4.85529	4.94091e-164	7.97435e-163
AT1G61560	1.05032	4.52421	2.28739e-51	1.21636e-50			AT1G66760	-1.68885	5.36859	3.02819e-211	6.52511e-210
AT1G04990	1.04998	6.08734	8.23887e-121	9.51415e-120			AT5G24990	-1.68858	1.62085	2.31698e-19	6.23412e-19
AT5G04305	1.04961	4.48775	8.43635e-36	3.40463e-35			AT2G23960	-1.6875	0.646038	9.51659e-12	2.00331e-11
AT5G43570	1.0491	0.660711	4.82896e-05	7.39756e-05			AT4G12690	-1.68724	2.63552	6.28056e-44	2.95226e-43
AT5G01250	1.04906	3.31651	5.52486e-24	1.69349e-23			AT1G14390	-1.6872	2.34054	2.72709e-36	1.10985e-35
AT1G23205	1.04876	2.88013	1.97024e-19	5.31176e-19			AT2G25900	-1.68683	4.3977	2.71983e-128	3.36942e-127
AT1G68150	1.04865	2.9751	8.10964e-19	2.15283e-18			AT5G65590	-1.68597	1.00009	1.25553e-14	2.91837e-14
AT3G27210	1.0486	5.27671	1.50226e-85	1.2435e-84			AT1G06350	-1.68468	2.93789	8.70893e-49	4.46694e-48
AT3G45880	1.04847	2.77371	4.82825e-18	1.25091e-17			AT1G34340	-1.68347	3.38353	6.26606e-63	3.99117e-62
AT3G03530	1.04749	3.575	5.082e-30	1.80368e-29			AT5G06060	-1.68346	4.89644	7.80046e-182	1.41322e-180
AT5G45380	1.04719	5.15343	2.67781e-76	2.00811e-75			AT3G51600	-1.68275	9.09081	0	0
AT4G10040	1.04705	6.63075	7.96083e-145	1.11744e-143			AT4G37560	-1.68235	1.79611	1.36464e-24	4.24721e-24
AT5G53880	1.04678	3.0691	1.88332e-21	5.36143e-21			AT4G37260	-1.68217	4.62035	6.9581e-135	9.09267e-134
AT3G44540	1.0455	4.04329	5.95007e-40	2.57904e-39			AT3G57860	-1.68208	1.75157	4.30445e-22	1.24999e-21
AT4G23430	1.04437	5.98557	4.48509e-117	5.0302e-116			AT1G61170	-1.68157	2.00285	1.28878e-26	4.21853e-26
AT1G70518	1.04417	2.87106	7.23459e-19	1.92356e-18			AT2G29360	-1.68016	3.52781	9.63347e-73	6.96381e-72
AT1G57860	1.04301	6.26928	1.58095e-118	1.79597e-117			AT2G04270	-1.68004	4.50579	5.89289e-131	7.47873e-130
AT4G21580	1.04178	6.79201	6.58508e-161	1.03637e-159			AT3G26900	-1.67972	4.369	4.9776e-124	5.96575e-123
AT2G39850	1.04169	1.05112	3.02135e-06	4.95726e-06			AT4G39675	-1.67921	4.19423	2.53247e-106	2.58283e-105
AT1G28560	1.04146	3.0658	3.96771e-20	1.09134e-19			AT2G26710	-1.67851	2.78539	3.55372e-47	1.76337e-46
AT4G09030	1.04101	3.36357	3.04627e-24	9.3915e-24			AT1G59725	-1.67838	0.0334645	8.39117e-08	1.4951e-07
AT4G01870	1.03938	8.15228	4.98918e-228	1.17644e-226			AT1G72060	-1.67818	0.698826	2.31731e-11	4.81315e-11
AT2G44200	1.03886	3.57397	2.17769e-22	6.37969e-22			AT2G25460	-1.67736	2.91982	2.04657e-45	9.89336e-45
AT2G31560	1.03884	3.90712	2.15878e-27	7.20484e-27			AT4G33660	-1.67724	3.37264	1.16085e-52	6.30886e-52
AT5G23240	1.03837	2.32356	3.59425e-13	7.95731e-13			AT1G62440	-1.67682	1.73485	9.9298e-23	2.94176e-22
AT4G06598	1.03718	3.18438	1.0791e-22	3.19269e-22			AT3G15550	-1.67671	2.23418	5.28809e-31	1.91851e-30
[truncated: 6,283 more rows]
