# Supplementary material for: Apocarotenoid signaling regulates meristem activity and shapes shoot and root lateral organ formation in Arabidopsis
Source: Plant Physiol. 2025 Sep 24;199(2):kiaf414. doi: 10.1093/plphys/kiaf414 (PMC12508801; doi:10.1093/plphys/kiaf414)
Supplement: kiaf414_Supplementary_Data [file kiaf414_supplementary_data.zip › Supplementary Table S2 and 3.xlsx]

## Sheet: Hoja1
Supplementary Table 2: Gene expression data for heatmap in Figure 3B.
	Genes		pds3 cotyledon			clb5 cotyledon			pds3 leaf			clb5 leaf
	ID	Symbol	pds3_rep1_cot	pds3_rep2_cot	pds3_rep3_cot	clb5_rep1_cot	clb5_rep2_cot	clb5_rep3_cot	pds3_rep1_leaf	pds3_rep2_leaf	pds3_rep3_leaf	clb5_rep1_leaf	clb5_rep2_leaf	clb5_rep3_leaf
Plastid division cpDNA replication	AT2G28000	ARC2	0.891015	0.860903	0.900498	0.0223273	0.036265	-0.0338194	0.662547	0.665934	0.67702	-1.57783	-1.53422	-1.57064
	AT3G19720	ARC5	0.193759	0.306537	0.10333	-0.774809	-0.283121	-1.3816	1.37857	1.46635	1.46239	-0.989975	-0.709999	-0.771436
	AT5G42480	ARC6	1.33364	1.30013	1.166	0.06039	0.391521	0.154491	0.113489	-0.326782	-0.0443587	-1.66471	-1.16084	-1.32298
	AT5G55280	FtsZ1	1.04817	1.12331	1.16645	-0.522063	-0.474495	-0.212943	0.510402	0.499523	0.885923	-1.2524	-1.51008	-1.2618
	AT2G36250	FtsZ2-1	1.65206	1.36702	1.47632	-0.790253	-0.817593	-0.495821	0.34421	0.150471	-0.16333	-0.789354	-1.07434	-0.859388
	AT1G50840	POLIA	-1.68353	-1.4562	-1.25986	0.0347213	0.236655	-0.0906577	0.111296	0.315697	0.232895	1.14329	1.18196	1.23373
	AT3G20540	POLIB	-1.34571	-1.01576	-1.30231	-0.243079	-0.463294	-0.798864	1.36323	1.23962	1.21465	0.543024	0.235114	0.573381
	AT1G30680	TWINKLE	-0.167526	0.250951	-0.219775	1.19089	0.104594	0.657301	0.286469	1.28639	0.962145	-1.57852	-1.36949	-1.40343
Plastid protein import	AT1G04940	TIC20-I	1.4826	1.20515	0.969809	-0.408392	-0.453492	0.167548	0.0128151	0.610925	0.395625	-0.981143	-1.42475	-1.5767
	AT5G16620	TIC40	-0.758803	-0.502233	-0.410482	-1.11963	-1.06178	-0.86457	1.69477	1.57837	1.22064	0.0840815	0.118618	0.0210141
	AT2G16640	TOC132	-1.47755	-1.30947	-1.25741	-0.361432	-0.451883	-0.516163	1.09896	0.777395	0.938076	0.849368	0.70657	1.00354
	AT4G02510	TOC159	-0.683581	-0.121354	-0.214075	-0.014885	-0.243437	-0.426168	1.69413	1.51145	1.42316	-0.773863	-1.33843	-0.812946
	AT3G46740	TOC75-III	1.26795	1.17222	1.36637	0.468471	0.382684	0.392499	-0.270907	-0.475848	-0.353366	-1.37133	-1.312	-1.26675
Plastid transcription	AT3G54090	FLN1	0.548497	0.727297	0.47915	-0.354488	-0.472404	-0.529089	1.15952	1.21652	1.1531	-1.33186	-1.21535	-1.3809
	AT1G63680	MurE-like	0.301035	0.736429	0.368875	0.274841	0.20611	0.130238	1.024	0.946874	0.771717	-1.61499	-1.59721	-1.54792
	AT3G48500	PTAC10	-0.871702	-0.627282	-0.850186	-0.508056	-0.356627	-0.629181	1.68477	1.6138	1.58137	-0.181179	-0.418477	-0.437249
	AT2G34640	pTAC12/HEMERA	-0.69744	-0.554241	-0.546465	-0.922475	-0.829842	-0.928916	1.60813	1.52975	1.59114	0.0210939	-0.0638641	-0.206879
	AT4G20130	PTAC14	0.788366	0.802469	0.623487	-0.461748	-0.28829	-0.267021	0.918726	1.06889	1.02578	-1.27179	-1.51063	-1.42824
	AT1G74850	pTAC2	0.432094	0.602835	0.618357	-0.32639	-0.233437	-0.430107	1.19614	1.13219	1.13732	-1.31246	-1.52315	-1.29339
	AT2G24120	RPOTp	0.783086	0.80591	0.894815	-0.546866	-0.4472	-0.410303	1.05492	0.918148	0.963087	-1.36724	-1.25502	-1.39333
	AT1G64860	SIG1	-0.845877	-0.631831	-1.13727	-0.0628556	0.114603	-0.389845	1.4417	1.83618	1.40453	-0.545956	-0.622252	-0.561119
	AT2G36990	SIG6	0.185361	0.18463	-0.0877767	-0.533552	-0.511738	-0.459884	1.43837	1.40802	1.61536	-1.12847	-1.10416	-1.00617
Plastid RNA metabolism	AT4G31850	PGR3	0.883796	0.951363	0.894982	-0.00791264	-0.193059	-0.100735	0.758661	0.646604	0.728711	-1.5551	-1.51712	-1.4902
	AT2G18940	PPR10	0.628662	0.792753	0.508758	-0.133703	-0.533391	-0.842366	0.8121	1.43295	1.09494	-1.02363	-1.35821	-1.37885
	AT5G03800	PPR103	1.27648	1.18708	1.25437	-0.948706	-0.333943	-0.663888	0.274217	0.66435	0.701898	-1.23904	-1.2102	-0.962625
	AT4G16390	SVR7	1.15481	1.09751	1.19304	0.0971768	-0.0537213	-0.0463752	0.371644	0.356705	0.301573	-1.49592	-1.50219	-1.47425
Plastid translation	AT4G20360	EF-TU/SVR11	1.17838	1.15303	1.16691	-0.110817	-0.15656	-0.183014	0.445055	0.442119	0.408216	-1.48086	-1.43432	-1.42814
	AT1G17220	FUG1	-0.0447231	-0.0922996	-0.100181	-0.38675	-0.278925	-0.441204	1.56431	1.56527	1.45621	-1.02808	-1.23464	-0.978987
	AT1G32990	PRPL11	0.939831	0.882903	0.940859	-0.183267	-0.0333072	-0.0788166	0.674875	0.728619	0.687993	-1.50534	-1.42514	-1.62921
	AT5G65220	PRPL29	1.04145	0.937068	0.961665	-0.464287	-0.398981	-0.49279	0.820161	0.776944	0.867351	-1.36287	-1.37718	-1.30852
	AT1G74970	PRPS9	1.1512	1.13451	1.16894	-0.256007	-0.207937	-0.305277	0.502135	0.49198	0.564811	-1.39142	-1.41319	-1.43975
	AT1G35680	RPL21C	0.824876	0.823242	0.765447	0.245544	0.322614	0.377111	0.521398	0.557449	0.448257	-1.55399	-1.66503	-1.66692
	AT5G40950	RPL27	0.775465	0.772295	0.821978	-0.461984	-0.385133	-0.374285	0.969692	1.00517	0.998932	-1.29007	-1.38741	-1.44465
	AT5G02870	RPL4	-0.0721611	-0.0522667	0.158831	1.44667	1.53209	1.59484	-0.292283	-0.598378	-0.874659	-1.08129	-0.716066	-1.04533
	AT2G25840	W tRNA-Syn	1.04282	1.13194	1.20359	-0.147834	0.133585	-0.332645	0.321761	0.626209	0.296394	-1.5016	-1.8029	-0.971321
Photosynthesis	AT4G04640	ATPC1	0.688847	0.684265	0.704244	-0.204618	-0.235993	-0.24477	0.998272	0.984308	1.00916	-1.49526	-1.36477	-1.52368
	AT1G52220	CURT1	1.17001	1.11436	1.16102	-0.116154	-0.152978	-0.0473454	0.381748	0.468577	0.422219	-1.47043	-1.4877	-1.44333
	AT1G12900	GAPA-2	1.04887	1.03067	1.03209	-0.451825	-0.421579	-0.480406	0.765163	0.741355	0.771116	-1.32707	-1.32904	-1.37934
	AT1G80380	GLYK	1.09749	1.03776	1.04483	0.485695	0.474842	0.503233	-0.0866996	0.0069761	-0.01335	-1.54242	-1.49089	-1.51747
	AT3G54890	LHCA 1	1.06354	1.05015	1.06538	-0.314572	-0.264783	-0.35222	0.68293	0.679843	0.632634	-1.40104	-1.35716	-1.48469
	AT1G29930	LHCB1.3	1.08976	1.0973	1.09876	-0.431792	-0.437269	-0.454654	0.681745	0.705325	0.675055	-1.33742	-1.32592	-1.36089
	AT4G14210	PDS3	-0.895727	-0.861006	-0.911405	1.0103	1.0179	0.98115	-0.992795	-1.02899	-1.04331	0.901776	0.912372	0.909736
	AT1G32060	PRK	0.557744	0.558393	0.591279	-0.709049	-0.776503	-0.877627	1.25953	1.29439	1.25448	-1.09315	-1.04218	-1.01731
	AT2G20260	PSAE 2	1.10013	0.989517	1.07869	-0.447112	-0.732743	-0.58282	0.771106	0.791701	0.791888	-1.17931	-1.27686	-1.30419
	AT3G50820	PSBO 2	0.711579	0.646556	0.802027	-0.0269374	-0.144899	-0.149035	0.847791	0.984851	0.883523	-1.50077	-1.50196	-1.55272
	AT5G17230	PSY	-0.339523	-0.276208	-0.157541	-1.00348	-0.908617	-0.972873	1.62991	1.52099	1.61436	-0.448112	-0.256916	-0.401993
	AT1G67090	RBCS	0.962319	0.966828	0.974589	-0.214486	-0.221629	-0.174093	0.696143	0.697947	0.741764	-1.48562	-1.43995	-1.50381
	AT3G55800	SBPASE	0.541717	0.607552	0.558402	-0.212485	-0.227036	-0.270516	1.11322	1.08281	1.11561	-1.46264	-1.35833	-1.48831

## Sheet: Hoja2
Supplementary Table 3: Gene expression data for heatmap in Figure 4A.
Genes		pds3 cotyledon			clb5 cotyledon			pds3 leaf			clb5 leaf
ID	Symbol	pds3_rep1_cot	pds3_rep2_cot	pds3_rep3_cot	clb5_rep1_cot	clb5_rep2_cot	clb5_rep3_cot	pds3_rep1_leaf	pds3_rep2_leaf	pds3_rep3_leaf	clb5_rep1_leaf	clb5_rep2_leaf	clb5_rep3_leaf
AT1G73590	PIN1	0.995829	0.777419	0.923097	0.912208	0.853352	0.870328	-0.271375	-0.610883	-0.327352	-1.34932	-1.30364	-1.46966
AT5G57090	PIN2	0.532748	0.588886	0.707947	0.632229	0.602549	0.619421	0.327045	0.472002	0.463976	-1.67929	-1.72965	-1.53786
AT1G70940	PIN3	0.700943	0.746535	0.681364	1.01325	0.978433	0.934555	-0.202819	-0.181159	-0.26365	-1.40921	-1.446	-1.55224
AT2G01420	PIN4	1.12779	1.06319	1.16798	0.107948	0.24479	0.175655	0.220154	0.26262	0.195048	-1.50624	-1.64844	-1.4105
AT5G16530	PIN5	-1.07591	-1.77913	-1.3559	-0.26278	-0.170823	-0.489836	0.924564	1.05348	0.67327	0.789074	0.959007	0.734983
AT1G77110	PIN6	0.944954	0.728953	1.15313	0.601173	0.253173	0.158709	-0.379194	0.593707	0.49874	-1.34251	-1.38954	-1.82129
AT1G23080	PIN7	0.956476	0.98851	0.868682	0.71104	0.841112	0.82856	-0.343712	-0.244187	-0.29894	-1.46855	-1.42738	-1.41161
